# Supplementary material for: (4-Benzyl-1-methyl-1,2,4-triazol-5-yl­idene)[(1,2,5,6-η)-cyclo­octa-1,5-diene](tri­phenyl­phosphane-κP)iridium(I) tetra­fluorido­borate
Source: IUCrdata. 2021 Aug 17;6(Pt 8):x210836. doi: 10.1107/S2414314621008361 (PMC9462361; doi:10.1107/S2414314621008361)
Supplement: Supplementary file 1 [file x-06-x210836-sup1.cif]

##############################################################################
#                                                                            #
# This CIF contains the data for a data article accepted for                 #
# publication in IUCrData. It conforms to the requirements of                #
# Notes for Authors for IUCrData, and has been                               #
# peer reviewed under the auspices of IUCrData.                              #
#                                                                            #
# Full details of the Crystallographic Information File format               #
# are given in the paper "The Crystallographic Information File (CIF):       #
# a New Standard Archive File for Crystallography" by S. R. Hall, F. H.      #
# Allen and I. D. Brown [Acta Cryst. (1991), A47, 655-685].                  #
#                                                                            #
# The current version of the core CIF dictionary is obtainable from          #
# ftp://ftp.iucr.org/pub/cif_core.dic.                                       #
#                                                                            #
# Software is freely available for graphical display of the structure(s)     #
# in this CIF. For information consult the CIF software page                 #
# http://www.iucr.org/resources/cif/software.                                #
#                                                                            #
# This file may be used for bona fide research purposes within the           #
# scientific community so long as proper attribution is given to the data    # 
# article from which it was obtained.                                        #
#                                                                            #
##############################################################################
data_I
_database_code_depnum_ccdc_archive 'CCDC 2102850'
_audit_creation_method
;
Olex2 1.3
(compiled 2020.11.12 svn.r5f609507 for OlexSys, GUI svn.r6272)
;
_journal_date_recd_electronic     2021-08-02
_journal_date_accepted     2021-08-12
_journal_name_full     'IUCrData'
_journal_year     2021
_journal_volume     6
_journal_issue      8
_journal_page_first     0
_journal_page_last     0
_journal_paper_category     HM
_journal_paper_doi     10.1107/S2414314621008361
_journal_coeditor_code     WM4152
_publ_contact_author_name
;
Edward Rajaseelan
;
_publ_contact_author_address
;
Department of Chemistry, Millersville University, Millersville, PA 17551, USA
;
_publ_contact_author_email
;
edward.rajaseelan@millersville.edu
;
_publ_section_title
;\
(4-Benzyl-1-methyl-1,2,4-triazol-5-ylidene)[(1,2,5,6-\h)-cycloocta-1,5-diene]\
(triphenylphosphane-\k<i>P</i>)iridium(I) tetrafluoridoborate
;
loop_
    _publ_author_name
    _publ_author_footnote
    _publ_author_address
    'Newman, Elliott B.' .
;
Department of Chemistry, Millersville University, Millersville PA, 17551, USA
;
    'Astashkin, Andrei V.' .
;
Department of Chemistry and Biochemistry, The University of Arizona, Tuscon, AZ
85716, USA
;
    'Albert, Daniel R.' .
;
Department of Chemistry, Millersville University, Millersville PA, 17551, USA
;
    'Rajaseelan, Edward' .
;
Department of Chemistry, Millersville University, Millersville PA, 17551, USA
;
_publ_section_synopsis
;
The cationic complex in the title salt,
[Ir(C~8~H~12~)(C~18~H~15~P)(C~10~H~11~N~3~)]BF~4~, exhibits a distorted
square-planar geometry around the Ir^I^ ion.
;
_chemical_name_systematic
;\
(4-Benzyl-1-methyl-1,2,4-triazol-5-ylidene)[(1,2,5,6-\h)-cycloocta-1,5-diene]\
(triphenylphosphane-\k<i>P</i>)iridium(I) tetrafluoridoborate
;
_chemical_name_common     ?
_chemical_formula_moiety     'C36 H38 Ir N3 P +, B F4 -'
_chemical_formula_sum     'C36 H38 B F4 Ir N3 P'
_chemical_formula_iupac     '[Ir (C10 H11 N3) (C8 H12) (C18 H15 P)] B F4'
_chemical_formula_weight     822.67
_chemical_melting_point     ?
_space_group_crystal_system     triclinic
_space_group_name_H-M_alt     'P -1'
_space_group_name_Hall     '-P 1'
loop_
    _space_group_symop_operation_xyz
    'x, y, z'
    '-x, -y, -z'
_cell_length_a     10.7158(17)
_cell_length_b     13.075(2)
_cell_length_c     13.2554(19)
_cell_angle_alpha     77.680(5)
_cell_angle_beta     78.110(5)
_cell_angle_gamma     67.114(6)
_cell_volume     1655.9(4)
_cell_formula_units_Z     2
_cell_measurement_reflns_used     9445
_cell_measurement_theta_min     2.35
_cell_measurement_theta_max     25.65
_cell_measurement_temperature     100.0
_exptl_crystal_description     plate
_exptl_crystal_colour     'clear light red'
_exptl_crystal_size_max     0.20
_exptl_crystal_size_mid     0.09
_exptl_crystal_size_min     0.04
_exptl_crystal_density_diffrn     1.650
_exptl_crystal_density_meas     ?
_exptl_crystal_density_method     ?
_exptl_crystal_F_000     816
_exptl_absorpt_coefficient_mu     4.133
_exptl_absorpt_correction_type     multi-scan
_exptl_absorpt_process_details
;
(<i>SADABS</i>; Krause <i>et al.</i>, 2015)
;
_exptl_absorpt_correction_T_min     0.5962
_exptl_absorpt_correction_T_max     0.7453
_diffrn_ambient_temperature     100.0
_diffrn_source     ?
_diffrn_radiation_type     MoK\a
_diffrn_radiation_wavelength     0.71073
_diffrn_measurement_device_type     'Bruker APEXII CCD'
_diffrn_measurement_method     '\f and \w scans'
_diffrn_detector_area_resol_mean     ?
_diffrn_reflns_number     67109
_diffrn_reflns_av_R_equivalents     0.0591
_diffrn_reflns_av_unetI/netI     0.0307
_diffrn_reflns_theta_min     1.587
_diffrn_reflns_theta_max     25.801
_diffrn_reflns_theta_full     25.242
_diffrn_measured_fraction_theta_max     0.995
_diffrn_measured_fraction_theta_full     1.000
_diffrn_reflns_limit_h_min     -13
_diffrn_reflns_limit_h_max     13
_diffrn_reflns_limit_k_min     -15
_diffrn_reflns_limit_k_max     15
_diffrn_reflns_limit_l_min     -16
_diffrn_reflns_limit_l_max     16
_refine_special_details     ?
_reflns_number_total     6342
_reflns_number_gt     5672
_reflns_threshold_expression     'I > 2\s(I)'
_refine_ls_structure_factor_coef     Fsqd
_refine_ls_matrix_type     full
_refine_ls_R_factor_all     0.0301
_refine_ls_R_factor_gt     0.0229
_refine_ls_wR_factor_gt     0.0488
_refine_ls_wR_factor_ref     0.0516
_refine_ls_goodness_of_fit_ref     1.047
_refine_ls_restrained_S_all     1.047
_refine_ls_number_reflns     6342
_refine_ls_number_parameters     416
_refine_ls_number_restraints     0
_refine_ls_hydrogen_treatment     constr
_refine_ls_weighting_scheme     calc
_refine_ls_weighting_details
              'w=1/[\s^2^(Fo^2^)+(0.0247P)^2^+1.1818P] where P=(Fo^2^+2Fc^2^)/3'
_atom_sites_solution_hydrogens     geom
_atom_sites_solution_primary     ?
_atom_sites_solution_secondary     ?
_refine_ls_shift/su_max     0.003
_refine_ls_shift/su_mean     0.000
_refine_diff_density_max     1.263
_refine_diff_density_min     -0.464
_refine_ls_extinction_method     none
_refine_ls_extinction_coef     .
loop_
    _atom_type_symbol
    _atom_type_description
    _atom_type_scat_dispersion_real
    _atom_type_scat_dispersion_imag
    _atom_type_scat_source
    'C' 'C' 0.0033 0.0016
                         'International Tables Vol C Tables 4.2.6.8 and 6.1.1.4'
    'H' 'H' 0.0000 0.0000
                         'International Tables Vol C Tables 4.2.6.8 and 6.1.1.4'
    'B' 'B' 0.0013 0.0007
                         'International Tables Vol C Tables 4.2.6.8 and 6.1.1.4'
    'F' 'F' 0.0171 0.0103
                         'International Tables Vol C Tables 4.2.6.8 and 6.1.1.4'
    'Ir' 'Ir' -1.4442 7.9887
                         'International Tables Vol C Tables 4.2.6.8 and 6.1.1.4'
    'N' 'N' 0.0061 0.0033
                         'International Tables Vol C Tables 4.2.6.8 and 6.1.1.4'
    'P' 'P' 0.1023 0.0942
                         'International Tables Vol C Tables 4.2.6.8 and 6.1.1.4'
_computing_data_collection
;
SAINT (Bruker, 2013)
;
_computing_cell_refinement
;
APEX2 (Bruker, 2013)
;
_computing_data_reduction
;
SAINT (Bruker, 2013)
;
_computing_structure_solution
;
SHELXT (Sheldrick, 2015a)
;
_computing_structure_refinement
;
SHELXL (Sheldrick, 2015b)
;
_computing_molecular_graphics
;
<i>OLEX2</i> (Dolomanov <i>et al.</i>,  2009)
;
_computing_publication_material
;
<i>OLEX2</i> (Dolomanov <i>et al.</i>,  2009)
;
loop_
    _atom_site_type_symbol
    _atom_site_label
    _atom_site_fract_x
    _atom_site_fract_y
    _atom_site_fract_z
    _atom_site_U_iso_or_equiv
    _atom_site_adp_type
    _atom_site_calc_flag
    _atom_site_occupancy
    _atom_site_disorder_assembly
    _atom_site_disorder_group
    Ir Ir1 0.34407(2) 0.83541(2) 0.28200(2) 0.01759(5) Uani d 1 . .
    P P1 0.12536(8) 0.83532(7) 0.28916(6) 0.01633(17) Uani d 1 . .
    F F2 0.4434(2) 0.39812(19) 0.15141(17) 0.0457(6) Uani d 1 . .
    F F1 0.3358(3) 0.43725(18) 0.31219(16) 0.0488(6) Uani d 1 . .
    F F4 0.4370(2) 0.25669(18) 0.2837(2) 0.0513(6) Uani d 1 . .
    F F3 0.2451(2) 0.3691(2) 0.21395(18) 0.0550(7) Uani d 1 . .
    N N1 0.3451(3) 0.9438(2) 0.0525(2) 0.0207(6) Uani d 1 . .
    N N3 0.4149(3) 0.7670(2) 0.0628(2) 0.0203(6) Uani d 1 . .
    N N2 0.3729(3) 0.9230(2) -0.0497(2) 0.0254(6) Uani d 1 . .
    C C19 0.3684(3) 0.8500(3) 0.1236(2) 0.0183(7) Uani d 1 . .
    C C7 0.1030(3) 0.7845(3) 0.1776(2) 0.0179(7) Uani d 1 . .
    C C32 0.5665(3) 0.7983(3) 0.2821(3) 0.0253(8) Uani d 1 . .
    H H32 0.626600 0.768329 0.218537 0.030 Uiso calc 1 . .
    C C12 0.1238(3) 0.6723(3) 0.1783(2) 0.0216(7) Uani d 1 . .
    H H12 0.132883 0.622109 0.242116 0.026 Uiso calc 1 . .
    C C1 -0.0069(3) 0.9751(3) 0.2855(2) 0.0178(7) Uani d 1 . .
    C C14 0.1431(3) 0.6395(3) 0.4289(2) 0.0214(7) Uani d 1 . .
    H H14 0.228932 0.607976 0.388206 0.026 Uiso calc 1 . .
    C C13 0.0628(3) 0.7527(3) 0.4041(2) 0.0185(7) Uani d 1 . .
    C C17 -0.1060(4) 0.7313(3) 0.5514(3) 0.0259(8) Uani d 1 . .
    H H17 -0.190698 0.762792 0.593455 0.031 Uiso calc 1 . .
    C C8 0.0849(3) 0.8575(3) 0.0824(2) 0.0203(7) Uani d 1 . .
    H H8 0.068820 0.934669 0.080199 0.024 Uiso calc 1 . .
    C C3 -0.0835(4) 1.1709(3) 0.3063(2) 0.0245(8) Uani d 1 . .
    H H3 -0.064632 1.231798 0.319269 0.029 Uiso calc 1 . .
    C C9 0.0902(3) 0.8179(3) -0.0080(2) 0.0227(7) Uani d 1 . .
    H H9 0.076555 0.868303 -0.071510 0.027 Uiso calc 1 . .
    C C2 0.0192(3) 1.0652(3) 0.3053(2) 0.0218(7) Uani d 1 . .
    H H2 0.107875 1.054315 0.318214 0.026 Uiso calc 1 . .
    C C36 0.3090(4) 0.8736(3) 0.4425(2) 0.0252(8) Uani d 1 . .
    H H36 0.210418 0.902550 0.472981 0.030 Uiso calc 1 . .
    C C24 0.7091(4) 0.6176(3) 0.0575(3) 0.0295(8) Uani d 1 . .
    H H24 0.691006 0.663040 -0.007934 0.035 Uiso calc 1 . .
    C C15 0.0973(4) 0.5734(3) 0.5127(3) 0.0274(8) Uani d 1 . .
    H H15 0.151318 0.496286 0.528467 0.033 Uiso calc 1 . .
    C C16 -0.0268(4) 0.6188(3) 0.5739(3) 0.0290(8) Uani d 1 . .
    H H16 -0.057365 0.572776 0.631137 0.035 Uiso calc 1 . .
    C C18 -0.0605(3) 0.7981(3) 0.4664(2) 0.0217(7) Uani d 1 . .
    H H18 -0.114496 0.875358 0.451064 0.026 Uiso calc 1 . .
    C C27 0.7615(4) 0.4819(3) 0.2459(3) 0.0293(8) Uani d 1 . .
    H H27 0.780485 0.433562 0.309845 0.035 Uiso calc 1 . .
    C C33 0.4969(3) 0.9138(3) 0.2672(3) 0.0249(8) Uani d 1 . .
    H H33 0.517503 0.951417 0.195153 0.030 Uiso calc 1 . .
    C C4 -0.2130(4) 1.1872(3) 0.2885(2) 0.0256(8) Uani d 1 . .
    H H4 -0.283208 1.259121 0.289832 0.031 Uiso calc 1 . .
    C C5 -0.2409(3) 1.0984(3) 0.2686(2) 0.0219(7) Uani d 1 . .
    H H5 -0.330069 1.109959 0.256515 0.026 Uiso calc 1 . .
    C C6 -0.1389(3) 0.9931(3) 0.2665(2) 0.0210(7) Uani d 1 . .
    H H6 -0.158122 0.933056 0.252059 0.025 Uiso calc 1 . .
    C C10 0.1153(3) 0.7053(3) -0.0066(3) 0.0264(8) Uani d 1 . .
    H H10 0.121440 0.678008 -0.069057 0.032 Uiso calc 1 . .
    C C20 0.4150(3) 0.8144(3) -0.0389(3) 0.0256(8) Uani d 1 . .
    H H20 0.442805 0.772812 -0.095430 0.031 Uiso calc 1 . .
    C C23 0.6015(3) 0.5949(3) 0.1266(3) 0.0253(8) Uani d 1 . .
    C C22 0.4580(3) 0.6446(3) 0.1003(3) 0.0235(7) Uani d 1 . .
    H H22A 0.451509 0.606348 0.045687 0.028 Uiso calc 1 . .
    H H22B 0.394730 0.630962 0.162938 0.028 Uiso calc 1 . .
    C C21 0.2877(4) 1.0604(3) 0.0705(3) 0.0276(8) Uani d 1 . .
    H H21A 0.352350 1.097757 0.036739 0.041 Uiso calc 1 . .
    H H21B 0.270688 1.063087 0.145552 0.041 Uiso calc 1 . .
    H H21C 0.201476 1.098840 0.041147 0.041 Uiso calc 1 . .
    C C35 0.3892(4) 0.9431(3) 0.4535(3) 0.0304(8) Uani d 1 . .
    H H35A 0.461895 0.896298 0.497187 0.036 Uiso calc 1 . .
    H H35B 0.327228 1.006922 0.490035 0.036 Uiso calc 1 . .
    C C11 0.1313(4) 0.6327(3) 0.0871(3) 0.0269(8) Uani d 1 . .
    H H11 0.147433 0.555611 0.088851 0.032 Uiso calc 1 . .
    C C34 0.4544(4) 0.9885(3) 0.3492(3) 0.0331(9) Uani d 1 . .
    H H34A 0.388607 1.062463 0.322974 0.040 Uiso calc 1 . .
    H H34B 0.535827 1.000569 0.360682 0.040 Uiso calc 1 . .
    C C31 0.6165(4) 0.7308(3) 0.3840(3) 0.0317(9) Uani d 1 . .
    H H31A 0.636207 0.779355 0.421715 0.038 Uiso calc 1 . .
    H H31B 0.702975 0.667823 0.368360 0.038 Uiso calc 1 . .
    C C29 0.3652(4) 0.7579(3) 0.4454(3) 0.0305(8) Uani d 1 . .
    H H29 0.298959 0.719362 0.477433 0.037 Uiso calc 1 . .
    C C28 0.6297(4) 0.5259(3) 0.2215(3) 0.0305(8) Uani d 1 . .
    H H28 0.558353 0.509268 0.269137 0.037 Uiso calc 1 . .
    C C25 0.8396(4) 0.5758(3) 0.0823(3) 0.0356(9) Uani d 1 . .
    H H25 0.910996 0.592979 0.035168 0.043 Uiso calc 1 . .
    C C30 0.5129(4) 0.6837(3) 0.4547(3) 0.0379(10) Uani d 1 . .
    H H30A 0.529545 0.609086 0.437450 0.045 Uiso calc 1 . .
    H H30B 0.528250 0.673106 0.528022 0.045 Uiso calc 1 . .
    C C26 0.8661(4) 0.5072(3) 0.1787(3) 0.0360(9) Uani d 1 . .
    H H26 0.955689 0.478381 0.197524 0.043 Uiso calc 1 . .
    B B1 0.3653(4) 0.3650(3) 0.2407(3) 0.0281(9) Uani d 1 . .
loop_
    _atom_site_aniso_label
    _atom_site_aniso_U_11
    _atom_site_aniso_U_22
    _atom_site_aniso_U_33
    _atom_site_aniso_U_12
    _atom_site_aniso_U_13
    _atom_site_aniso_U_23
    Ir1 0.01833(7) 0.02064(7) 0.01524(7) -0.00768(5) -0.00406(5) -0.00269(5)
    P1 0.0179(4) 0.0173(4) 0.0148(4) -0.0073(3) -0.0025(3) -0.0024(3)
    F2 0.0573(15) 0.0482(14) 0.0381(13) -0.0324(12) 0.0197(11) -0.0193(11)
    F1 0.0662(17) 0.0370(13) 0.0301(12) -0.0019(12) -0.0027(11) -0.0138(10)
    F4 0.0429(14) 0.0252(12) 0.0688(17) 0.0010(11) -0.0017(12) -0.0032(11)
    F3 0.0442(15) 0.088(2) 0.0366(13) -0.0345(14) -0.0070(11) 0.0061(13)
    N1 0.0186(14) 0.0229(15) 0.0180(14) -0.0061(12) -0.0021(11) -0.0005(11)
    N3 0.0175(14) 0.0228(15) 0.0179(14) -0.0035(12) -0.0021(11) -0.0049(11)
    N2 0.0236(15) 0.0374(18) 0.0144(14) -0.0113(14) -0.0005(11) -0.0034(12)
    C19 0.0106(15) 0.0245(18) 0.0196(16) -0.0064(13) -0.0019(13) -0.0032(14)
    C7 0.0135(15) 0.0224(17) 0.0185(16) -0.0072(13) -0.0026(12) -0.0031(13)
    C32 0.0130(16) 0.037(2) 0.0281(18) -0.0064(15) -0.0045(14) -0.0129(15)
    C12 0.0253(18) 0.0220(17) 0.0194(16) -0.0091(14) -0.0073(14) -0.0018(13)
    C1 0.0199(17) 0.0190(17) 0.0136(15) -0.0070(13) -0.0014(13) -0.0016(12)
    C14 0.0248(18) 0.0242(18) 0.0168(16) -0.0095(15) -0.0038(13) -0.0041(13)
    C13 0.0249(18) 0.0190(17) 0.0148(15) -0.0107(14) -0.0065(13) -0.0002(13)
    C17 0.0262(19) 0.034(2) 0.0208(17) -0.0163(16) 0.0002(14) -0.0044(15)
    C8 0.0205(17) 0.0216(17) 0.0197(16) -0.0101(14) -0.0016(13) -0.0010(13)
    C3 0.032(2) 0.0219(18) 0.0202(17) -0.0085(15) -0.0039(15) -0.0074(14)
    C9 0.0218(18) 0.0299(19) 0.0150(16) -0.0087(15) -0.0036(13) -0.0006(14)
    C2 0.0247(18) 0.0228(18) 0.0190(16) -0.0090(14) -0.0037(14) -0.0036(13)
    C36 0.0250(18) 0.043(2) 0.0109(15) -0.0148(16) 0.0001(13) -0.0082(14)
    C24 0.030(2) 0.028(2) 0.0290(19) -0.0052(16) -0.0065(16) -0.0095(15)
    C15 0.041(2) 0.0196(18) 0.0247(18) -0.0127(16) -0.0126(16) 0.0010(14)
    C16 0.040(2) 0.036(2) 0.0178(17) -0.0239(18) -0.0052(16) 0.0031(15)
    C18 0.0247(18) 0.0231(18) 0.0166(16) -0.0084(14) -0.0027(14) -0.0023(13)
    C27 0.034(2) 0.0157(17) 0.038(2) -0.0018(15) -0.0210(17) -0.0021(15)
    C33 0.0254(19) 0.034(2) 0.0228(17) -0.0188(16) -0.0012(14) -0.0067(15)
    C4 0.032(2) 0.0196(18) 0.0181(17) -0.0015(15) -0.0040(14) -0.0017(13)
    C5 0.0211(17) 0.0265(18) 0.0130(15) -0.0064(15) -0.0013(13) 0.0021(13)
    C6 0.0258(18) 0.0242(18) 0.0140(16) -0.0119(15) -0.0016(13) -0.0001(13)
    C10 0.0295(19) 0.033(2) 0.0207(17) -0.0122(16) -0.0027(15) -0.0118(15)
    C20 0.0189(17) 0.035(2) 0.0193(17) -0.0065(15) -0.0002(14) -0.0062(15)
    C23 0.0242(18) 0.0250(19) 0.0290(19) -0.0075(15) -0.0024(15) -0.0126(15)
    C22 0.0213(18) 0.0225(18) 0.0265(18) -0.0067(14) -0.0035(14) -0.0056(14)
    C21 0.0285(19) 0.0248(19) 0.0276(19) -0.0092(16) -0.0041(15) -0.0003(15)
    C35 0.031(2) 0.038(2) 0.0280(19) -0.0140(17) 0.0000(16) -0.0173(16)
    C11 0.030(2) 0.0226(18) 0.0320(19) -0.0102(15) -0.0076(16) -0.0074(15)
    C34 0.038(2) 0.034(2) 0.037(2) -0.0190(18) -0.0045(17) -0.0126(17)
    C31 0.0222(19) 0.034(2) 0.036(2) -0.0003(16) -0.0154(16) -0.0083(17)
    C29 0.039(2) 0.044(2) 0.0149(17) -0.0227(18) -0.0137(15) 0.0059(15)
    C28 0.037(2) 0.0237(19) 0.032(2) -0.0105(16) -0.0053(16) -0.0071(15)
    C25 0.024(2) 0.048(2) 0.043(2) -0.0145(18) 0.0019(17) -0.0251(19)
    C30 0.044(2) 0.034(2) 0.035(2) -0.0083(19) -0.0227(19) 0.0001(17)
    C26 0.023(2) 0.036(2) 0.050(2) 0.0000(17) -0.0159(18) -0.0173(19)
    B1 0.028(2) 0.027(2) 0.024(2) -0.0063(18) 0.0014(17) -0.0040(17)
_geom_special_details
;
 All esds (except the esd in the dihedral angle between two l.s. planes)
 are estimated using the full covariance matrix.  The cell esds are taken
 into account individually in the estimation of esds in distances, angles
 and torsion angles; correlations between esds in cell parameters are only
 used when they are defined by crystal symmetry.  An approximate (isotropic)
 treatment of cell esds is used for estimating esds involving l.s. planes.
;
loop_
    _geom_bond_atom_site_label_1
    _geom_bond_atom_site_label_2
    _geom_bond_site_symmetry_2
    _geom_bond_distance
    _geom_bond_publ_flag
    Ir1 P1 . 2.3264(9) ?
    Ir1 C19 . 2.039(3) ?
    Ir1 C32 . 2.241(3) ?
    Ir1 C36 . 2.212(3) ?
    Ir1 C33 . 2.204(3) ?
    Ir1 C29 . 2.204(3) ?
    P1 C7 . 1.837(3) ?
    P1 C1 . 1.823(3) ?
    P1 C13 . 1.838(3) ?
    F2 B1 . 1.394(5) ?
    F1 B1 . 1.385(5) ?
    F4 B1 . 1.382(5) ?
    F3 B1 . 1.383(5) ?
    N1 N2 . 1.387(4) ?
    N1 C19 . 1.349(4) ?
    N1 C21 . 1.458(4) ?
    N3 C19 . 1.364(4) ?
    N3 C20 . 1.358(4) ?
    N3 C22 . 1.485(4) ?
    N2 C20 . 1.297(4) ?
    C7 C12 . 1.394(4) ?
    C7 C8 . 1.408(4) ?
    C32 H32 . 1.0000 ?
    C32 C33 . 1.390(5) ?
    C32 C31 . 1.520(5) ?
    C12 H12 . 0.9500 ?
    C12 C11 . 1.389(5) ?
    C1 C2 . 1.399(4) ?
    C1 C6 . 1.408(4) ?
    C14 H14 . 0.9500 ?
    C14 C13 . 1.399(4) ?
    C14 C15 . 1.384(5) ?
    C13 C18 . 1.389(4) ?
    C17 H17 . 0.9500 ?
    C17 C16 . 1.385(5) ?
    C17 C18 . 1.399(4) ?
    C8 H8 . 0.9500 ?
    C8 C9 . 1.387(4) ?
    C3 H3 . 0.9500 ?
    C3 C2 . 1.393(5) ?
    C3 C4 . 1.382(5) ?
    C9 H9 . 0.9500 ?
    C9 C10 . 1.387(5) ?
    C2 H2 . 0.9500 ?
    C36 H36 . 1.0000 ?
    C36 C35 . 1.518(5) ?
    C36 C29 . 1.389(5) ?
    C24 H24 . 0.9500 ?
    C24 C23 . 1.403(5) ?
    C24 C25 . 1.372(5) ?
    C15 H15 . 0.9500 ?
    C15 C16 . 1.387(5) ?
    C16 H16 . 0.9500 ?
    C18 H18 . 0.9500 ?
    C27 H27 . 0.9500 ?
    C27 C28 . 1.381(5) ?
    C27 C26 . 1.383(5) ?
    C33 H33 . 1.0000 ?
    C33 C34 . 1.499(5) ?
    C4 H4 . 0.9500 ?
    C4 C5 . 1.392(5) ?
    C5 H5 . 0.9500 ?
    C5 C6 . 1.387(4) ?
    C6 H6 . 0.9500 ?
    C10 H10 . 0.9500 ?
    C10 C11 . 1.390(5) ?
    C20 H20 . 0.9500 ?
    C23 C22 . 1.502(5) ?
    C23 C28 . 1.395(5) ?
    C22 H22A . 0.9900 ?
    C22 H22B . 0.9900 ?
    C21 H21A . 0.9800 ?
    C21 H21B . 0.9800 ?
    C21 H21C . 0.9800 ?
    C35 H35A . 0.9900 ?
    C35 H35B . 0.9900 ?
    C35 C34 . 1.526(5) ?
    C11 H11 . 0.9500 ?
    C34 H34A . 0.9900 ?
    C34 H34B . 0.9900 ?
    C31 H31A . 0.9900 ?
    C31 H31B . 0.9900 ?
    C31 C30 . 1.532(5) ?
    C29 H29 . 1.0000 ?
    C29 C30 . 1.515(5) ?
    C28 H28 . 0.9500 ?
    C25 H25 . 0.9500 ?
    C25 C26 . 1.407(5) ?
    C30 H30A . 0.9900 ?
    C30 H30B . 0.9900 ?
    C26 H26 . 0.9500 ?
loop_
    _geom_angle_atom_site_label_1
    _geom_angle_atom_site_label_2
    _geom_angle_atom_site_label_3
    _geom_angle_site_symmetry_1
    _geom_angle_site_symmetry_3
    _geom_angle
    _geom_angle_publ_flag
    C19 Ir1 P1 . . 89.52(9) ?
    C19 Ir1 C32 . . 92.03(12) ?
    C19 Ir1 C36 . . 162.76(13) ?
    C19 Ir1 C33 . . 89.07(12) ?
    C19 Ir1 C29 . . 159.50(13) ?
    C32 Ir1 P1 . . 168.59(9) ?
    C36 Ir1 P1 . . 94.42(9) ?
    C36 Ir1 C32 . . 87.42(12) ?
    C33 Ir1 P1 . . 154.95(9) ?
    C33 Ir1 C32 . . 36.44(13) ?
    C33 Ir1 C36 . . 80.27(12) ?
    C33 Ir1 C29 . . 94.84(13) ?
    C29 Ir1 P1 . . 95.18(10) ?
    C29 Ir1 C32 . . 79.59(13) ?
    C29 Ir1 C36 . . 36.67(13) ?
    C7 P1 Ir1 . . 113.78(10) ?
    C7 P1 C13 . . 104.54(14) ?
    C1 P1 Ir1 . . 113.37(11) ?
    C1 P1 C7 . . 102.82(14) ?
    C1 P1 C13 . . 104.00(14) ?
    C13 P1 Ir1 . . 116.84(10) ?
    N2 N1 C21 . . 117.9(3) ?
    C19 N1 N2 . . 113.6(3) ?
    C19 N1 C21 . . 128.4(3) ?
    C19 N3 C22 . . 126.3(3) ?
    C20 N3 C19 . . 108.9(3) ?
    C20 N3 C22 . . 124.8(3) ?
    C20 N2 N1 . . 102.8(3) ?
    N1 C19 Ir1 . . 128.8(2) ?
    N1 C19 N3 . . 102.6(3) ?
    N3 C19 Ir1 . . 128.6(2) ?
    C12 C7 P1 . . 122.6(2) ?
    C12 C7 C8 . . 118.0(3) ?
    C8 C7 P1 . . 118.6(2) ?
    Ir1 C32 H32 . . 114.0 ?
    C33 C32 Ir1 . . 70.37(19) ?
    C33 C32 H32 . . 114.0 ?
    C33 C32 C31 . . 124.1(3) ?
    C31 C32 Ir1 . . 112.6(2) ?
    C31 C32 H32 . . 114.0 ?
    C7 C12 H12 . . 119.5 ?
    C11 C12 C7 . . 121.0(3) ?
    C11 C12 H12 . . 119.5 ?
    C2 C1 P1 . . 120.8(2) ?
    C2 C1 C6 . . 118.8(3) ?
    C6 C1 P1 . . 120.4(2) ?
    C13 C14 H14 . . 120.0 ?
    C15 C14 H14 . . 120.0 ?
    C15 C14 C13 . . 119.9(3) ?
    C14 C13 P1 . . 118.2(2) ?
    C18 C13 P1 . . 122.7(2) ?
    C18 C13 C14 . . 119.2(3) ?
    C16 C17 H17 . . 120.2 ?
    C16 C17 C18 . . 119.5(3) ?
    C18 C17 H17 . . 120.2 ?
    C7 C8 H8 . . 119.7 ?
    C9 C8 C7 . . 120.7(3) ?
    C9 C8 H8 . . 119.7 ?
    C2 C3 H3 . . 120.0 ?
    C4 C3 H3 . . 120.0 ?
    C4 C3 C2 . . 120.0(3) ?
    C8 C9 H9 . . 119.7 ?
    C10 C9 C8 . . 120.5(3) ?
    C10 C9 H9 . . 119.7 ?
    C1 C2 H2 . . 119.7 ?
    C3 C2 C1 . . 120.6(3) ?
    C3 C2 H2 . . 119.7 ?
    Ir1 C36 H36 . . 114.2 ?
    C35 C36 Ir1 . . 112.2(2) ?
    C35 C36 H36 . . 114.2 ?
    C29 C36 Ir1 . . 71.35(19) ?
    C29 C36 H36 . . 114.2 ?
    C29 C36 C35 . . 123.3(3) ?
    C23 C24 H24 . . 119.2 ?
    C25 C24 H24 . . 119.2 ?
    C25 C24 C23 . . 121.5(3) ?
    C14 C15 H15 . . 119.7 ?
    C14 C15 C16 . . 120.6(3) ?
    C16 C15 H15 . . 119.7 ?
    C17 C16 C15 . . 120.0(3) ?
    C17 C16 H16 . . 120.0 ?
    C15 C16 H16 . . 120.0 ?
    C13 C18 C17 . . 120.7(3) ?
    C13 C18 H18 . . 119.6 ?
    C17 C18 H18 . . 119.6 ?
    C28 C27 H27 . . 119.5 ?
    C28 C27 C26 . . 121.0(3) ?
    C26 C27 H27 . . 119.5 ?
    Ir1 C33 H33 . . 113.9 ?
    C32 C33 Ir1 . . 73.19(19) ?
    C32 C33 H33 . . 113.9 ?
    C32 C33 C34 . . 125.5(3) ?
    C34 C33 Ir1 . . 108.8(2) ?
    C34 C33 H33 . . 113.9 ?
    C3 C4 H4 . . 119.9 ?
    C3 C4 C5 . . 120.2(3) ?
    C5 C4 H4 . . 119.9 ?
    C4 C5 H5 . . 119.9 ?
    C6 C5 C4 . . 120.2(3) ?
    C6 C5 H5 . . 119.9 ?
    C1 C6 H6 . . 119.9 ?
    C5 C6 C1 . . 120.2(3) ?
    C5 C6 H6 . . 119.9 ?
    C9 C10 H10 . . 120.3 ?
    C9 C10 C11 . . 119.4(3) ?
    C11 C10 H10 . . 120.3 ?
    N3 C20 H20 . . 124.0 ?
    N2 C20 N3 . . 112.1(3) ?
    N2 C20 H20 . . 124.0 ?
    C24 C23 C22 . . 121.1(3) ?
    C28 C23 C24 . . 118.8(3) ?
    C28 C23 C22 . . 120.1(3) ?
    N3 C22 C23 . . 112.5(3) ?
    N3 C22 H22A . . 109.1 ?
    N3 C22 H22B . . 109.1 ?
    C23 C22 H22A . . 109.1 ?
    C23 C22 H22B . . 109.1 ?
    H22A C22 H22B . . 107.8 ?
    N1 C21 H21A . . 109.5 ?
    N1 C21 H21B . . 109.5 ?
    N1 C21 H21C . . 109.5 ?
    H21A C21 H21B . . 109.5 ?
    H21A C21 H21C . . 109.5 ?
    H21B C21 H21C . . 109.5 ?
    C36 C35 H35A . . 108.9 ?
    C36 C35 H35B . . 108.9 ?
    C36 C35 C34 . . 113.2(3) ?
    H35A C35 H35B . . 107.8 ?
    C34 C35 H35A . . 108.9 ?
    C34 C35 H35B . . 108.9 ?
    C12 C11 C10 . . 120.3(3) ?
    C12 C11 H11 . . 119.8 ?
    C10 C11 H11 . . 119.8 ?
    C33 C34 C35 . . 114.4(3) ?
    C33 C34 H34A . . 108.7 ?
    C33 C34 H34B . . 108.7 ?
    C35 C34 H34A . . 108.7 ?
    C35 C34 H34B . . 108.7 ?
    H34A C34 H34B . . 107.6 ?
    C32 C31 H31A . . 109.0 ?
    C32 C31 H31B . . 109.0 ?
    C32 C31 C30 . . 113.0(3) ?
    H31A C31 H31B . . 107.8 ?
    C30 C31 H31A . . 109.0 ?
    C30 C31 H31B . . 109.0 ?
    Ir1 C29 H29 . . 113.6 ?
    C36 C29 Ir1 . . 71.98(18) ?
    C36 C29 H29 . . 113.6 ?
    C36 C29 C30 . . 126.3(3) ?
    C30 C29 Ir1 . . 109.9(2) ?
    C30 C29 H29 . . 113.6 ?
    C27 C28 C23 . . 119.8(4) ?
    C27 C28 H28 . . 120.1 ?
    C23 C28 H28 . . 120.1 ?
    C24 C25 H25 . . 120.5 ?
    C24 C25 C26 . . 119.0(4) ?
    C26 C25 H25 . . 120.5 ?
    C31 C30 H30A . . 108.8 ?
    C31 C30 H30B . . 108.8 ?
    C29 C30 C31 . . 113.8(3) ?
    C29 C30 H30A . . 108.8 ?
    C29 C30 H30B . . 108.8 ?
    H30A C30 H30B . . 107.7 ?
    C27 C26 C25 . . 119.8(3) ?
    C27 C26 H26 . . 120.1 ?
    C25 C26 H26 . . 120.1 ?
    F1 B1 F2 . . 109.1(3) ?
    F4 B1 F2 . . 109.9(3) ?
    F4 B1 F1 . . 109.6(3) ?
    F4 B1 F3 . . 109.5(3) ?
    F3 B1 F2 . . 109.0(3) ?
    F3 B1 F1 . . 109.7(3) ?
loop_
    _geom_torsion_atom_site_label_1
    _geom_torsion_atom_site_label_2
    _geom_torsion_atom_site_label_3
    _geom_torsion_atom_site_label_4
    _geom_torsion_site_symmetry_1
    _geom_torsion_site_symmetry_2
    _geom_torsion_site_symmetry_3
    _geom_torsion_site_symmetry_4
    _geom_torsion
    _geom_torsion_publ_flag
    Ir1 P1 C7 C12 . . . . 91.9(3) ?
    Ir1 P1 C7 C8 . . . . -78.1(3) ?
    Ir1 P1 C1 C2 . . . . -16.2(3) ?
    Ir1 P1 C1 C6 . . . . 166.2(2) ?
    Ir1 P1 C13 C14 . . . . -54.1(3) ?
    Ir1 P1 C13 C18 . . . . 126.2(2) ?
    Ir1 C32 C33 C34 . . . . 101.5(3) ?
    Ir1 C32 C31 C30 . . . . 11.3(4) ?
    Ir1 C36 C35 C34 . . . . 10.4(4) ?
    Ir1 C36 C29 C30 . . . . 101.8(3) ?
    Ir1 C33 C34 C35 . . . . 37.2(4) ?
    Ir1 C29 C30 C31 . . . . 37.2(4) ?
    P1 C7 C12 C11 . . . . -167.8(3) ?
    P1 C7 C8 C9 . . . . 169.3(2) ?
    P1 C1 C2 C3 . . . . -177.6(2) ?
    P1 C1 C6 C5 . . . . 176.9(2) ?
    P1 C13 C18 C17 . . . . 178.1(2) ?
    N1 N2 C20 N3 . . . . 0.1(4) ?
    N2 N1 C19 Ir1 . . . . 179.9(2) ?
    N2 N1 C19 N3 . . . . 1.0(3) ?
    C19 N1 N2 C20 . . . . -0.7(3) ?
    C19 N3 C20 N2 . . . . 0.5(4) ?
    C19 N3 C22 C23 . . . . -81.1(4) ?
    C7 P1 C1 C2 . . . . -139.5(3) ?
    C7 P1 C1 C6 . . . . 42.9(3) ?
    C7 P1 C13 C14 . . . . 72.6(3) ?
    C7 P1 C13 C18 . . . . -107.0(3) ?
    C7 C12 C11 C10 . . . . -1.4(5) ?
    C7 C8 C9 C10 . . . . -0.8(5) ?
    C32 C33 C34 C35 . . . . -45.2(5) ?
    C32 C31 C30 C29 . . . . -32.4(4) ?
    C12 C7 C8 C9 . . . . -1.2(5) ?
    C1 P1 C7 C12 . . . . -145.1(3) ?
    C1 P1 C7 C8 . . . . 44.9(3) ?
    C1 P1 C13 C14 . . . . -179.9(2) ?
    C1 P1 C13 C18 . . . . 0.5(3) ?
    C14 C13 C18 C17 . . . . -1.5(5) ?
    C14 C15 C16 C17 . . . . -0.1(5) ?
    C13 P1 C7 C12 . . . . -36.7(3) ?
    C13 P1 C7 C8 . . . . 153.3(2) ?
    C13 P1 C1 C2 . . . . 111.7(3) ?
    C13 P1 C1 C6 . . . . -65.9(3) ?
    C13 C14 C15 C16 . . . . -1.1(5) ?
    C8 C7 C12 C11 . . . . 2.3(5) ?
    C8 C9 C10 C11 . . . . 1.8(5) ?
    C3 C4 C5 C6 . . . . -0.1(5) ?
    C9 C10 C11 C12 . . . . -0.7(5) ?
    C2 C1 C6 C5 . . . . -0.7(4) ?
    C2 C3 C4 C5 . . . . -0.6(5) ?
    C36 C35 C34 C33 . . . . -32.2(5) ?
    C36 C29 C30 C31 . . . . -44.6(5) ?
    C24 C23 C22 N3 . . . . -48.2(4) ?
    C24 C23 C28 C27 . . . . 0.2(5) ?
    C24 C25 C26 C27 . . . . 0.8(5) ?
    C15 C14 C13 P1 . . . . -177.7(2) ?
    C15 C14 C13 C18 . . . . 1.9(5) ?
    C16 C17 C18 C13 . . . . 0.3(5) ?
    C18 C17 C16 C15 . . . . 0.5(5) ?
    C33 C32 C31 C30 . . . . 92.3(4) ?
    C4 C3 C2 C1 . . . . 0.5(5) ?
    C4 C5 C6 C1 . . . . 0.7(5) ?
    C6 C1 C2 C3 . . . . 0.1(5) ?
    C20 N3 C19 Ir1 . . . . -179.8(2) ?
    C20 N3 C19 N1 . . . . -0.9(3) ?
    C20 N3 C22 C23 . . . . 99.2(4) ?
    C23 C24 C25 C26 . . . . 1.0(5) ?
    C22 N3 C19 Ir1 . . . . 0.5(4) ?
    C22 N3 C19 N1 . . . . 179.4(3) ?
    C22 N3 C20 N2 . . . . -179.8(3) ?
    C22 C23 C28 C27 . . . . -178.9(3) ?
    C21 N1 N2 C20 . . . . -176.9(3) ?
    C21 N1 C19 Ir1 . . . . -4.4(5) ?
    C21 N1 C19 N3 . . . . 176.7(3) ?
    C35 C36 C29 Ir1 . . . . -104.8(3) ?
    C35 C36 C29 C30 . . . . -3.0(5) ?
    C31 C32 C33 Ir1 . . . . -104.6(3) ?
    C31 C32 C33 C34 . . . . -3.1(5) ?
    C29 C36 C35 C34 . . . . 92.1(4) ?
    C28 C27 C26 C25 . . . . -2.1(5) ?
    C28 C23 C22 N3 . . . . 131.0(3) ?
    C25 C24 C23 C22 . . . . 177.7(3) ?
    C25 C24 C23 C28 . . . . -1.5(5) ?
    C26 C27 C28 C23 . . . . 1.5(5) ?
loop_
    _geom_hbond_atom_site_label_D
    _geom_hbond_atom_site_label_H
    _geom_hbond_atom_site_label_A
    _geom_hbond_site_symmetry_A
    _geom_hbond_distance_DH
    _geom_hbond_distance_HA
    _geom_hbond_distance_DA
    _geom_hbond_angle_DHA
    _geom_hbond_publ_flag
    C20 H20 F2 2_665 0.95 2.29 3.131(4) 147.1 yes
_shelx_space_group_comment
;
The symmetry employed for this shelxl refinement is uniquely defined
by the following loop, which should always be used as a source of
symmetry information in preference to the above space-group names.
They are only intended as comments.
;
_shelx_estimated_absorpt_T_min     0.492
_shelx_estimated_absorpt_T_max     0.852
_shelx_hkl_file
;
  -1   0   0 1624.64   50.69
  -1   0   0 1570.44   53.99
  -1   0   0 1516.15   54.89
  -1   0   0 1587.54   53.39
  -1   0   0 1615.04   52.99
  -1   0   0 1537.85   52.99
  -1   0   0 1501.55   52.99
  -1   0   0 1645.54   54.39
   1   0   0 1596.94   50.59
   1   0   0 1566.64   53.59
   1   0   0 1570.94   53.09
   1   0   0 1533.85   53.89
   1   0   0 1553.04   55.39
   1   0   0 1577.44   50.19
   1   0   0 1563.74   53.19
   1   0   0 1535.05   52.49
   1   0   0 1615.94   51.09
   1   0   0 1566.74   53.19
   1   0   0 1578.44   54.29
  -2   0   0    8.50    6.10
  -2   0   0   -9.80   11.40
  -2   0   0  -12.30   10.20
  -2   0   0    8.40   11.60
  -2   0   0   -4.00   10.80
  -2   0   0   15.90    9.30
  -2   0   0   -5.70    7.70
  -2   0   0  -19.80   13.00
  -2   0   0    6.40   11.70
  -2   0   0   -5.60    8.30
   2   0   0   26.30   15.80
   2   0   0   -3.50    7.70
   2   0   0    1.00   11.20
   2   0   0    7.50    9.70
   2   0   0    4.00    8.10
   2   0   0  -13.00   11.70
   2   0   0  -14.00   11.00
   2   0   0    2.20   12.50
   2   0   0   10.60    8.80
   2   0   0   -5.00    5.40
   2   0   0   -0.20    6.20
  -3   0   0 2107.29   82.59
  -3   0   0 2140.09   79.39
  -3   0   0 2053.79   79.69
  -3   0   0 2077.39   81.09
  -3   0   0 2066.89   84.89
  -3   0   0 2116.09   75.19
  -3   0   0 2063.09   81.69
  -3   0   0 2140.69   80.39
  -3   0   0 2116.09   78.79
  -3   0   0 2057.69   71.69
   3   0   0 2253.17   80.69
   3   0   0 2010.70   79.39
   3   0   0 2085.59   70.59
   3   0   0 2103.89   82.09
   3   0   0 2138.29   73.49
   3   0   0 2178.68   86.39
   3   0   0 2185.28   80.29
   3   0   0 2093.49   82.19
   3   0   0 2097.09   77.99
   3   0   0 2108.89   80.69
  -4   0   0 4760.12  166.98
  -4   0   0 4679.13  168.08
  -4   0   0 4807.32  167.58
  -4   0   0 4800.02  162.48
  -4   0   0 4849.51  161.48
  -4   0   0 4821.22  159.08
  -4   0   0 4826.72  164.18
  -4   0   0 4555.34  164.38
  -4   0   0 4859.61  154.48
  -4   0   0 4671.63  167.58
  -4   0   0 4642.44  173.38
   4   0   0 4786.82  155.98
   4   0   0 4800.02  167.58
   4   0   0 4479.85  162.88
   4   0   0 4559.94  163.88
   4   0   0 4915.81  167.48
   4   0   0 4705.83  163.38
   4   0   0 4929.11  165.48
   4   0   0 4660.83  164.38
   4   0   0 4653.73  152.48
   4   0   0 4773.02  172.28
  -5   0   0  269.37   33.80
  -5   0   0  338.77   28.00
  -5   0   0  319.17   36.00
  -5   0   0  367.16   29.70
  -5   0   0  238.58   37.70
  -5   0   0  290.17   34.00
  -5   0   0  295.97   30.50
  -5   0   0  350.56   35.10
  -5   0   0  278.27   25.90
  -5   0   0  338.07   21.30
  -5   0   0  322.97   32.80
   5   0   0  352.26   35.10
   5   0   0  373.46   34.40
   5   0   0  344.07   39.30
   5   0   0  332.37   34.80
   5   0   0  373.36   34.50
   5   0   0  323.87   19.50
   5   0   0  319.97   30.50
   5   0   0  387.26   38.60
   5   0   0  284.87   21.70
   5   0   0  337.67   28.70
   5   0   0  328.37   31.70
  -6   0   0  596.04   46.90
  -6   0   0  612.24   50.09
  -6   0   0  663.83   48.60
  -6   0   0  630.34   56.69
  -6   0   0  682.83   49.99
  -6   0   0  614.64   40.80
  -6   0   0  629.44   38.60
  -6   0   0  663.13   32.90
  -6   0   0  632.44   50.39
   6   0   0  602.54   47.20
   6   0   0  622.24   29.60
   6   0   0  638.34   45.80
   6   0   0  584.84   47.50
   6   0   0  506.15   43.20
   6   0   0  586.34   33.10
   6   0   0  664.53   45.00
  -7   0   0  691.23   49.20
  -7   0   0  698.73   53.59
  -7   0   0  629.44   53.79
  -7   0   0  586.14   43.60
  -7   0   0  709.33   43.40
  -7   0   0  577.24   62.39
  -7   0   0  624.24   57.29
   7   0   0  648.34   31.30
   7   0   0  672.13   49.30
   7   0   0  618.54   47.20
   7   0   0  670.53   53.99
   7   0   0  600.94   49.80
   7   0   0  582.54   49.00
   7   0   0  525.15   35.40
  -8   0   0  122.39   27.00
  -8   0   0  190.78   37.00
  -8   0   0  152.88   30.60
  -8   0   0  157.58   43.80
  -8   0   0  118.09   25.90
  -8   0   0  177.18   28.20
  -8   0   0  232.08   40.10
   8   0   0  200.38   23.80
   8   0   0  187.28   34.20
   8   0   0  159.28   16.20
   8   0   0  184.28   32.00
   8   0   0  138.69   32.60
   8   0   0  184.58   30.80
  -9   0   0  893.81   76.09
  -9   0   0  888.01   66.19
  -9   0   0  927.51   69.19
  -9   0   0  969.40   88.99
  -9   0   0  895.01   58.49
  -9   0   0  900.31   60.89
   9   0   0  867.71   70.09
   9   0   0  868.51   62.19
   9   0   0  948.41   76.29
   9   0   0  888.61   69.89
   9   0   0  851.91   48.50
   9   0   0  931.01   66.79
 -10   0   0  432.26   64.59
 -10   0   0  478.75   63.59
 -10   0   0  442.06   49.20
 -10   0   0  462.95   55.59
 -10   0   0  539.85   52.19
 -10   0   0  539.35   65.39
  10   0   0  540.05   60.49
  10   0   0  542.25   58.69
  10   0   0  555.64   61.49
  10   0   0  448.16   52.79
 -11   0   0  -47.60   29.30
 -11   0   0  -17.30   24.80
 -11   0   0   -3.00   32.60
 -11   0   0   82.99   50.89
  11   0   0  -18.70   30.00
  11   0   0   45.40   32.80
  11   0   0    2.00   21.00
  11   0   0  -11.10   32.80
  11  -1   0  291.17   46.80
  11  -1   0  289.07   54.99
  11  -1   0  450.45   60.99
  11  -1   0  291.87   51.09
 -11   1   0  225.98   52.39
 -11   1   0  308.37   69.29
 -11   1   0  321.27   57.69
  10  -1   0  303.17   50.69
  10  -1   0  362.96   50.99
  10  -1   0  377.76   54.09
  10  -1   0  279.87   48.20
 -10   1   0  332.37   44.00
 -10   1   0  366.76   55.59
 -10   1   0  321.17   66.19
 -10   1   0  330.67   49.90
 -10   1   0  305.07   50.09
   9  -1   0   19.70   26.60
   9  -1   0  -12.80   24.10
   9  -1   0   -8.00   18.00
   9  -1   0  -27.30   25.40
   9  -1   0   -5.60   25.30
  -9   1   0    8.80   26.90
  -9   1   0   -5.90   20.10
  -9   1   0  -18.00   20.00
  -9   1   0    8.50   17.90
  -9   1   0   33.30   41.00
  -9   1   0   -3.40   19.40
   8  -1   0 1090.29   71.49
   8  -1   0 1052.89   66.99
   8  -1   0 1056.89   70.39
   8  -1   0  987.50   71.09
   8  -1   0 1134.99   52.99
   8  -1   0 1064.39   70.69
  -8   1   0 1145.69   75.79
  -8   1   0  992.80   56.99
  -8   1   0 1188.58   75.29
  -8   1   0 1017.20   71.49
  -8   1   0 1080.29   63.49
  -8   1   0 1065.09   58.99
  -8   1   0 1006.40   68.89
  -8   1   0 1023.90   86.69
   7  -1   0  536.45   48.80
   7  -1   0  472.05   31.70
   7  -1   0  440.16   45.20
   7  -1   0  470.75   45.50
   7  -1   0  481.75   41.20
   7  -1   0  475.15   49.20
   7  -1   0  474.65   25.00
  -7   1   0  469.45   51.29
  -7   1   0  476.25   32.50
  -7   1   0  495.45   44.10
  -7   1   0  537.85   37.20
  -7   1   0  422.26   57.19
  -7   1   0  460.85   39.40
  -7   1   0  558.24   45.70
  -7   1   0  456.25   48.30
   6  -1   0  148.49   18.10
   6  -1   0  176.08   30.30
   6  -1   0  110.39   25.60
   6  -1   0  146.99   13.80
   6  -1   0  147.89   26.50
   6  -1   0  163.28   27.20
   6  -1   0  123.69   22.70
   6  -1   0  147.29   24.30
  -6   1   0  123.09   36.30
  -6   1   0  139.59   24.70
  -6   1   0  171.08   23.40
  -6   1   0  146.69   30.40
  -6   1   0  136.29   26.80
  -6   1   0  143.99   28.40
  -6   1   0  125.79   22.10
   5  -1   0 1836.52   84.09
   5  -1   0 1872.41   80.29
   5  -1   0 1772.72   79.69
   5  -1   0 1677.63   79.19
   5  -1   0 1819.02   68.39
   5  -1   0 1812.92   78.39
   5  -1   0 1776.62   79.79
   5  -1   0 1812.42   63.89
   5  -1   0 1793.32   82.29
  -5   1   0 1684.53   79.49
  -5   1   0 1829.02   82.79
  -5   1   0 1794.62   78.79
  -5   1   0 1698.33   81.39
  -5   1   0 1798.12   72.09
  -5   1   0 1746.43   74.79
  -5   1   0 1814.52   69.39
  -5   1   0 1716.33   91.59
  -5   1   0 1927.21   82.89
   4  -1   0 2565.14  108.39
   4  -1   0 2553.14   99.39
   4  -1   0 2601.74   98.89
   4  -1   0 2647.24  102.49
   4  -1   0 2689.83  101.99
   4  -1   0 2621.24   86.59
   4  -1   0 2569.64   89.39
   4  -1   0 2407.96   98.39
   4  -1   0 2475.45   97.69
   4  -1   0 2433.66   98.29
   4  -1   0 2575.94   98.89
  -4   1   0 2540.75   94.59
  -4   1   0 2602.04  100.19
  -4   1   0 2587.64   91.79
  -4   1   0 2474.45   98.99
  -4   1   0 2581.54   99.99
  -4   1   0 2496.75   98.19
  -4   1   0 2633.24   91.09
  -4   1   0 2720.13  103.49
  -4   1   0 2553.34  101.49
  -4   1   0 2498.75  110.09
  -4   1   0 2566.94   98.59
   3  -1   0   79.09   16.50
   3  -1   0  101.39   18.60
   3  -1   0  100.09   19.20
   3  -1   0   95.29   17.60
   3  -1   0  104.79   15.60
   3  -1   0  106.79   19.50
   3  -1   0   93.29   16.80
   3  -1   0  112.59   18.40
   3  -1   0  100.49   17.70
   3  -1   0  100.59   11.60
  -3   1   0   72.29   14.00
  -3   1   0   97.19   16.30
  -3   1   0   95.29   18.10
  -3   1   0   98.59   15.10
  -3   1   0  102.19   13.40
  -3   1   0  114.49   19.60
  -3   1   0  112.29   17.10
  -3   1   0   86.29   10.90
  -3   1   0   75.59   14.60
  -3   1   0  116.09   25.90
  -3   1   0   98.69   16.80
   2  -1   0  137.59   16.90
   2  -1   0  151.98   17.60
   2  -1   0  163.18   17.20
   2  -1   0  176.38   17.40
   2  -1   0  141.69   12.10
   2  -1   0  157.38   16.60
   2  -1   0  133.29   15.00
   2  -1   0  130.49   15.40
   2  -1   0  166.18   16.70
   2  -1   0  148.19   17.80
   2  -1   0  148.49   22.50
  -2   1   0  138.99   15.70
  -2   1   0  159.28   19.40
  -2   1   0  146.89   15.10
  -2   1   0  136.89   15.80
  -2   1   0  188.68   13.20
  -2   1   0  165.88   21.10
  -2   1   0  146.69   17.50
  -2   1   0  203.48   17.60
  -2   1   0  160.18   17.90
  -2   1   0  137.79   16.10
   1  -1   0 6432.76  196.18
   1  -1   0 6458.05  199.68
   1  -1   0 6301.47  198.38
   1  -1   0 6276.67  198.08
   1  -1   0 6299.57  198.68
   1  -1   0 6282.57  196.28
   1  -1   0 6192.18  201.78
   1  -1   0 6229.98  198.18
   1  -1   0 6392.06  198.28
   1  -1   0 6241.38  198.38
   1  -1   0 6282.37  199.28
  -1   1   0 6269.77  198.28
  -1   1   0 6317.27  198.38
  -1   1   0 6174.38  195.88
  -1   1   0 6203.88  199.48
  -1   1   0 6286.67  198.78
  -1   1   0 6327.47  198.18
  -1   1   0 5712.83  201.68
  -1   1   0 6361.06  198.28
  -1   1   0 6060.49  198.18
  -1   1   0 6386.16  199.48
  -1   1   0 6329.77  202.48
   0  -1   0 1346.97   44.80
   0  -1   0 1341.67   45.60
   0  -1   0 1410.36   45.70
   0  -1   0 1372.26   45.10
   0  -1   0 1363.96   45.50
   0  -1   0 1326.17   45.50
   0  -1   0 1322.17   45.20
   0  -1   0 1342.97   45.00
   0  -1   0 1338.27   45.50
   0   1   0 1397.26   45.10
   0   1   0 1368.66   45.90
   0   1   0 1372.26   45.10
   0   1   0 1370.56   45.40
   0   1   0 1352.06   45.00
   0   1   0 1367.46   45.50
   0   1   0 1297.67   44.70
   0   1   0 1363.46   45.00
   0   1   0 1357.36   45.50
   0   1   0 1333.67   45.50
   0   1   0 1304.27   45.50
  -1  -1   0 2268.57   79.79
  -1  -1   0 2266.27   78.79
  -1  -1   0 2439.66   75.99
  -1  -1   0 2445.86   79.39
  -1  -1   0 2441.76   77.89
  -1  -1   0 2390.96   78.19
  -1  -1   0 2293.97   79.59
  -1  -1   0 2237.18   78.89
  -1  -1   0 2320.57   78.39
  -1  -1   0 2453.35   76.39
   1   1   0 2317.37   78.59
   1   1   0 2522.55   76.69
   1   1   0 2404.96   79.09
   1   1   0 2365.36   75.89
   1   1   0 2267.47   78.29
   1   1   0 2244.58   78.49
   1   1   0 2096.69   78.09
   1   1   0 2442.06   77.89
   1   1   0 2229.88   79.09
   1   1   0 2484.15   78.89
   1   1   0 2246.78   79.19
  -2  -1   0  172.08   16.60
  -2  -1   0  187.98   17.30
  -2  -1   0  181.88   19.10
  -2  -1   0  184.48   15.30
  -2  -1   0  188.48   17.90
  -2  -1   0  219.28   23.10
  -2  -1   0  178.48   16.20
  -2  -1   0  149.79   16.30
  -2  -1   0  191.08   16.60
  -2  -1   0  193.68   20.30
   2   1   0  173.48   15.90
   2   1   0  188.88   15.40
   2   1   0  216.68   18.90
   2   1   0  202.48   19.10
   2   1   0  214.38   19.00
   2   1   0  196.08   16.90
   2   1   0  162.08   16.90
   2   1   0  193.38   18.80
   2   1   0  216.88   12.90
  -3  -1   0 5084.89  169.68
  -3  -1   0 5027.50  167.78
  -3  -1   0 4862.21  169.88
  -3  -1   0 5376.26  172.68
  -3  -1   0 5271.27  162.58
  -3  -1   0 4956.90  168.88
  -3  -1   0 4880.81  158.98
  -3  -1   0 4696.53  170.58
  -3  -1   0 5114.29  165.88
  -3  -1   0 4931.41  169.98
  -3  -1   0 4779.52  171.08
   3   1   0 4904.51  170.48
   3   1   0 5138.39  170.68
   3   1   0 5188.48  171.38
   3   1   0 5041.70  168.58
   3   1   0 5033.80  165.98
   3   1   0 4906.91  167.58
   3   1   0 5047.90  171.38
   3   1   0 5067.29  162.48
   3   1   0 5142.99  159.58
   3   1   0 5021.00  168.68
  -4  -1   0  507.15   33.90
  -4  -1   0  556.64   40.00
  -4  -1   0  434.86   32.90
  -4  -1   0  411.26   38.50
  -4  -1   0  474.55   32.30
  -4  -1   0  455.95   35.20
  -4  -1   0  425.36   30.80
  -4  -1   0  441.76   25.60
  -4  -1   0  443.16   35.30
  -4  -1   0  509.55   23.50
  -4  -1   0  451.45   32.70
   4   1   0  500.45   35.00
   4   1   0  480.05   26.20
   4   1   0  439.26   34.50
   4   1   0  438.06   29.30
   4   1   0  485.85   37.30
   4   1   0  495.75   35.80
   4   1   0  398.46   32.30
   4   1   0  498.65   34.50
   4   1   0  431.16   23.20
  -5  -1   0 3246.58  107.39
  -5  -1   0 3113.39  124.09
  -5  -1   0 3005.30  127.89
  -5  -1   0 3258.37  120.19
  -5  -1   0 3261.77  118.89
  -5  -1   0 3331.37  121.99
  -5  -1   0 3025.70  126.09
  -5  -1   0 3176.38  120.29
  -5  -1   0 3065.89  121.79
  -5  -1   0 3319.27  109.19
  -5  -1   0 3163.28  123.19
   5   1   0 3136.19  121.49
   5   1   0 3170.78  122.69
   5   1   0 3342.17  120.39
   5   1   0 3357.96  108.69
   5   1   0 3208.38  125.69
   5   1   0 3030.10  122.79
   5   1   0 3182.78  109.69
   5   1   0 3053.49  121.59
   5   1   0 3175.88  121.19
   5   1   0 3095.69  125.09
   5   1   0 3367.26  128.69
  -6  -1   0  822.62   51.19
  -6  -1   0  783.32   51.19
  -6  -1   0  805.02   50.19
  -6  -1   0  836.42   53.89
  -6  -1   0  969.60   58.29
  -6  -1   0  785.92   59.89
  -6  -1   0  828.32   37.20
  -6  -1   0  922.61   44.30
  -6  -1   0  797.22   57.59
   6   1   0  818.12   52.79
   6   1   0  736.53   48.90
   6   1   0  822.32   54.89
   6   1   0  811.52   50.09
   6   1   0  852.41   38.40
   6   1   0  844.82   42.60
   6   1   0  877.11   53.69
  -7  -1   0  229.28   39.10
  -7  -1   0  181.98   31.70
  -7  -1   0   78.89   32.90
  -7  -1   0  215.48   32.10
  -7  -1   0  160.98   16.80
  -7  -1   0  166.18   23.00
  -7  -1   0  174.28   30.00
  -7  -1   0  194.28   33.00
  -7  -1   0  237.98   37.60
   7   1   0  188.08   18.90
   7   1   0  194.18   22.20
   7   1   0  164.58   28.70
   7   1   0  193.78   32.50
   7   1   0  158.88   31.60
   7   1   0  165.28   28.30
   7   1   0  217.18   34.40
  -8  -1   0 1091.39   75.49
  -8  -1   0  958.00   62.59
  -8  -1   0 1066.59   56.19
  -8  -1   0  961.80   68.69
  -8  -1   0 1091.99   70.89
  -8  -1   0 1009.90   66.19
  -8  -1   0  996.00   71.09
   8   1   0 1013.80   61.09
   8   1   0  956.90   45.20
   8   1   0 1061.49   66.09
   8   1   0  909.31   65.99
   8   1   0 1009.20   51.79
   8   1   0 1016.40   68.49
  -9  -1   0  781.32   64.09
  -9  -1   0  824.32   72.99
  -9  -1   0  802.82   51.79
  -9  -1   0  876.41   70.89
  -9  -1   0  789.62   59.79
  -9  -1   0  727.63   77.69
   9   1   0  720.63   69.59
   9   1   0  684.13   44.10
   9   1   0  865.61   68.59
   9   1   0  682.53   58.99
   9   1   0  742.23   64.39
 -10  -1   0  -12.60   30.20
 -10  -1   0   17.40   23.30
 -10  -1   0    6.60   38.40
 -10  -1   0  -19.50   28.80
 -10  -1   0   30.90   19.80
 -10  -1   0    9.30   22.20
  10   1   0   14.50   20.80
  10   1   0  -28.40   23.50
  10   1   0   13.30   19.90
  10   1   0   -3.50   27.90
 -11  -1   0  122.19   42.80
 -11  -1   0  118.09   34.90
 -11  -1   0  201.28   41.40
 -11  -1   0  250.87   61.79
  11   1   0  128.19   40.90
  11   1   0  134.39   37.70
  11   1   0  117.69   41.30
  11   1   0  114.29   40.10
 -12  -1   0  365.16   61.59
 -12  -1   0  338.47   63.49
 -12  -1   0  253.57   43.70
 -12  -1   0  238.38   49.99
  12   1   0  308.97   52.19
  12   1   0  219.28   51.19
  12   1   0  266.67   51.29
  12   1   0  360.46   60.49
  11  -2   0  148.49   43.40
  11  -2   0  215.68   47.50
  11  -2   0  173.48   45.00
  11  -2   0  204.98   48.00
 -11   2   0  165.48   41.80
 -11   2   0  176.48   62.39
 -11   2   0   98.19   41.60
  10  -2   0   -3.60   29.40
  10  -2   0  -47.00   23.20
  10  -2   0    6.70   31.40
  10  -2   0   20.50   30.80
 -10   2   0  -19.30   29.50
 -10   2   0    4.00   21.90
 -10   2   0  -17.50   22.70
 -10   2   0  -28.40   43.70
 -10   2   0   -8.80   21.20
   9  -2   0  635.14   62.79
   9  -2   0  682.03   63.49
   9  -2   0  535.05   56.09
   9  -2   0  589.34   58.99
  -9   2   0  604.54   61.29
  -9   2   0  468.65   65.69
  -9   2   0  589.74   56.69
  -9   2   0  664.73   65.99
  -9   2   0  509.15   63.19
   8  -2   0 1157.58   74.79
   8  -2   0  961.90   70.89
   8  -2   0 1037.20   72.49
   8  -2   0 1071.99   72.29
   8  -2   0 1216.68   77.59
   8  -2   0 1058.69   52.69
  -8   2   0 1093.59   85.09
  -8   2   0 1130.59   80.39
  -8   2   0 1043.30   57.19
  -8   2   0 1185.38   69.49
  -8   2   0 1143.49   78.49
  -8   2   0 1160.28   76.69
   7  -2   0   63.49   25.60
   7  -2   0   57.89   25.00
   7  -2   0   12.60    7.20
   7  -2   0   22.90   12.50
   7  -2   0   28.40   22.30
   7  -2   0    0.50   21.10
   7  -2   0   11.60   15.70
  -7   2   0    7.10   16.30
  -7   2   0   33.40   26.40
  -7   2   0   -1.00   20.10
  -7   2   0  -15.50   20.70
  -7   2   0   23.70   19.60
  -7   2   0   31.40   24.50
  -7   2   0    9.70   11.20
  -7   2   0  -21.50   12.40
   6  -2   0  333.07   25.80
   6  -2   0  309.37   36.30
   6  -2   0  349.07   37.90
   6  -2   0  311.37   36.80
   6  -2   0  280.17   19.40
   6  -2   0  371.06   36.60
   6  -2   0  311.17   36.30
  -6   2   0  343.47   41.60
  -6   2   0  348.87   25.50
  -6   2   0  320.27   36.20
  -6   2   0  288.77   27.00
  -6   2   0  373.56   35.80
  -6   2   0  250.77   35.60
  -6   2   0  341.07   50.29
  -6   2   0  388.86   40.40
   5  -2   0 1824.22   83.29
   5  -2   0 1840.82   81.89
   5  -2   0 1817.12   83.09
   5  -2   0 1890.91   88.29
   5  -2   0 1843.72   82.39
   5  -2   0 1816.12   83.89
   5  -2   0 1906.21   72.19
  -5   2   0 1904.41   88.79
  -5   2   0 1883.01   74.89
  -5   2   0 1869.01   72.09
  -5   2   0 1828.92   84.49
  -5   2   0 1954.10   81.89
  -5   2   0 1921.41   98.99
  -5   2   0 1855.41   86.29
  -5   2   0 1974.40   71.79
  -5   2   0 1926.11   87.79
   4  -2   0   -3.00   16.40
   4  -2   0    5.80   14.50
   4  -2   0   38.80   17.00
   4  -2   0   44.30   12.00
   4  -2   0   30.70   17.30
   4  -2   0    9.40   15.40
   4  -2   0   25.90   15.00
   4  -2   0   26.40   12.90
   4  -2   0   38.30   14.00
   4  -2   0   62.19   14.80
   4  -2   0   42.40   16.60
  -4   2   0    9.00    8.50
  -4   2   0    2.20   10.90
  -4   2   0   27.60   11.70
  -4   2   0   29.50   13.30
  -4   2   0   39.30   13.20
  -4   2   0   27.50   16.60
  -4   2   0   20.50   25.70
  -4   2   0   -9.10   15.70
  -4   2   0   24.90   10.00
  -4   2   0   16.10   12.20
  -4   2   0   30.90   15.90
   3  -2   0  921.51   44.80
   3  -2   0  891.81   45.60
   3  -2   0  833.32   47.50
   3  -2   0  894.61   44.60
   3  -2   0  949.31   47.30
   3  -2   0  929.31   45.90
   3  -2   0  904.51   47.40
   3  -2   0  922.71   39.50
   3  -2   0  908.41   44.40
   3  -2   0  907.81   46.40
  -3   2   0  912.91   52.99
  -3   2   0  881.21   37.80
  -3   2   0  861.11   44.00
  -3   2   0  918.01   47.90
  -3   2   0  889.91   44.40
  -3   2   0  967.10   49.40
  -3   2   0  891.61   45.60
  -3   2   0  987.20   46.20
  -3   2   0  932.91   45.90
  -3   2   0  912.51   46.70
   2  -2   0 3479.25  122.09
   2  -2   0 3488.35  120.09
   2  -2   0 3571.14  122.69
   2  -2   0 3576.04  121.29
   2  -2   0 3464.15  116.09
   2  -2   0 3517.15  116.89
   2  -2   0 3464.55  120.29
   2  -2   0 3619.24  129.09
   2  -2   0 3665.83  123.69
   2  -2   0 3415.06  119.79
   2  -2   0 3478.85  120.79
  -2   2   0 3440.46  120.49
  -2   2   0 3601.54  120.49
  -2   2   0 3442.56  121.29
  -2   2   0 3510.35  115.89
  -2   2   0 3598.24  123.59
  -2   2   0 3481.35  123.39
  -2   2   0 3397.96  127.29
  -2   2   0 3484.25  121.89
  -2   2   0 3391.26  119.69
  -2   2   0 3440.66  121.39
   1  -2   0 5049.90  162.28
   1  -2   0 4928.61  161.88
   1  -2   0 4853.41  162.38
   1  -2   0 5132.59  155.58
   1  -2   0 4987.10  161.38
   1  -2   0 4984.80  161.08
   1  -2   0 4826.02  165.68
   1  -2   0 4840.02  160.38
   1  -2   0 4929.21  160.98
   1  -2   0 4863.41  162.38
   1  -2   0 4891.61  159.58
  -1   2   0 4998.80  162.68
  -1   2   0 4922.41  161.28
  -1   2   0 4985.30  160.98
  -1   2   0 4994.30  160.98
  -1   2   0 4939.41  162.08
  -1   2   0 4955.30  165.98
  -1   2   0 5016.20  160.98
  -1   2   0 5008.50  162.98
  -1   2   0 4938.91  161.28
  -1   2   0 4984.30  159.48
   0  -2   0 1445.86   51.99
   0  -2   0 1377.56   52.29
   0  -2   0 1383.96   51.59
   0  -2   0 1450.95   50.19
   0  -2   0 1390.86   51.69
   0  -2   0 1390.66   50.79
   0  -2   0 1433.16   52.19
   0  -2   0 1495.15   51.89
   0  -2   0 1409.86   45.50
   0  -2   0 1362.56   50.69
   0   2   0 1444.36   51.19
   0   2   0 1418.26   50.19
   0   2   0 1377.36   51.79
   0   2   0 1354.86   52.09
   0   2   0 1406.96   51.89
   0   2   0 1430.56   51.19
   0   2   0 1422.86   51.99
   0   2   0 1378.66   51.49
   0   2   0 1468.25   50.99
   0   2   0 1428.16   51.19
   0   2   0 1404.46   50.59
   0   2   0 1365.36   45.10
  -1  -2   0 9575.94  300.47
  -1  -2   0 9606.14  299.07
  -1  -2   0 9641.33  299.77
  -1  -2   0 8941.61  299.17
  -1  -2   0 9478.65  298.77
  -1  -2   0 9646.33  299.37
  -1  -2   0 9999.00  299.87
  -1  -2   0 9685.73  300.17
   1   2   0 9626.14  299.67
   1   2   0 9803.32  300.57
   1   2   0 9491.55  298.97
   1   2   0 9540.45  299.17
   1   2   0 9594.14  298.97
   1   2   0 9584.64  299.67
   1   2   0 9696.13  299.17
   1   2   0 9149.58  299.17
   1   2   0 9391.96  299.97
  -2  -2   0 6375.76  202.18
  -2  -2   0 6314.27  202.58
  -2  -2   0 5913.21  203.38
  -2  -2   0 6338.17  196.88
  -2  -2   0 6140.39  199.28
  -2  -2   0 6342.07  195.78
  -2  -2   0 6000.20  201.68
  -2  -2   0 6085.99  203.08
  -2  -2   0 6166.28  200.08
  -2  -2   0 5963.30  201.58
   2   2   0 6319.27  199.58
   2   2   0 5987.10  202.68
   2   2   0 5861.81  200.88
   2   2   0 5774.82  201.08
   2   2   0 6448.05  197.28
   2   2   0 6259.77  200.78
   2   2   0 6312.67  195.98
   2   2   0 6071.19  202.78
   2   2   0 6166.68  200.98
   2   2   0 6262.97  202.08
  -3  -2   0  117.49   16.30
  -3  -2   0   85.79   16.80
  -3  -2   0   77.69   16.30
  -3  -2   0   94.39   21.30
  -3  -2   0   83.29   16.90
  -3  -2   0   84.69   17.30
  -3  -2   0   76.79   15.00
  -3  -2   0   93.79   18.00
  -3  -2   0   95.69   17.20
  -3  -2   0   60.89   20.40
  -3  -2   0  114.09   17.80
  -3  -2   0   40.00   20.50
   3   2   0  105.09   12.50
   3   2   0  124.69   22.40
   3   2   0  123.79   17.60
   3   2   0  115.99   16.80
   3   2   0  138.39   23.60
   3   2   0  127.69   18.20
   3   2   0  115.49   17.30
   3   2   0   82.89   16.30
   3   2   0   94.29   17.20
  -4  -2   0 4746.83  166.48
  -4  -2   0 4733.03  160.18
  -4  -2   0 4675.83  165.28
  -4  -2   0 4582.84  165.38
  -4  -2   0 4824.42  167.68
  -4  -2   0 4411.06  167.18
  -4  -2   0 4808.42  162.58
  -4  -2   0 4639.34  165.48
  -4  -2   0 4410.56  162.38
  -4  -2   0 4802.82  158.18
   4   2   0 4783.32  164.28
   4   2   0 4738.03  163.18
   4   2   0 4464.05  163.38
   4   2   0 4757.42  164.28
   4   2   0 4584.34  157.58
   4   2   0 4725.43  166.38
   4   2   0 4820.32  167.28
   4   2   0 4612.44  160.18
   4   2   0 4715.63  151.28
  -5  -2   0  733.83   42.40
  -5  -2   0  703.13   49.30
  -5  -2   0  781.92   40.10
  -5  -2   0  714.03   45.40
  -5  -2   0  727.23   47.70
  -5  -2   0  774.72   45.20
  -5  -2   0  705.83   48.00
  -5  -2   0  640.24   47.50
  -5  -2   0  681.23   51.09
  -5  -2   0  736.53   48.70
  -5  -2   0  734.33   40.50
   5   2   0  781.12   48.30
   5   2   0  793.92   48.30
   5   2   0  788.42   33.30
   5   2   0  775.52   50.09
   5   2   0  717.13   37.90
   5   2   0  737.43   49.40
   5   2   0  713.13   50.39
   5   2   0  749.73   44.80
   5   2   0  767.42   43.80
   5   2   0  739.73   44.00
  -6  -2   0  566.34   44.00
  -6  -2   0  538.85   42.90
  -6  -2   0  500.55   43.50
  -6  -2   0  493.15   31.50
  -6  -2   0  517.85   44.80
  -6  -2   0  470.45   44.90
  -6  -2   0  539.55   48.90
  -6  -2   0  390.16   42.30
   6   2   0  472.55   38.10
   6   2   0  438.76   40.10
   6   2   0  380.56   39.40
   6   2   0  496.15   44.00
   6   2   0  478.05   39.00
   6   2   0  487.95   26.40
   6   2   0  443.56   43.00
   6   2   0  501.95   30.20
  -7  -2   0  792.32   59.89
  -7  -2   0  692.13   59.39
  -7  -2   0  753.62   57.29
  -7  -2   0  592.64   57.89
  -7  -2   0  625.24   50.99
  -7  -2   0  690.63   53.59
  -7  -2   0  738.43   55.79
  -7  -2   0  694.53   38.10
   7   2   0  731.73   49.80
   7   2   0  672.43   38.20
   7   2   0  815.02   55.29
   7   2   0  618.94   56.39
   7   2   0  772.32   56.49
   7   2   0  648.44   54.39
  -8  -2   0  795.72   69.79
  -8  -2   0  928.11   67.79
  -8  -2   0  819.32   69.89
  -8  -2   0  839.52   60.99
  -8  -2   0  884.91   71.59
  -8  -2   0  847.12   65.99
  -8  -2   0  745.23   68.69
  -8  -2   0  906.11   49.50
   8   2   0  917.01   66.99
   8   2   0  946.41   60.69
   8   2   0  836.22   60.79
   8   2   0  762.72   60.59
   8   2   0  866.21   49.80
   8   2   0  821.92   62.49
  -9  -2   0   19.10   21.10
  -9  -2   0   -4.30   19.50
  -9  -2   0   10.20   26.40
  -9  -2   0   20.90   24.20
  -9  -2   0  -24.40   16.30
  -9  -2   0    2.00   14.20
   9   2   0  -14.90   13.30
   9   2   0  -14.20   16.20
   9   2   0   25.40   22.50
   9   2   0   -1.00   26.50
   9   2   0   26.10   24.40
 -10  -2   0  167.08   26.90
 -10  -2   0  270.57   48.50
 -10  -2   0  142.89   40.80
 -10  -2   0  193.28   51.99
 -10  -2   0  220.08   46.70
 -10  -2   0  195.58   41.30
  10   2   0  299.77   49.30
  10   2   0  182.58   39.60
  10   2   0  288.47   49.90
  10   2   0  192.28   43.80
  10   2   0  247.68   32.00
 -11  -2   0  304.27   49.30
 -11  -2   0  304.17   48.70
 -11  -2   0  404.46   57.09
 -11  -2   0  500.05   71.59
  11   2   0  273.97   47.70
  11   2   0  432.96   56.99
  11   2   0  434.16   52.19
 -12  -2   0   44.40   33.20
 -12  -2   0   82.09   51.89
 -12  -2   0   25.40   38.20
 -12  -2   0   63.99   41.60
  12   2   0   15.30   38.50
  12   2   0   93.19   42.80
  12   2   0   38.90   34.30
  12   2   0   32.90   34.30
  10  -3   0  316.87   51.49
  10  -3   0  327.17   48.30
  10  -3   0  377.46   52.69
  10  -3   0  297.37   49.10
 -10   3   0  227.48   55.99
 -10   3   0  307.77   48.70
 -10   3   0  420.56   62.39
 -10   3   0  328.97   49.30
 -10   3   0  378.36   56.39
   9  -3   0  579.34   60.99
   9  -3   0  549.65   59.19
   9  -3   0  554.14   60.99
   9  -3   0  617.74   64.19
  -9   3   0  615.34   60.59
  -9   3   0  583.14   63.09
  -9   3   0  562.84   62.79
  -9   3   0  468.35   68.39
  -9   3   0  520.05   63.69
   8  -3   0   51.19   28.20
   8  -3   0   53.59   18.20
   8  -3   0   50.09   22.20
   8  -3   0   17.00   24.00
   8  -3   0   23.90   28.50
  -8   3   0   62.09   30.80
  -8   3   0   35.30   25.90
  -8   3   0   56.69   29.00
  -8   3   0   36.70   22.50
  -8   3   0   31.70   30.70
   7  -3   0 1015.50   50.69
   7  -3   0 1072.39   70.69
   7  -3   0 1075.39   64.69
   7  -3   0  983.10   68.59
   7  -3   0 1118.29   69.59
   7  -3   0  944.11   69.19
  -7   3   0 1047.50   80.09
  -7   3   0 1073.79   63.29
  -7   3   0 1069.99   71.79
  -7   3   0 1043.90   71.69
  -7   3   0  980.50   48.90
  -7   3   0 1064.49   70.69
  -7   3   0  990.90   73.09
   6  -3   0  435.06   39.00
   6  -3   0  421.86   43.90
   6  -3   0  412.26   46.00
   6  -3   0  496.85   30.80
   6  -3   0  473.65   44.70
   6  -3   0  497.25   46.40
  -6   3   0  517.65   31.40
  -6   3   0  486.85   29.20
  -6   3   0  568.94   49.70
  -6   3   0  480.65   49.00
  -6   3   0  531.85   50.09
  -6   3   0  509.55   44.50
  -6   3   0  487.75   47.90
  -6   3   0  469.55   58.39
   5  -3   0  176.28   25.00
   5  -3   0   77.19   21.00
   5  -3   0  112.09   23.60
   5  -3   0  141.69   18.50
   5  -3   0  123.09   27.00
   5  -3   0  173.98   28.80
   5  -3   0  131.59   21.60
  -5   3   0  178.78   17.20
  -5   3   0  167.18   38.40
  -5   3   0   80.79   24.30
  -5   3   0  138.79   16.50
  -5   3   0  105.79   20.80
  -5   3   0  118.89   22.30
  -5   3   0  133.59   20.20
  -5   3   0  193.08   26.40
  -5   3   0  122.49   26.50
   4  -3   0 2050.39   81.29
   4  -3   0 2140.79   86.89
   4  -3   0 2161.78   85.49
   4  -3   0 2005.60   76.69
   4  -3   0 1993.60   85.79
   4  -3   0 1899.71   87.89
   4  -3   0 1983.20   94.09
   4  -3   0 2020.90   86.49
   4  -3   0 2124.49   87.89
   4  -3   0 2033.00   89.99
  -4   3   0 2058.49   97.49
  -4   3   0 2112.79   88.99
  -4   3   0 1964.00   75.59
  -4   3   0 1915.01   85.69
  -4   3   0 1863.71   82.99
  -4   3   0 2110.39   91.39
  -4   3   0 2106.89   88.09
  -4   3   0 2171.28   86.49
   3  -3   0 2094.29   87.19
   3  -3   0 2319.97   88.49
   3  -3   0 2180.68   93.59
   3  -3   0 2205.68   81.39
   3  -3   0 2123.59   88.09
   3  -3   0 2214.88   89.59
   3  -3   0 2295.57   88.69
   3  -3   0 2104.89   95.29
   3  -3   0 2207.38   86.69
   3  -3   0 2250.27   90.29
   3  -3   0 2342.67   83.59
   3  -3   0 2339.67   92.19
  -3   3   0 2306.27   91.89
  -3   3   0 2254.47   90.69
  -3   3   0 2224.38   89.29
  -3   3   0 2109.19   87.79
  -3   3   0 2186.88   87.39
  -3   3   0 2132.19   88.29
  -3   3   0 2143.19   88.99
  -3   3   0 2292.97   87.29
  -3   3   0 2268.27   99.99
  -3   3   0 2289.47   81.09
   2  -3   0  722.13   39.10
   2  -3   0  760.32   40.10
   2  -3   0  767.42   42.40
   2  -3   0  751.42   40.80
   2  -3   0  748.23   39.50
   2  -3   0  727.63   40.10
   2  -3   0  751.42   42.20
   2  -3   0  763.22   33.10
   2  -3   0  733.63   42.00
   2  -3   0  723.13   36.00
  -2   3   0  737.03   36.70
  -2   3   0  848.22   40.30
  -2   3   0  744.93   42.60
  -2   3   0  738.53   39.80
  -2   3   0  813.32   36.20
  -2   3   0  712.53   39.90
  -2   3   0  824.52   49.70
  -2   3   0  809.12   39.90
  -2   3   0  690.73   40.90
  -2   3   0  737.23   42.40
   1  -3   0  361.26   23.50
   1  -3   0  407.96   24.10
   1  -3   0  396.36   31.50
   1  -3   0  439.06   28.80
   1  -3   0  328.67   22.70
   1  -3   0  379.86   16.30
   1  -3   0  423.16   27.30
   1  -3   0  330.17   29.30
   1  -3   0  343.07   24.20
   1  -3   0  372.46   26.00
  -1   3   0  402.86   25.80
  -1   3   0  351.96   25.50
  -1   3   0  413.46   25.10
  -1   3   0  367.06   27.50
  -1   3   0  340.77   31.60
  -1   3   0  348.47   30.00
  -1   3   0  372.06   25.10
  -1   3   0  402.96   25.50
  -1   3   0  393.56   23.40
  -1   3   0  328.47   22.80
   0  -3   0 3290.67  110.09
   0  -3   0 3164.28  109.99
   0  -3   0 3251.67  112.29
   0  -3   0 3451.15  111.69
   0  -3   0 3244.88  111.29
   0  -3   0 3104.49  111.59
   0  -3   0 3365.26  109.69
   0  -3   0 3264.07  111.69
   0  -3   0 3233.88  102.59
   0   3   0 3232.08  111.39
   0   3   0 3163.68  101.99
   0   3   0 3299.57  111.09
   0   3   0 3162.38  111.59
   0   3   0 3232.78  110.09
   0   3   0 3129.49  109.89
   0   3   0 3339.77  113.09
   0   3   0 3343.57  112.09
   0   3   0 3258.47  109.89
   0   3   0 3232.98  110.49
   0   3   0 3277.27  110.19
   0   3   0 3238.18  111.69
  -1  -3   0  147.69   14.90
  -1  -3   0  165.38   17.30
  -1  -3   0  175.58   17.00
  -1  -3   0  172.98   15.00
  -1  -3   0  149.59   18.20
  -1  -3   0  173.78   16.50
  -1  -3   0  159.18   15.60
  -1  -3   0  147.49   18.50
  -1  -3   0  152.48   12.30
  -1  -3   0  167.08   17.20
   1   3   0  203.48   20.30
   1   3   0  149.09   16.30
   1   3   0  160.98   16.00
   1   3   0  180.08   17.70
   1   3   0  173.18   17.40
   1   3   0  149.39   17.40
   1   3   0  155.58   16.20
   1   3   0  165.48   16.60
   1   3   0  157.98   15.50
  -2  -3   0  570.94   34.10
  -2  -3   0  617.44   33.50
  -2  -3   0  581.04   30.30
  -2  -3   0  597.74   24.30
  -2  -3   0  593.34   33.20
  -2  -3   0  677.53   36.30
  -2  -3   0  581.84   36.50
  -2  -3   0  659.93   34.00
  -2  -3   0  636.44   34.20
  -2  -3   0  710.73   38.00
   2   3   0  610.44   31.60
   2   3   0  607.34   34.00
   2   3   0  647.04   30.90
   2   3   0  605.94   34.00
   2   3   0  615.14   35.30
   2   3   0  625.24   34.70
   2   3   0  539.45   37.20
   2   3   0  587.14   35.40
   2   3   0  632.84   35.50
   2   3   0  632.24   37.20
  -3  -3   0 2319.67   92.79
  -3  -3   0 2343.37   92.59
  -3  -3   0 2217.08   93.19
  -3  -3   0 2323.07   89.49
  -3  -3   0 2250.57   91.29
  -3  -3   0 2364.26   83.19
  -3  -3   0 2287.17   94.89
  -3  -3   0 2321.77   92.29
  -3  -3   0 2293.47   84.39
  -3  -3   0 2422.56   87.69
  -3  -3   0 2305.47   91.49
   3   3   0 2364.96   91.69
   3   3   0 2396.16   83.09
   3   3   0 2386.16   94.79
   3   3   0 2332.47   85.09
   3   3   0 2283.77   89.49
   3   3   0 2366.46   91.29
   3   3   0 2321.87   92.79
   3   3   0 2449.85   87.89
   3   3   0 2350.96   90.49
   3   3   0 2410.06   92.29
  -4  -3   0 2172.78   90.49
  -4  -3   0 1998.30   84.99
  -4  -3   0 2311.57   85.59
  -4  -3   0 2086.69   85.09
  -4  -3   0 2064.99   90.09
  -4  -3   0 2192.78   91.99
  -4  -3   0 2147.29   89.39
  -4  -3   0 2204.48   79.39
  -4  -3   0 2113.89   83.29
  -4  -3   0 1981.20   88.49
  -4  -3   0 2177.28   89.59
   4   3   0 2096.99   92.19
   4   3   0 2135.09   91.69
   4   3   0 2043.00   85.99
   4   3   0 1935.21   86.69
   4   3   0 2136.19   86.49
   4   3   0 2104.49   83.79
   4   3   0 2295.97   83.59
   4   3   0 1909.51   92.79
  -5  -3   0   37.70   13.40
  -5  -3   0   32.20   13.70
  -5  -3   0   25.50   20.70
  -5  -3   0   46.50   13.50
  -5  -3   0   36.20   17.90
  -5  -3   0   25.40   15.70
  -5  -3   0   26.30   15.30
  -5  -3   0   48.90   25.30
  -5  -3   0   58.49   19.30
  -5  -3   0   16.40   12.20
  -5  -3   0   11.30   18.80
  -5  -3   0   21.90   18.70
   5   3   0   47.60   16.80
   5   3   0    5.50   15.70
   5   3   0    7.50   13.60
   5   3   0   55.69   17.80
   5   3   0   26.00    9.20
   5   3   0   20.30   13.10
   5   3   0   18.60   15.30
   5   3   0   20.00   19.10
   5   3   0   23.60   17.90
  -6  -3   0  589.14   46.10
  -6  -3   0  703.23   51.29
  -6  -3   0  573.44   44.00
  -6  -3   0  543.75   39.40
  -6  -3   0  620.34   48.40
  -6  -3   0  801.42   51.89
  -6  -3   0  621.54   49.70
  -6  -3   0  588.64   38.80
  -6  -3   0  598.24   53.89
   6   3   0  705.73   47.90
   6   3   0  532.15   46.00
   6   3   0  553.24   48.60
   6   3   0  636.64   31.10
   6   3   0  586.94   46.70
   6   3   0  601.64   44.00
   6   3   0  578.04   41.80
  -7  -3   0 1445.26   82.69
  -7  -3   0 1230.38   75.79
  -7  -3   0 1392.16   63.19
  -7  -3   0 1286.07   73.19
  -7  -3   0 1422.16   81.89
  -7  -3   0 1402.76   77.59
  -7  -3   0 1349.47   73.59
   7   3   0 1339.37   70.19
   7   3   0 1332.27   53.89
   7   3   0 1468.45   79.29
   7   3   0 1208.68   75.79
   7   3   0 1349.27   76.89
   7   3   0 1396.76   75.89
  -8  -3   0   21.40   28.80
  -8  -3   0   21.00   30.20
  -8  -3   0   20.40   26.00
  -8  -3   0   33.20   14.20
  -8  -3   0   33.20   26.00
  -8  -3   0   17.90   18.80
   8   3   0   20.90   10.90
   8   3   0   -8.20   22.10
   8   3   0   56.59   23.50
   8   3   0   17.70   21.20
   8   3   0   53.59   25.80
   8   3   0   -5.00   20.60
  -9  -3   0  557.64   63.89
  -9  -3   0  424.56   55.59
  -9  -3   0  555.94   40.00
  -9  -3   0  512.05   56.09
  -9  -3   0  546.05   57.49
  -9  -3   0  506.95   60.59
  -9  -3   0  648.24   63.69
   9   3   0  591.94   54.99
   9   3   0  621.44   46.00
   9   3   0  543.55   57.89
   9   3   0  616.64   61.39
   9   3   0  633.34   63.39
 -10  -3   0  422.06   58.59
 -10  -3   0  479.15   61.09
 -10  -3   0  349.87   38.60
 -10  -3   0  428.36   62.09
 -10  -3   0  518.55   61.59
 -10  -3   0  472.45   55.59
  10   3   0  402.46   55.99
  10   3   0  396.56   42.20
  10   3   0  467.95   58.79
  10   3   0  411.56   49.80
  10   3   0  336.77   53.79
 -11  -3   0   74.69   37.10
 -11  -3   0   36.20   33.30
 -11  -3   0   15.60   38.50
 -11  -3   0   17.30   24.20
  11   3   0   43.00   28.70
  11   3   0   33.00   36.40
  11   3   0   18.40   24.20
 -12  -3   0  235.88   49.60
 -12  -3   0  189.78   44.70
 -12  -3   0  211.18   52.39
 -12  -3   0  270.27   60.39
  12   3   0  199.18   44.80
  12   3   0  247.98   54.89
  12   3   0  206.18   50.79
  10  -4   0  297.77   46.30
  10  -4   0  273.67   48.40
  10  -4   0  354.46   56.59
  10  -4   0  290.17   48.50
 -10   4   0  331.07   57.19
 -10   4   0  374.66   51.99
 -10   4   0  262.27   70.99
 -10   4   0  206.38   45.70
   9  -4   0    3.10   29.20
   9  -4   0  -19.70   29.90
   9  -4   0   24.00   31.00
   9  -4   0   -4.30   25.80
  -9   4   0   -8.40   28.50
  -9   4   0   -1.50   28.80
  -9   4   0   21.30   24.10
  -9   4   0  -52.29   25.40
  -9   4   0  -43.10   41.30
   8  -4   0  577.04   58.89
   8  -4   0  532.05   57.29
   8  -4   0  590.64   60.39
   8  -4   0  605.64   59.69
  -8   4   0  687.43   66.79
  -8   4   0  641.14   67.49
  -8   4   0  466.75   72.59
  -8   4   0  635.24   62.69
  -8   4   0  638.54   62.39
   7  -4   0  376.76   49.10
   7  -4   0  409.56   46.50
   7  -4   0  359.36   31.70
   7  -4   0  462.25   49.70
   7  -4   0  374.86   45.70
   7  -4   0  333.37   43.50
  -7   4   0  329.97   54.39
  -7   4   0  421.46   48.90
  -7   4   0  437.16   48.40
  -7   4   0  439.86   46.10
  -7   4   0  403.76   45.00
   6  -4   0  154.18   30.30
   6  -4   0  157.08   31.00
   6  -4   0  160.38   20.50
   6  -4   0  120.09   30.50
   6  -4   0  175.68   32.10
   6  -4   0  121.19   24.80
   6  -4   0  123.69   28.30
  -6   4   0  151.28   30.70
  -6   4   0  188.78   33.80
  -6   4   0  167.58   33.70
  -6   4   0  120.99   40.80
  -6   4   0  166.18   20.60
  -6   4   0  138.79   29.00
  -6   4   0  102.79   24.20
   5  -4   0  174.68   27.70
   5  -4   0  186.18   25.80
   5  -4   0  205.38   29.90
   5  -4   0  176.48   22.60
   5  -4   0  196.78   28.60
   5  -4   0  215.68   29.20
   5  -4   0  194.68   28.30
  -5   4   0  203.58   33.00
  -5   4   0  213.88   42.70
  -5   4   0  196.98   31.90
  -5   4   0  192.88   20.40
  -5   4   0  188.18   28.40
  -5   4   0  193.48   30.00
  -5   4   0  225.88   29.40
   4  -4   0 1423.86   67.99
   4  -4   0 1424.06   61.79
   4  -4   0 1468.75   73.09
   4  -4   0 1398.56   60.39
   4  -4   0 1268.67   67.59
   4  -4   0 1468.15   69.49
   4  -4   0 1397.76   68.19
  -4   4   0 1389.66   68.79
  -4   4   0 1536.25   68.39
  -4   4   0 1431.96   71.19
  -4   4   0 1400.86   68.19
  -4   4   0 1391.26   73.39
  -4   4   0 1401.36   59.09
  -4   4   0 1439.06   82.89
  -4   4   0 1482.55   71.59
   3  -4   0  112.19   16.70
   3  -4   0  126.59   23.90
   3  -4   0  122.09   21.80
   3  -4   0  139.29   17.60
   3  -4   0  150.78   21.30
   3  -4   0  166.68   23.60
   3  -4   0  137.79   23.30
   3  -4   0  116.39   18.80
   3  -4   0  113.29   20.40
   3  -4   0  124.99   19.60
  -3   4   0  170.78   25.00
  -3   4   0  122.69   25.40
  -3   4   0  159.68   25.60
  -3   4   0  159.48   17.90
  -3   4   0  159.48   24.60
  -3   4   0  148.69   22.00
  -3   4   0  163.98   22.00
  -3   4   0  183.88   24.40
  -3   4   0  138.39   20.40
   2  -4   0    5.10   10.80
   2  -4   0   51.19   16.00
   2  -4   0   20.20   12.60
   2  -4   0   10.30    8.00
   2  -4   0   36.30   16.70
   2  -4   0    8.30   12.80
   2  -4   0   10.10   10.70
   2  -4   0   14.60   15.00
   2  -4   0   30.40   14.80
   2  -4   0    8.20   13.40
  -2   4   0   11.10   15.10
  -2   4   0   26.00   11.40
  -2   4   0   36.70   16.40
  -2   4   0  -20.10   19.10
  -2   4   0   18.20   13.20
  -2   4   0   41.20   18.00
  -2   4   0   18.10   11.00
  -2   4   0    3.70   14.10
  -2   4   0    5.20    8.90
  -2   4   0   13.00    9.80
   1  -4   0 2215.98   86.29
   1  -4   0 2206.88   68.59
   1  -4   0 2158.08   82.19
   1  -4   0 2237.38   82.49
   1  -4   0 2035.50   81.49
   1  -4   0 2081.29   81.09
   1  -4   0 2274.57   85.09
   1  -4   0 2082.09   82.79
   1  -4   0 2217.18   88.09
   1  -4   0 2139.69   84.99
   1  -4   0 2215.58   69.29
   1  -4   0 2026.40   82.49
  -1   4   0 2213.38   82.29
  -1   4   0 2091.79   83.29
  -1   4   0 2194.88   82.29
  -1   4   0 2139.69   81.39
  -1   4   0 2310.57   83.19
  -1   4   0 2223.38   87.59
  -1   4   0 2018.40   86.19
  -1   4   0 2209.98   83.89
  -1   4   0 2238.98   82.69
  -1   4   0 2115.69   83.29
   0  -4   0 1372.06   55.89
   0  -4   0 1309.77   56.99
   0  -4   0 1350.26   55.09
   0  -4   0 1373.56   45.30
   0  -4   0 1317.67   56.29
   0  -4   0 1271.27   55.99
   0  -4   0 1356.16   57.09
   0  -4   0 1419.46   55.09
   0  -4   0 1307.97   56.19
   0   4   0 1302.47   54.79
   0   4   0 1298.87   55.69
   0   4   0 1265.37   55.49
   0   4   0 1341.37   44.10
   0   4   0 1259.27   56.39
   0   4   0 1368.06   55.29
   0   4   0 1270.57   59.59
   0   4   0 1274.07   56.69
   0   4   0 1358.76   54.79
   0   4   0 1333.07   55.19
   0   4   0 1380.36   55.59
  -1  -4   0  629.94   34.00
  -1  -4   0  652.33   40.90
  -1  -4   0  646.94   36.30
  -1  -4   0  608.94   34.00
  -1  -4   0  626.24   35.30
  -1  -4   0  616.54   31.00
  -1  -4   0  656.73   35.30
  -1  -4   0  603.94   34.00
  -1  -4   0  631.84   29.60
  -1  -4   0  673.23   31.80
   1   4   0  637.74   28.80
   1   4   0  617.74   33.60
   1   4   0  674.73   34.20
   1   4   0  662.33   34.50
   1   4   0  617.14   31.10
   1   4   0  620.94   33.30
   1   4   0  635.54   32.40
   1   4   0  633.04   33.40
   1   4   0  618.64   38.10
   1   4   0  630.34   39.80
   1   4   0  606.54   27.50
  -2  -4   0 1478.95   61.69
  -2  -4   0 1596.04   64.69
  -2  -4   0 1542.65   62.99
  -2  -4   0 1390.76   70.59
  -2  -4   0 1617.74   50.89
  -2  -4   0 1607.14   63.69
  -2  -4   0 1512.45   64.89
  -2  -4   0 1481.25   64.49
  -2  -4   0 1494.75   61.79
  -2  -4   0 1528.55   60.39
   2   4   0 1517.05   64.49
   2   4   0 1495.35   63.59
   2   4   0 1450.75   60.79
   2   4   0 1560.24   62.69
   2   4   0 1578.14   62.79
   2   4   0 1575.04   63.69
   2   4   0 1575.94   62.09
   2   4   0 1525.85   63.39
   2   4   0 1554.24   62.19
  -3  -4   0  912.61   43.90
  -3  -4   0  830.12   48.60
  -3  -4   0  913.21   43.70
  -3  -4   0  876.91   48.30
  -3  -4   0  916.01   49.90
  -3  -4   0  818.32   48.60
  -3  -4   0  888.01   48.70
  -3  -4   0  863.31   50.99
  -3  -4   0  905.81   35.30
  -3  -4   0  815.52   48.00
   3   4   0  903.91   50.69
   3   4   0  859.21   43.40
   3   4   0  935.51   46.10
   3   4   0  754.02   43.30
   3   4   0  944.41   44.70
   3   4   0  898.21   48.10
   3   4   0  896.61   46.90
   3   4   0  844.92   47.30
   3   4   0  925.21   51.09
   3   4   0  842.12   47.70
  -4  -4   0  475.05   42.30
  -4  -4   0  375.06   33.80
  -4  -4   0  480.05   31.00
  -4  -4   0  446.46   39.90
  -4  -4   0  460.05   36.00
  -4  -4   0  443.06   35.50
  -4  -4   0  497.75   28.30
  -4  -4   0  445.36   36.00
  -4  -4   0  431.46   34.50
  -4  -4   0  435.36   36.50
  -4  -4   0  396.36   34.00
   4   4   0  526.85   36.00
   4   4   0  391.06   31.20
   4   4   0  441.36   38.80
   4   4   0  437.86   36.90
   4   4   0  411.96   40.80
   4   4   0  496.75   36.60
   4   4   0  475.15   41.00
   4   4   0  423.76   31.10
   4   4   0  461.95   38.20
   4   4   0  442.16   33.90
   4   4   0  483.55   29.20
  -5  -4   0 1538.95   76.29
  -5  -4   0 1961.00   87.89
  -5  -4   0 1810.12   80.99
  -5  -4   0 1752.02   86.09
  -5  -4   0 1829.22   88.19
  -5  -4   0 1649.73   80.09
  -5  -4   0 1744.53   82.99
  -5  -4   0 1800.72   84.69
  -5  -4   0 1822.52   77.19
  -5  -4   0 1813.92   74.89
  -5  -4   0 1801.82   80.99
  -5  -4   0 1974.10   74.19
   5   4   0 1743.83   80.99
   5   4   0 1893.51   75.59
   5   4   0 1784.52   87.79
   5   4   0 1803.82   87.79
   5   4   0 1821.12   90.49
   5   4   0 1803.52   77.99
   5   4   0 1652.33   81.19
   5   4   0 1802.12   80.69
   5   4   0 1788.02   86.69
  -6  -4   0  893.31   52.59
  -6  -4   0  900.51   59.29
  -6  -4   0 1080.69   66.19
  -6  -4   0  854.11   55.89
  -6  -4   0  873.21   56.59
  -6  -4   0  865.61   59.19
  -6  -4   0  920.11   46.10
  -6  -4   0  818.32   57.49
  -6  -4   0  929.51   53.39
  -6  -4   0  884.71   52.39
   6   4   0  939.31   53.29
   6   4   0  877.41   53.89
   6   4   0  930.01   56.09
   6   4   0  921.71   41.80
   6   4   0 1011.90   54.49
   6   4   0  881.31   63.79
   6   4   0  929.01   59.09
   6   4   0  853.01   59.99
  -7  -4   0   73.69   22.80
  -7  -4   0   69.19   26.20
  -7  -4   0   87.79   26.50
  -7  -4   0  106.59   29.50
  -7  -4   0   47.80   25.30
  -7  -4   0   71.89   24.40
  -7  -4   0   70.89   20.30
  -7  -4   0  110.59   28.20
   7   4   0   72.89   13.70
   7   4   0   55.19   24.50
   7   4   0   77.29   22.10
   7   4   0   88.79   21.70
   7   4   0   87.79   20.00
   7   4   0   74.89   30.40
   7   4   0   99.39   24.00
  -8  -4   0  573.94   58.19
  -8  -4   0  501.35   40.50
  -8  -4   0  648.54   60.79
  -8  -4   0  552.44   57.09
  -8  -4   0  659.53   56.09
  -8  -4   0  558.14   39.90
  -8  -4   0  464.55   55.89
   8   4   0  559.74   31.20
   8   4   0  671.63   51.99
   8   4   0  629.24   45.40
   8   4   0  556.64   57.49
   8   4   0  638.84   59.19
   8   4   0  492.75   52.09
  -9  -4   0  552.84   58.89
  -9  -4   0  542.75   66.39
  -9  -4   0  552.64   57.19
  -9  -4   0  515.55   59.79
  -9  -4   0  612.44   63.09
  -9  -4   0  501.65   43.20
   9   4   0  556.34   31.80
   9   4   0  672.13   57.49
   9   4   0  608.34   66.59
   9   4   0  547.15   60.89
   9   4   0  548.25   56.59
   9   4   0  544.35   58.39
 -10  -4   0   13.90   34.20
 -10  -4   0   -0.60   15.90
 -10  -4   0   11.30   21.80
 -10  -4   0   -7.10   19.40
 -10  -4   0   32.50   24.50
 -10  -4   0  -10.60   27.00
 -10  -4   0    3.90   14.10
  10   4   0  -14.40   24.00
  10   4   0   44.50   32.40
  10   4   0   10.90   33.70
  10   4   0   10.60   21.90
 -11  -4   0  103.69   41.90
 -11  -4   0  138.59   38.10
 -11  -4   0  144.29   45.00
 -11  -4   0  169.08   43.40
  11   4   0  125.79   30.00
  11   4   0  109.09   34.70
  11   4   0  149.19   46.20
  11   4   0  154.88   38.20
  11   4   0  196.58   40.70
 -12  -4   0  431.26   67.59
 -12  -4   0  374.46   59.09
 -12  -4   0  350.76   62.19
 -12  -4   0  319.17   60.49
  12   4   0  364.66   60.79
  12   4   0  519.25   69.29
  12   4   0  442.16   56.09
   9  -5   0  496.75   63.79
   9  -5   0  438.06   58.09
   9  -5   0  465.75   56.79
   9  -5   0  442.16   56.09
  -9   5   0  521.35   81.49
  -9   5   0  303.87   53.59
  -9   5   0  557.64   67.39
  -9   5   0  531.55   66.89
  -9   5   0  388.86   56.79
   8  -5   0  576.24   59.79
   8  -5   0  586.64   58.89
   8  -5   0  616.04   62.79
   8  -5   0  580.04   59.79
  -8   5   0  621.64   63.59
  -8   5   0  464.25   75.89
  -8   5   0  521.95   60.89
  -8   5   0  527.45   61.19
  -8   5   0  531.35   63.89
   7  -5   0   34.80   28.00
   7  -5   0   47.80   26.20
   7  -5   0   42.90   17.50
   7  -5   0   34.70   21.70
   7  -5   0   58.09   26.70
  -7   5   0   57.69   30.20
  -7   5   0   45.40   33.40
  -7   5   0   49.90   28.40
  -7   5   0   70.99   29.00
  -7   5   0   23.10   25.40
   6  -5   0   76.19   22.60
   6  -5   0   26.10   24.30
   6  -5   0   47.20   17.60
   6  -5   0   44.20   20.50
   6  -5   0   46.10   21.10
   6  -5   0   88.99   26.20
  -6   5   0   65.59   27.80
  -6   5   0   47.50   18.00
  -6   5   0   56.39   28.10
  -6   5   0   36.40   37.80
  -6   5   0   57.19   20.60
  -6   5   0   33.00   25.30
   5  -5   0 1205.98   69.09
   5  -5   0 1331.67   69.99
   5  -5   0 1274.17   73.29
   5  -5   0 1151.28   69.29
   5  -5   0 1223.18   59.29
   5  -5   0 1275.77   69.39
  -5   5   0 1105.79   72.59
  -5   5   0 1150.88   70.59
  -5   5   0 1095.39   54.49
  -5   5   0 1250.47   71.49
  -5   5   0 1164.08   70.89
  -5   5   0 1252.07   72.89
  -5   5   0 1249.18   86.29
   4  -5   0   27.40   15.10
   4  -5   0   20.10   13.70
   4  -5   0    2.20   16.40
   4  -5   0   22.70   13.10
   4  -5   0   41.10   13.30
   4  -5   0   27.60   20.70
   4  -5   0   21.90   18.60
  -4   5   0   -5.30   18.00
  -4   5   0   22.90   11.20
  -4   5   0    1.10   26.80
  -4   5   0   29.20   20.10
  -4   5   0   14.80   13.50
  -4   5   0    1.90   18.70
  -4   5   0   23.10   18.90
   3  -5   0 1180.78   58.79
   3  -5   0 1001.00   55.79
   3  -5   0 1119.29   60.99
   3  -5   0 1114.59   56.59
   3  -5   0 1187.38   46.00
   3  -5   0 1129.19   53.89
  -3   5   0 1072.89   58.39
  -3   5   0 1128.89   68.99
  -3   5   0 1049.59   56.89
  -3   5   0 1015.30   55.19
  -3   5   0 1073.29   56.39
  -3   5   0 1095.69   51.29
  -3   5   0 1073.29   56.29
  -3   5   0 1091.09   61.69
  -3   5   0 1009.90   58.29
   2  -5   0  474.85   33.50
   2  -5   0  447.96   36.40
   2  -5   0  467.25   41.60
   2  -5   0  489.15   42.10
   2  -5   0  460.95   33.30
   2  -5   0  441.46   33.60
   2  -5   0  443.36   34.30
   2  -5   0  454.25   20.90
   2  -5   0  379.86   30.50
   2  -5   0  435.86   30.80
  -2   5   0  473.95   31.40
  -2   5   0  423.06   34.70
  -2   5   0  433.46   30.70
  -2   5   0  438.06   33.70
  -2   5   0  476.85   36.90
  -2   5   0  416.26   31.30
  -2   5   0  431.86   31.00
  -2   5   0  472.35   44.10
  -2   5   0  472.45   37.10
   1  -5   0 1596.44   69.69
   1  -5   0 1585.64   72.19
   1  -5   0 1650.43   70.19
   1  -5   0 1608.44   68.19
   1  -5   0 1505.35   65.39
   1  -5   0 1585.74   68.99
   1  -5   0 1601.84   69.99
   1  -5   0 1605.64   71.89
  -1   5   0 1578.64   67.79
  -1   5   0 1701.93   71.29
  -1   5   0 1539.95   70.19
  -1   5   0 1630.84   70.29
  -1   5   0 1494.25   70.29
  -1   5   0 1675.13   68.39
  -1   5   0 1543.05   67.29
  -1   5   0 1566.44   70.29
  -1   5   0 1559.74   67.29
  -1   5   0 1618.34   67.49
   0  -5   0 1619.64   55.99
   0  -5   0 1638.24   69.39
   0  -5   0 1619.64   70.29
   0  -5   0 1696.73   73.39
   0  -5   0 1567.64   69.59
   0  -5   0 1667.73   68.89
   0  -5   0 1683.63   68.29
   0  -5   0 1730.73   70.79
   0  -5   0 1707.03   67.49
   0   5   0 1711.83   54.99
   0   5   0 1595.94   70.39
   0   5   0 1623.14   69.29
   0   5   0 1758.02   71.59
   0   5   0 1701.13   71.39
   0   5   0 1662.23   68.29
   0   5   0 1777.02   68.59
   0   5   0 1678.23   68.49
   0   5   0 1633.14   68.29
   0   5   0 1709.03   74.49
  -1  -5   0 3323.87  116.29
  -1  -5   0 3250.17  112.49
  -1  -5   0 3079.79  114.79
  -1  -5   0 2974.10  119.29
  -1  -5   0 3005.70  112.19
  -1  -5   0 3082.59  112.49
  -1  -5   0 3020.80  106.89
  -1  -5   0 3155.48  114.79
  -1  -5   0 3164.78  108.99
   1   5   0 3230.78  118.09
   1   5   0 3004.40  111.99
   1   5   0 3209.58  113.39
   1   5   0 3151.88  107.59
   1   5   0 3279.57  106.09
   1   5   0 3142.99  112.09
   1   5   0 3253.97  115.49
   1   5   0 3161.38  113.19
   1   5   0 3553.74  121.29
   1   5   0 3157.48  114.69
  -2  -5   0  750.72   39.40
  -2  -5   0  831.42   43.40
  -2  -5   0  862.91   44.60
  -2  -5   0  779.52   41.90
  -2  -5   0  706.63   39.60
  -2  -5   0  698.03   40.60
  -2  -5   0  727.83   41.30
  -2  -5   0  803.52   30.20
   2   5   0  721.73   38.50
   2   5   0  786.82   40.60
   2   5   0  720.13   40.50
   2   5   0  775.62   40.10
   2   5   0  811.12   42.50
   2   5   0  816.72   44.20
   2   5   0  771.82   41.00
   2   5   0  730.33   43.10
   2   5   0  707.73   43.80
  -3  -5   0   71.69   19.40
  -3  -5   0   90.69   17.70
  -3  -5   0   88.49   20.30
  -3  -5   0   69.49   16.40
  -3  -5   0  119.99   22.20
  -3  -5   0   67.69   25.20
  -3  -5   0  100.49    8.60
  -3  -5   0  110.29   19.40
  -3  -5   0   89.49   17.70
  -3  -5   0   98.79   24.50
   3   5   0  128.19   21.50
   3   5   0  101.89   16.80
   3   5   0  100.49   21.10
   3   5   0  104.69   23.80
   3   5   0  106.49   21.00
   3   5   0  113.89   20.60
   3   5   0   99.89   17.00
   3   5   0   82.09   17.00
   3   5   0  100.19   15.90
   3   5   0  102.69   22.20
  -4  -5   0 2161.28   75.49
  -4  -5   0 2221.68   93.19
  -4  -5   0 2216.88   94.19
  -4  -5   0 2177.88   91.49
  -4  -5   0 2173.38   84.69
  -4  -5   0 2141.69   88.69
  -4  -5   0 2024.60   92.49
  -4  -5   0 2092.89   89.89
  -4  -5   0 2180.38   93.99
  -4  -5   0 2262.37   96.19
   4   5   0 2081.79   90.89
   4   5   0 2225.38   92.79
   4   5   0 2184.88   95.09
   4   5   0 2109.49   85.59
   4   5   0 2199.68   88.79
   4   5   0 1974.70   91.49
   4   5   0 2060.19   89.59
   4   5   0 2077.89   90.69
   4   5   0 2260.97   91.99
   4   5   0 2047.10   90.99
  -5  -5   0 2414.66  106.59
  -5  -5   0 2430.76  105.09
  -5  -5   0 2340.87  103.79
  -5  -5   0 2502.55   99.99
  -5  -5   0 2517.25   90.99
  -5  -5   0 2346.57  103.69
  -5  -5   0 2645.94  108.49
  -5  -5   0 2444.06  103.69
  -5  -5   0 2100.89   90.99
  -5  -5   0 2468.05  105.59
  -5  -5   0 2460.55  100.09
   5   5   0 2401.36  108.49
   5   5   0 2590.34  109.09
   5   5   0 2253.67   97.69
   5   5   0 2312.87  103.09
   5   5   0 2521.95  103.79
   5   5   0 2384.66   96.99
   5   5   0 2345.27  103.09
   5   5   0 2539.55   91.29
  -6  -5   0   25.20   25.00
  -6  -5   0   89.49   27.10
  -6  -5   0   70.09   22.40
  -6  -5   0  108.29   24.30
  -6  -5   0   85.79   18.90
  -6  -5   0   64.69   22.90
  -6  -5   0   71.89   20.50
  -6  -5   0  133.39   26.90
   6   5   0   84.99   21.10
   6   5   0   87.79   23.10
   6   5   0   99.89   21.20
   6   5   0   65.19   25.10
   6   5   0   92.89   18.40
   6   5   0   45.00   20.50
   6   5   0   54.99   20.30
  -7  -5   0  439.56   47.80
  -7  -5   0  530.75   51.49
  -7  -5   0  583.54   55.59
  -7  -5   0  518.65   43.90
  -7  -5   0  458.05   49.70
  -7  -5   0  471.85   40.50
  -7  -5   0  471.85   53.39
   7   5   0  442.36   37.60
   7   5   0  572.94   54.09
   7   5   0  462.65   37.70
   7   5   0  444.16   48.00
   7   5   0  471.35   49.20
   7   5   0  532.45   31.80
   7   5   0  514.45   55.49
  -8  -5   0  462.35   49.60
  -8  -5   0  401.56   35.80
  -8  -5   0  454.85   54.29
  -8  -5   0  365.76   49.99
  -8  -5   0  441.36   43.90
  -8  -5   0  436.96   50.89
  -8  -5   0  463.45   46.50
  -8  -5   0  450.25   55.19
   8   5   0  389.96   42.50
   8   5   0  424.56   28.80
   8   5   0  409.16   46.80
   8   5   0  378.26   48.00
   8   5   0  454.35   52.69
   8   5   0  430.76   54.69
  -9  -5   0   28.40   21.50
  -9  -5   0   -8.40   19.90
  -9  -5   0   68.39   31.50
  -9  -5   0   17.20   28.70
  -9  -5   0   -5.90   16.50
  -9  -5   0   -5.30   26.90
  -9  -5   0  -11.40   22.30
   9   5   0  -24.70   13.60
   9   5   0   34.40   28.60
   9   5   0    8.00   22.30
   9   5   0   -8.40   26.60
   9   5   0    6.60   12.00
   9   5   0   44.80   24.70
 -10  -5   0  674.23   73.59
 -10  -5   0  680.83   70.79
 -10  -5   0  729.83   51.79
 -10  -5   0  762.32   72.99
 -10  -5   0  793.52   80.39
 -10  -5   0  876.31   71.99
  10   5   0  752.82   64.79
  10   5   0  709.53   76.79
  10   5   0  720.63   72.59
  10   5   0  629.84   60.79
 -11  -5   0  383.26   57.89
 -11  -5   0  314.97   55.49
 -11  -5   0  332.67   55.39
 -11  -5   0  396.86   55.99
  11   5   0  360.16   60.49
  11   5   0  447.36   61.69
  11   5   0  412.26   49.40
  11   5   0  357.06   53.59
 -12  -5   0   26.80   37.90
 -12  -5   0   67.89   43.30
 -12  -5   0   39.50   40.10
 -12  -5   0   53.09   37.10
  12   5   0   63.89   41.90
  12   5   0   54.59   32.00
  12   5   0   31.80   38.70
   9  -6   0  326.57   52.29
   9  -6   0  441.26   56.19
   9  -6   0  291.87   47.50
  -9   6   0  273.57   73.49
  -9   6   0  387.16   54.79
  -9   6   0  381.86   52.99
  -9   6   0  445.46   64.99
  -9   6   0  388.96   62.29
   8  -6   0   32.10   26.40
   8  -6   0   32.70   29.70
   8  -6   0   26.40   23.20
  -8   6   0   38.50   34.00
  -8   6   0    1.40   43.60
  -8   6   0   39.60   34.00
  -8   6   0   66.09   33.40
  -8   6   0   20.20   21.70
   7  -6   0  160.88   33.80
   7  -6   0  283.27   42.80
   7  -6   0  205.88   37.00
  -7   6   0  232.68   44.90
  -7   6   0  240.68   44.10
  -7   6   0  195.88   42.00
  -7   6   0  204.08   36.00
  -7   6   0  242.58   50.49
   6  -6   0  681.13   57.99
   6  -6   0  761.22   48.90
   6  -6   0  724.13   61.79
   6  -6   0  726.53   59.49
  -6   6   0  695.43   78.79
  -6   6   0  834.72   64.89
  -6   6   0  715.13   63.29
  -6   6   0  759.32   61.19
  -6   6   0  668.73   64.69
   5  -6   0  112.39   29.10
   5  -6   0   54.99   20.50
   5  -6   0   78.09   27.00
   5  -6   0   89.99   25.40
   5  -6   0  107.99   27.40
  -5   6   0   60.29   15.80
  -5   6   0   77.39   26.50
  -5   6   0   85.09   24.80
  -5   6   0   40.50   28.00
  -5   6   0   55.09   21.90
  -5   6   0   66.29   27.50
  -5   6   0   95.19   27.10
   4  -6   0  429.56   42.00
   4  -6   0  367.66   39.90
   4  -6   0  402.26   34.50
   4  -6   0  383.56   40.20
   4  -6   0  426.46   41.40
   4  -6   0  406.36   25.10
  -4   6   0  424.96   44.10
  -4   6   0  398.16   45.50
  -4   6   0  476.25   42.70
  -4   6   0  438.96   44.60
  -4   6   0  371.96   52.69
  -4   6   0  357.76   32.40
  -4   6   0  437.56   43.30
   3  -6   0  209.28   30.20
   3  -6   0  222.68   27.00
   3  -6   0  254.77   33.10
   3  -6   0  245.58   30.60
   3  -6   0  227.88   31.30
   3  -6   0  254.87   31.20
   3  -6   0  249.08   16.30
  -3   6   0  250.67   31.70
  -3   6   0  292.07   32.50
  -3   6   0  218.68   30.60
  -3   6   0  236.58   35.10
  -3   6   0  195.98   30.30
  -3   6   0  258.67   30.30
  -3   6   0  252.47   39.90
  -3   6   0  232.28   26.10
   2  -6   0  282.77   30.60
   2  -6   0  253.87   29.30
   2  -6   0  277.87   29.40
   2  -6   0  243.78   29.20
   2  -6   0  284.07   30.70
   2  -6   0  252.07   29.20
   2  -6   0  285.37   34.20
  -2   6   0  282.47   36.90
  -2   6   0  273.27   29.20
  -2   6   0  247.88   30.50
  -2   6   0  241.78   34.70
  -2   6   0  247.78   30.60
  -2   6   0  267.37   27.20
  -2   6   0  221.68   28.00
  -2   6   0  242.78   31.40
  -2   6   0  288.77   30.20
   1  -6   0   23.20   14.90
   1  -6   0   25.30   15.00
   1  -6   0   23.30   15.90
   1  -6   0    0.90   17.40
   1  -6   0  -13.50   13.80
   1  -6   0   15.20   10.40
   1  -6   0   40.40   14.90
   1  -6   0   -2.50   15.90
   1  -6   0   -0.30   14.20
  -1   6   0    5.10   17.40
  -1   6   0    7.40   14.10
  -1   6   0   14.10   13.40
  -1   6   0    6.90   17.90
  -1   6   0   14.60   11.70
  -1   6   0   33.30   14.70
  -1   6   0    5.70   13.30
  -1   6   0    2.50   14.70
  -1   6   0   17.80   10.30
   0  -6   0 1440.86   70.09
   0  -6   0 1481.85   66.29
   0  -6   0 1422.86   64.99
   0  -6   0 1529.95   64.19
   0  -6   0 1485.65   66.99
   0  -6   0 1447.86   67.09
   0  -6   0 1434.26   66.89
   0  -6   0 1457.05   49.50
   0   6   0 1515.35   66.99
   0   6   0 1325.47   69.69
   0   6   0 1463.95   65.19
   0   6   0 1355.86   66.89
   0   6   0 1496.05   65.09
   0   6   0 1548.55   68.69
   0   6   0 1506.55   64.59
   0   6   0 1434.96   66.19
   0   6   0 1499.55   68.29
   0   6   0 1404.76   63.99
  -1  -6   0  143.39   20.90
  -1  -6   0  114.69   19.90
  -1  -6   0  118.39   18.30
  -1  -6   0  119.19   17.20
  -1  -6   0  133.89   26.20
  -1  -6   0  114.99   19.60
  -1  -6   0  107.39   14.20
  -1  -6   0  126.19   23.30
  -1  -6   0   84.69   17.60
  -1  -6   0  137.09   21.50
   1   6   0  128.29   19.90
   1   6   0  150.38   19.90
   1   6   0  104.59   23.70
   1   6   0  133.29   19.70
   1   6   0  114.49   20.00
   1   6   0  119.39   12.40
   1   6   0  153.48   23.00
   1   6   0  133.69   16.50
   1   6   0   90.49   20.20
   1   6   0   97.19   17.90
   1   6   0   87.39   18.80
   1   6   0  119.19   22.90
  -2  -6   0  338.57   31.40
  -2  -6   0  353.46   27.40
  -2  -6   0  374.36   27.70
  -2  -6   0  330.87   31.30
  -2  -6   0  354.66   29.40
  -2  -6   0  347.57   20.70
  -2  -6   0  386.16   31.60
  -2  -6   0  350.96   28.40
  -2  -6   0  380.36   32.00
   2   6   0  356.36   25.90
   2   6   0  337.17   28.50
   2   6   0  371.96   33.60
   2   6   0  453.65   39.00
   2   6   0  445.86   29.10
   2   6   0  313.57   29.20
   2   6   0  385.46   32.10
   2   6   0  376.36   37.00
   2   6   0  402.36   33.60
  -3  -6   0 1122.69   56.69
  -3  -6   0 1424.16   64.69
  -3  -6   0 1302.77   61.99
  -3  -6   0 1337.47   69.89
  -3  -6   0 1158.58   60.59
  -3  -6   0 1378.56   42.50
  -3  -6   0 1261.57   61.89
  -3  -6   0 1248.88   42.20
  -3  -6   0 1274.07   59.09
  -3  -6   0 1283.77   63.99
  -3  -6   0 1268.57   61.19
   3   6   0 1351.76   63.29
   3   6   0 1233.08   60.39
   3   6   0 1296.67   62.09
   3   6   0 1240.98   59.19
   3   6   0 1297.67   59.69
   3   6   0 1233.88   63.29
   3   6   0 1343.47   60.69
   3   6   0 1353.46   63.49
   3   6   0 1173.88   58.79
  -4  -6   0 1987.10   92.09
  -4  -6   0 2095.79   94.69
  -4  -6   0 2219.68   88.69
  -4  -6   0 1906.21   90.99
  -4  -6   0 2231.48   94.89
  -4  -6   0 2206.58  100.49
  -4  -6   0 2038.10   91.89
  -4  -6   0 2304.47   71.49
  -4  -6   0 2153.98   87.89
  -4  -6   0 2222.18   93.49
   4   6   0 2171.78   89.19
   4   6   0 2100.89   91.89
   4   6   0 2217.08   90.59
   4   6   0 2131.89   88.39
   4   6   0 2189.78   96.09
   4   6   0 2143.89   91.69
   4   6   0 2227.68   92.39
   4   6   0 2052.29   95.09
   4   6   0 2042.10   88.79
  -5  -6   0  809.42   58.69
  -5  -6   0  910.01   51.89
  -5  -6   0  894.91   53.49
  -5  -6   0  923.61   48.90
  -5  -6   0  846.32   56.99
  -5  -6   0  874.91   57.79
  -5  -6   0  948.11   61.69
  -5  -6   0  911.51   39.00
  -5  -6   0  854.61   56.09
  -5  -6   0  842.82   56.89
   5   6   0  862.11   56.39
   5   6   0  870.11   52.69
   5   6   0  841.72   49.20
   5   6   0  820.02   58.09
   5   6   0  920.41   51.49
   5   6   0  855.41   55.79
   5   6   0  799.82   54.69
   5   6   0  812.02   50.69
  -6  -6   0 1310.57   61.99
  -6  -6   0 1253.47   56.89
  -6  -6   0 1290.87   77.19
  -6  -6   0 1268.57   72.79
  -6  -6   0 1339.87   77.29
  -6  -6   0 1250.07   73.19
  -6  -6   0 1296.47   74.09
  -6  -6   0 1161.88   69.19
   6   6   0 1308.67   65.69
   6   6   0 1397.26   81.29
   6   6   0 1289.57   75.99
   6   6   0 1335.17   57.49
   6   6   0 1332.27   74.09
   6   6   0 1225.18   64.29
   6   6   0 1320.07   78.99
   6   6   0 1383.56   71.59
  -7  -6   0  781.52   58.89
  -7  -6   0  620.94   45.90
  -7  -6   0  808.62   62.09
  -7  -6   0  871.01   65.29
  -7  -6   0  846.82   58.79
  -7  -6   0  780.02   63.79
  -7  -6   0  684.83   43.90
  -7  -6   0  777.22   58.99
   7   6   0  740.73   54.39
   7   6   0  753.32   59.59
   7   6   0  728.53   40.60
   7   6   0  816.12   65.59
   7   6   0  763.22   45.80
   7   6   0  752.82   52.19
   7   6   0  704.23   59.09
  -8  -6   0   48.50   34.70
  -8  -6   0   45.70   21.80
  -8  -6   0   23.80   18.40
  -8  -6   0   34.20   23.00
  -8  -6   0   45.90   27.80
  -8  -6   0  -23.30   28.10
  -8  -6   0   70.49   30.30
  -8  -6   0  -16.00   25.20
   8   6   0   34.60   26.30
   8   6   0   67.39   28.60
   8   6   0   67.69   14.20
   8   6   0   66.19   29.00
   8   6   0   40.30   17.10
   8   6   0   48.40   31.10
   8   6   0   63.29   24.40
  -9  -6   0  944.31   64.19
  -9  -6   0  935.31   80.89
  -9  -6   0  887.41   64.09
  -9  -6   0  852.81   69.39
  -9  -6   0  931.81   72.79
  -9  -6   0  848.72   76.19
  -9  -6   0  946.41   72.09
   9   6   0  985.30   61.69
   9   6   0  895.11   82.39
   9   6   0  904.81   45.60
   9   6   0  811.72   70.89
   9   6   0  954.10   75.19
 -10  -6   0  791.62   67.09
 -10  -6   0  815.42   67.19
 -10  -6   0  873.41   61.29
 -10  -6   0  799.92   79.99
 -10  -6   0  960.60   79.19
  10   6   0  830.32   64.79
  10   6   0  938.71   82.39
  10   6   0  907.81   77.29
  10   6   0  779.82   78.99
 -11  -6   0  -10.10   36.50
 -11  -6   0   57.49   30.90
 -11  -6   0  -46.00   26.90
 -11  -6   0   11.60   24.20
  11   6   0   14.30   37.00
  11   6   0    0.10   23.10
  11   6   0    5.40   24.20
  11   6   0   -0.10   26.40
 -12  -6   0   14.40   27.30
 -12  -6   0   31.30   34.90
 -12  -6   0   62.49   36.30
 -12  -6   0   20.80   37.90
  12   6   0   83.89   42.00
  12   6   0   86.89   28.90
  12   6   0   75.99   31.70
   8  -7   0  183.48   51.79
   8  -7   0  343.67   47.90
   8  -7   0  255.97   46.10
   8  -7   0  289.77   46.90
  -8   7   0  266.27   54.09
  -8   7   0  334.27   49.00
  -8   7   0  303.87   54.69
  -8   7   0  334.37   53.49
  -8   7   0  274.07   58.99
   7  -7   0  226.78   41.40
   7  -7   0  308.27   48.00
   7  -7   0  224.28   48.30
   7  -7   0  194.38   38.50
  -7   7   0  131.49   53.59
  -7   7   0  254.07   45.40
  -7   7   0  158.58   44.60
  -7   7   0  230.38   44.70
  -7   7   0  282.47   45.80
   6  -7   0   93.59   29.20
   6  -7   0  111.49   32.60
   6  -7   0   90.49   30.50
   6  -7   0  148.29   28.20
   6  -7   0  131.39   41.60
  -6   7   0   88.69   30.50
  -6   7   0  109.29   35.90
  -6   7   0   72.49   44.50
  -6   7   0  103.19   35.60
  -6   7   0   95.79   33.50
   5  -7   0  206.48   34.90
   5  -7   0  218.48   35.40
   5  -7   0  177.68   28.40
   5  -7   0  246.98   40.20
   5  -7   0  319.27   42.10
  -5   7   0  198.98   34.90
  -5   7   0  222.98   38.50
  -5   7   0  213.08   35.50
  -5   7   0  259.37   52.89
  -5   7   0  282.77   45.90
   4  -7   0  914.11   63.89
   4  -7   0  942.61   59.79
   4  -7   0  956.40   61.29
   4  -7   0  965.40   42.20
   4  -7   0  944.21   60.59
   4  -7   0  903.51   68.99
   4  -7   0  986.60   59.19
  -4   7   0  951.80   60.19
  -4   7   0  939.11   67.59
  -4   7   0  992.90   70.79
  -4   7   0 1001.70   62.29
  -4   7   0  855.11   73.79
  -4   7   0  899.11   61.49
   3  -7   0   25.00   15.10
   3  -7   0   14.90   19.30
   3  -7   0   -1.50   16.60
   3  -7   0   28.30   19.10
   3  -7   0   20.10   24.30
   3  -7   0   18.90   18.90
  -3   7   0    8.70   20.10
  -3   7   0   -0.60   22.50
  -3   7   0    7.30   13.80
  -3   7   0    6.20   26.30
  -3   7   0    8.60   14.70
  -3   7   0   20.10   18.70
   2  -7   0  234.18   30.40
   2  -7   0  199.38   30.10
   2  -7   0  219.58   30.00
   2  -7   0  230.08   30.30
   2  -7   0  266.67   37.10
   2  -7   0  212.48   29.00
  -2   7   0  234.38   32.90
  -2   7   0  205.78   29.00
  -2   7   0  188.08   33.00
  -2   7   0  235.98   32.00
  -2   7   0  315.17   32.30
  -2   7   0  244.98   36.30
  -2   7   0  299.87   34.80
   1  -7   0 1670.23   82.79
   1  -7   0 1687.13   75.49
   1  -7   0 1640.24   75.09
   1  -7   0 1708.83   82.69
   1  -7   0 1681.03   80.79
   1  -7   0 1828.12   78.89
   1  -7   0 1693.03   83.19
  -1   7   0 1597.34   82.79
  -1   7   0 1738.63   80.49
  -1   7   0 1836.32   80.59
  -1   7   0 1761.52   80.99
  -1   7   0 1599.14   74.79
  -1   7   0 1625.24   77.89
  -1   7   0 1609.14   74.89
   0  -7   0  211.08   27.20
   0  -7   0  199.88   26.60
   0  -7   0  186.88   23.90
   0  -7   0  223.48   32.50
   0  -7   0  193.88   26.60
   0  -7   0  168.98   25.50
   0   7   0  196.18   24.90
   0   7   0  182.28   26.00
   0   7   0  129.89   27.90
   0   7   0  215.18   27.20
   0   7   0  185.88   25.80
   0   7   0  184.58   25.50
   0   7   0  242.48   28.40
   0   7   0  172.08   27.00
  -1  -7   0  896.61   50.39
  -1  -7   0 1019.90   54.39
  -1  -7   0  826.62   44.70
  -1  -7   0  912.91   49.99
  -1  -7   0  884.61   39.50
  -1  -7   0  908.31   49.00
  -1  -7   0  917.31   47.90
  -1  -7   0  843.92   53.19
   1   7   0  924.21   36.70
   1   7   0  921.11   53.29
   1   7   0  918.21   52.49
   1   7   0  896.61   50.99
   1   7   0  905.71   52.99
   1   7   0  946.61   52.99
   1   7   0  910.11   49.50
   1   7   0  917.21   45.40
   1   7   0  890.61   47.80
  -2  -7   0 1109.29   56.09
  -2  -7   0 1049.79   54.59
  -2  -7   0 1033.70   56.19
  -2  -7   0 1225.78   67.29
  -2  -7   0 1109.09   46.20
  -2  -7   0 1063.19   53.19
  -2  -7   0 1079.29   57.79
  -2  -7   0 1104.29   51.79
   2   7   0 1026.40   54.69
   2   7   0 1088.89   58.89
   2   7   0 1051.89   56.29
   2   7   0 1085.79   56.39
   2   7   0 1095.09   58.39
   2   7   0 1165.68   59.49
   2   7   0 1170.18   55.19
   2   7   0 1107.89   49.40
  -3  -7   0 1270.77   66.59
  -3  -7   0 1416.66   72.99
  -3  -7   0 1497.45   66.99
  -3  -7   0 1367.76   67.19
  -3  -7   0 1461.85   70.79
  -3  -7   0 1349.36   66.79
  -3  -7   0 1419.46   76.99
  -3  -7   0 1448.36   68.29
  -3  -7   0 1421.46   48.80
  -3  -7   0 1427.76   65.19
   3   7   0 1421.96   64.69
   3   7   0 1492.45   68.09
   3   7   0 1534.35   68.39
   3   7   0 1427.86   66.29
   3   7   0 1491.35   69.29
   3   7   0 1488.75   71.79
   3   7   0 1449.46   71.09
   3   7   0 1380.36   65.99
  -4  -7   0   71.79   19.90
  -4  -7   0   77.29   20.10
  -4  -7   0   66.29   21.70
  -4  -7   0   98.09   19.80
  -4  -7   0  132.09   26.50
  -4  -7   0  125.79   22.00
  -4  -7   0  123.79   25.50
  -4  -7   0   87.09   20.20
  -4  -7   0   97.39   25.30
   4   7   0  140.59   23.10
   4   7   0   96.89   19.60
   4   7   0  136.39   23.30
   4   7   0  159.78   26.50
   4   7   0  121.49   23.70
   4   7   0  116.59   21.40
   4   7   0  107.99   24.90
   4   7   0  122.09   26.20
   4   7   0   96.09   19.80
  -5  -7   0 1676.33   86.89
  -5  -7   0 1723.73   85.29
  -5  -7   0 1522.45   79.89
  -5  -7   0 1666.03   76.79
  -5  -7   0 1801.12   90.39
  -5  -7   0 1757.22   82.39
  -5  -7   0 1761.22   58.99
  -5  -7   0 1920.21   93.49
   5   7   0 1575.44   78.89
   5   7   0 1676.83   81.09
   5   7   0 1794.62   88.49
   5   7   0 1613.34   80.59
   5   7   0 1611.94   87.09
   5   7   0 1710.83   83.79
   5   7   0 1749.92   78.99
   5   7   0 1683.33   78.49
  -6  -7   0  568.34   55.19
  -6  -7   0  629.94   25.50
  -6  -7   0  621.84   32.90
  -6  -7   0  675.23   55.79
  -6  -7   0  701.63   58.19
  -6  -7   0  630.84   55.49
  -6  -7   0  651.43   55.19
  -6  -7   0  625.04   42.80
  -6  -7   0  661.83   52.49
   6   7   0  564.64   49.99
   6   7   0  661.13   54.89
   6   7   0  696.93   48.90
   6   7   0  663.03   53.49
   6   7   0  704.23   53.99
   6   7   0  561.04   42.80
  -7  -7   0   13.70   28.20
  -7  -7   0   52.29   27.10
  -7  -7   0   43.80   20.60
  -7  -7   0   52.49   27.00
  -7  -7   0   45.10   14.40
  -7  -7   0   54.99   22.40
  -7  -7   0   40.90   30.50
  -7  -7   0   21.50   19.50
   7   7   0   64.79   23.30
   7   7   0   35.10   13.80
   7   7   0   30.10   20.70
   7   7   0   66.99   22.40
   7   7   0   68.59   23.10
   7   7   0   30.90   21.40
  -8  -7   0  967.40   55.29
  -8  -7   0 1020.30   74.09
  -8  -7   0  973.80   64.69
  -8  -7   0 1015.60   75.49
  -8  -7   0 1050.99   73.19
  -8  -7   0 1080.79   80.09
  -8  -7   0  824.22   52.39
  -8  -7   0 1019.60   71.29
   8   7   0 1076.99   73.49
   8   7   0  961.30   50.09
   8   7   0  947.61   53.59
   8   7   0  919.71   76.39
   8   7   0  990.70   71.39
   8   7   0  949.60   62.79
   8   7   0  923.41   71.39
  -9  -7   0 1140.29   81.39
  -9  -7   0  942.41   73.29
  -9  -7   0 1062.59   83.59
  -9  -7   0  885.21   60.19
  -9  -7   0 1063.39   71.49
  -9  -7   0 1150.48   86.89
  -9  -7   0  985.70   75.09
   9   7   0  876.71   68.19
   9   7   0  978.60   51.19
   9   7   0 1056.49   84.39
   9   7   0  987.40   63.39
   9   7   0 1161.38   80.59
 -10  -7   0  -40.20   27.60
 -10  -7   0   -9.10   22.20
 -10  -7   0   16.50   25.40
 -10  -7   0  -46.90   34.80
 -10  -7   0   44.40   26.00
 -10  -7   0  -17.10   30.70
  10   7   0  -11.60   30.80
  10   7   0   17.00   22.90
  10   7   0    0.70   22.90
  10   7   0   -3.30   22.90
 -11  -7   0  125.79   32.70
 -11  -7   0  152.58   44.60
 -11  -7   0  145.19   36.80
 -11  -7   0  158.58   49.70
  11   7   0  136.09   38.20
  11   7   0  107.89   44.30
  11   7   0   62.99   30.40
  11   7   0  123.79   41.90
 -12  -7   0  370.36   66.29
 -12  -7   0  617.94   75.19
 -12  -7   0  420.66   63.79
  12   7   0  539.15   71.09
  12   7   0  586.04   74.19
  12   7   0  472.55   55.29
   7  -8   0    8.80   26.50
   7  -8   0   41.90   28.10
   7  -8   0   -4.00   28.30
   7  -8   0   34.10   29.30
  -7   8   0   -8.40   26.80
  -7   8   0    6.90   36.10
  -7   8   0  -52.79   37.00
  -7   8   0   16.40   23.20
  -7   8   0   -7.70   27.60
   6  -8   0  345.47   49.60
   6  -8   0  187.28   37.70
   6  -8   0  325.97   45.30
   6  -8   0  232.78   38.20
  -6   8   0  262.47   48.20
  -6   8   0  241.78   50.39
  -6   8   0  316.77   48.90
  -6   8   0  231.48   50.19
  -6   8   0  277.37   41.80
   5  -8   0  992.60   68.49
   5  -8   0  868.01   75.39
   5  -8   0  938.01   67.79
   5  -8   0  984.20   66.59
  -5   8   0  960.90   85.79
  -5   8   0 1003.80   68.49
  -5   8   0  980.10   78.99
  -5   8   0  873.31   74.69
  -5   8   0 1011.80   68.29
   4  -8   0  155.18   31.40
   4  -8   0  106.89   28.40
   4  -8   0  174.18   31.10
   4  -8   0  103.09   34.10
   4  -8   0  145.99   32.20
  -4   8   0   84.19   39.70
  -4   8   0  190.38   40.40
  -4   8   0  153.58   29.30
  -4   8   0  164.38   36.80
  -4   8   0   79.19   24.90
   3  -8   0  398.56   44.90
   3  -8   0  420.16   43.80
   3  -8   0  399.16   42.60
   3  -8   0  352.16   46.60
   3  -8   0  516.95   46.70
   3  -8   0  415.76   42.30
  -3   8   0  370.56   43.50
  -3   8   0  402.66   45.40
  -3   8   0  446.36   44.00
  -3   8   0  411.46   46.50
  -3   8   0  519.05   55.39
  -3   8   0  449.16   55.09
   2  -8   0  736.73   53.39
   2  -8   0  726.23   53.09
   2  -8   0  761.62   50.89
   2  -8   0  796.92   55.39
   2  -8   0  807.12   55.99
   2  -8   0  731.63   53.59
  -2   8   0  765.12   53.69
  -2   8   0  798.92   60.69
  -2   8   0  731.03   58.99
  -2   8   0  747.03   55.09
  -2   8   0  747.93   55.09
  -2   8   0  812.22   57.89
   1  -8   0  405.86   33.40
   1  -8   0  446.66   43.40
   1  -8   0  376.66   37.90
   1  -8   0  431.36   44.30
   1  -8   0  337.67   36.90
  -1   8   0  402.76   33.30
  -1   8   0  415.86   42.30
  -1   8   0  427.26   46.80
  -1   8   0  450.75   41.30
  -1   8   0  463.05   42.70
  -1   8   0  472.25   44.80
  -1   8   0  479.75   44.30
   0  -8   0  160.88   26.40
   0  -8   0  175.58   27.40
   0  -8   0  169.38   25.90
   0  -8   0  180.48   27.20
   0  -8   0  179.98   32.70
   0  -8   0  166.88   25.90
   0   8   0  188.58   28.40
   0   8   0  193.18   27.30
   0   8   0  172.98   28.90
   0   8   0  170.48   31.70
   0   8   0  144.29   25.90
   0   8   0  204.38   26.70
   0   8   0  186.28   26.60
  -1  -8   0  966.50   56.09
  -1  -8   0  916.81   39.90
  -1  -8   0  865.21   49.80
  -1  -8   0  991.50   52.39
  -1  -8   0  840.72   62.19
  -1  -8   0  937.81   56.89
  -1  -8   0  975.10   52.79
   1   8   0  946.41   53.59
   1   8   0  932.71   56.89
   1   8   0  927.21   48.40
   1   8   0  939.31   37.30
   1   8   0  951.10   60.89
   1   8   0  907.91   50.89
   1   8   0  907.21   51.79
   1   8   0  921.31   49.60
  -2  -8   0  359.76   29.50
  -2  -8   0  384.36   35.60
  -2  -8   0  416.26   37.50
  -2  -8   0  332.07   31.60
  -2  -8   0  392.96   35.00
  -2  -8   0  452.95   51.39
  -2  -8   0  427.16   34.50
  -2  -8   0  408.36   27.40
   2   8   0  319.77   35.10
   2   8   0  392.46   34.80
   2   8   0  339.87   32.60
   2   8   0  380.86   32.60
   2   8   0  408.86   33.20
   2   8   0  398.86   38.80
   2   8   0  339.37   25.60
  -3  -8   0   59.99   19.60
  -3  -8   0   52.59   22.30
  -3  -8   0   90.09   20.00
  -3  -8   0   44.20   19.90
  -3  -8   0   81.39   22.00
  -3  -8   0  104.39   20.20
  -3  -8   0   79.99    9.80
  -3  -8   0   63.89   20.60
  -3  -8   0   68.29   21.10
   3   8   0   54.39   16.60
   3   8   0   66.29    6.90
   3   8   0   82.99   22.30
   3   8   0   52.09   20.90
   3   8   0   64.89   22.20
   3   8   0   81.69   18.70
   3   8   0   35.50   22.30
   3   8   0   45.60   17.20
  -4  -8   0 2335.27  103.39
  -4  -8   0 2216.38   99.59
  -4  -8   0 2149.69   96.79
  -4  -8   0 2272.87   98.99
  -4  -8   0 2331.57  113.19
  -4  -8   0 2323.87  106.69
  -4  -8   0 2210.38   99.49
   4   8   0 2322.17   99.79
   4   8   0 2239.98   96.59
   4   8   0 2306.37  100.89
   4   8   0 2294.47   98.49
   4   8   0 2282.27  103.99
   4   8   0 2410.16   99.39
   4   8   0 2420.36  105.39
  -5  -8   0 1043.70   68.09
  -5  -8   0  933.71   67.19
  -5  -8   0  955.80   61.59
  -5  -8   0  933.41   63.19
  -5  -8   0  892.61   57.29
  -5  -8   0 1098.99   64.29
   5   8   0 1036.50   65.79
   5   8   0  989.60   59.59
   5   8   0  888.01   54.39
   5   8   0  932.91   64.69
   5   8   0  987.00   62.09
   5   8   0 1009.70   59.39
   5   8   0  932.41   57.49
  -6  -8   0   17.40   26.50
  -6  -8   0   26.50   28.80
  -6  -8   0   29.60   24.40
  -6  -8   0  -41.10   21.00
  -6  -8   0   10.20   22.50
  -6  -8   0   19.60    7.00
  -6  -8   0   28.50   21.90
   6   8   0    3.40   13.10
   6   8   0   47.00   23.10
   6   8   0    4.20   15.20
   6   8   0   -5.80   19.70
   6   8   0    1.50   12.70
   6   8   0    3.80   23.70
  -7  -8   0 1003.30   68.49
  -7  -8   0 1060.19   74.69
  -7  -8   0 1041.80   72.99
  -7  -8   0 1031.60   66.09
  -7  -8   0  899.81   70.59
  -7  -8   0  801.12   65.29
  -7  -8   0  936.11   44.20
   7   8   0  967.90   67.29
   7   8   0  903.11   60.49
   7   8   0  920.01   67.29
   7   8   0  897.31   62.09
   7   8   0  961.20   72.59
  -8  -8   0 1091.19   79.69
  -8  -8   0 1189.48   80.09
  -8  -8   0 1042.10   81.79
  -8  -8   0 1020.80   53.69
  -8  -8   0 1096.99   81.89
  -8  -8   0 1059.59   76.59
  -8  -8   0 1058.79   73.69
   8   8   0 1073.59   75.69
   8   8   0 1193.18   77.49
   8   8   0  964.80   65.79
   8   8   0 1067.49   75.09
  -9  -8   0   31.20   21.80
  -9  -8   0   24.40   31.10
  -9  -8   0   46.70   37.00
  -9  -8   0   53.39   31.60
  -9  -8   0   33.80   23.60
  -9  -8   0   67.69   32.20
   9   8   0    9.40   23.40
   9   8   0   10.40   28.50
   9   8   0   38.30   15.20
   9   8   0   64.19   31.90
   9   8   0   46.20   25.80
 -10  -8   0   91.49   42.70
 -10  -8   0  105.89   34.90
 -10  -8   0  120.99   34.90
 -10  -8   0  150.78   47.70
 -10  -8   0  139.89   40.90
  10   8   0  131.99   37.30
  10   8   0  159.38   31.00
  10   8   0  171.28   43.60
  10   8   0  143.79   36.00
 -11  -8   0  337.47   55.19
 -11  -8   0  466.65   54.59
 -11  -8   0  498.15   65.39
 -11  -8   0  520.05   68.19
  11   8   0  557.14   67.89
  11   8   0  467.55   67.59
  11   8   0  427.06   60.49
  11   8   0  406.46   48.30
 -12  -8   0    5.30   34.50
 -12  -8   0   61.19   47.20
  12   8   0   49.99   40.10
  12   8   0   52.89   37.40
  12   8   0   60.69   32.10
   7  -9   0   69.09   41.10
   7  -9   0  130.69   37.20
  -7   9   0  127.99   40.50
  -7   9   0  121.29   54.79
  -7   9   0   66.99   30.80
  -7   9   0   66.99   29.70
  -7   9   0   87.59   34.30
   6  -9   0  301.47   45.80
   6  -9   0  304.97   46.10
   6  -9   0  198.28   48.20
   6  -9   0  306.57   46.00
  -6   9   0  264.07   49.50
  -6   9   0  287.57   54.29
  -6   9   0  213.48   45.30
  -6   9   0  271.57   61.39
  -6   9   0  243.28   41.40
   5  -9   0   41.70   33.90
   5  -9   0   13.80   21.90
   5  -9   0   28.50   20.70
   5  -9   0   49.99   28.50
   5  -9   0   28.60   24.70
  -5   9   0   10.20   27.40
  -5   9   0   11.80   20.50
  -5   9   0   39.20   31.20
  -5   9   0   53.49   23.50
  -5   9   0  -36.30   31.20
   4  -9   0  338.87   44.30
   4  -9   0  373.56   45.70
   4  -9   0  500.15   55.89
   4  -9   0  388.86   45.70
   4  -9   0  454.65   51.19
  -4   9   0  436.96   54.29
  -4   9   0  412.26   48.80
  -4   9   0  486.95   52.79
  -4   9   0  371.86   53.59
  -4   9   0  405.36   56.99
   3  -9   0  981.40   66.79
   3  -9   0  775.72   61.39
   3  -9   0  845.12   58.09
   3  -9   0  817.42   59.29
   3  -9   0  852.51   61.79
  -3   9   0  880.51   65.19
  -3   9   0  891.01   59.69
  -3   9   0  827.42   69.69
  -3   9   0  731.13   62.99
  -3   9   0  878.61   63.49
   2  -9   0  241.18   38.10
   2  -9   0  256.27   40.50
   2  -9   0  149.69   30.60
   2  -9   0  175.98   30.50
  -2   9   0  198.18   36.70
  -2   9   0  157.68   27.90
  -2   9   0  207.28   37.60
  -2   9   0  206.08   36.40
  -2   9   0  193.48   40.50
   1  -9   0  151.78   25.70
   1  -9   0  129.39   31.50
   1  -9   0  113.39   23.00
   1  -9   0  149.59   33.00
  -1   9   0  142.09   33.90
  -1   9   0  144.79   29.80
  -1   9   0  105.49   22.40
  -1   9   0  134.29   26.30
  -1   9   0  105.09   28.50
  -1   9   0   98.69   25.70
   0  -9   0 2111.59  100.39
   0  -9   0 1999.20   92.59
   0  -9   0 1929.61   91.99
   0  -9   0 1763.22   87.69
   0  -9   0 1841.12   81.49
   0  -9   0 1977.50   92.99
   0  -9   0 1876.61   86.29
   0   9   0 1811.22   93.79
   0   9   0 1843.72   95.39
   0   9   0 1939.91   87.39
   0   9   0 1951.20   94.09
   0   9   0 1896.51   88.79
   0   9   0 1951.80   91.79
   0   9   0 1983.70   93.29
  -1  -9   0  371.86   36.00
  -1  -9   0  324.57   37.20
  -1  -9   0  345.97   37.80
  -1  -9   0  333.47   35.00
  -1  -9   0  368.06   38.50
   1   9   0  348.47   39.40
   1   9   0  354.06   37.80
   1   9   0  314.47   18.30
   1   9   0  322.47   34.10
   1   9   0  352.26   41.50
   1   9   0  373.46   34.00
   1   9   0  323.17   35.40
   1   9   0  396.46   42.10
  -2  -9   0   99.29   16.80
  -2  -9   0   65.69   21.00
  -2  -9   0  109.09   29.70
  -2  -9   0   72.49   21.80
  -2  -9   0   54.99   22.60
  -2  -9   0   76.59   19.00
  -2  -9   0   78.19   16.50
  -2  -9   0   80.49   20.20
   2   9   0   76.09   27.80
   2   9   0   63.19   21.80
   2   9   0   73.19   23.90
   2   9   0   44.30   14.50
   2   9   0   57.99   23.10
   2   9   0   80.79   13.40
   2   9   0   58.99   17.80
  -3  -9   0  924.31   59.29
  -3  -9   0  976.40   53.89
  -3  -9   0 1013.20   60.09
  -3  -9   0  904.11   71.69
  -3  -9   0 1035.00   63.89
  -3  -9   0  997.60   59.49
  -3  -9   0  955.70   56.29
  -3  -9   0  889.51   39.30
   3   9   0  962.40   59.09
   3   9   0  944.71   57.69
   3   9   0  991.00   53.89
   3   9   0 1103.79   62.29
   3   9   0  874.91   56.69
   3   9   0  922.71   50.19
   3   9   0  911.91   61.29
  -4  -9   0 1195.28   64.59
  -4  -9   0 1037.10   62.49
  -4  -9   0 1080.59   63.49
  -4  -9   0 1029.20   60.89
  -4  -9   0 1067.79   61.29
  -4  -9   0 1148.49   72.09
  -4  -9   0 1119.39   78.69
   4   9   0 1120.89   68.09
   4   9   0 1097.19   61.69
   4   9   0 1034.30   64.09
   4   9   0 1010.30   58.59
   4   9   0 1109.49   67.39
   4   9   0 1145.69   62.19
   4   9   0 1039.30   63.89
  -5  -9   0   16.30   14.70
  -5  -9   0  -22.10   18.30
  -5  -9   0    2.40   20.50
  -5  -9   0   39.90   23.30
  -5  -9   0  -12.30   27.00
  -5  -9   0  -17.90   18.40
  -5  -9   0   51.29   28.30
   5   9   0    3.50   21.70
   5   9   0    2.60   18.50
   5   9   0   37.50   23.40
   5   9   0    4.70   20.00
   5   9   0   10.20   22.60
   5   9   0   23.00   15.60
  -6  -9   0  664.43   65.09
  -6  -9   0  668.73   66.59
  -6  -9   0  701.03   56.29
  -6  -9   0  640.74   58.29
  -6  -9   0  737.23   58.89
  -6  -9   0  765.52   60.29
   6   9   0  663.83   56.59
   6   9   0  554.04   57.19
   6   9   0  771.62   54.69
   6   9   0  660.33   52.69
   6   9   0  708.63   61.79
   6   9   0  664.43   52.29
  -7  -9   0 1076.29   75.59
  -7  -9   0  920.51   73.49
  -7  -9   0 1042.70   73.59
  -7  -9   0  958.60   69.59
  -7  -9   0 1086.29   36.60
  -7  -9   0 1072.69   80.29
  -7  -9   0 1040.90   74.69
   7   9   0  999.50   63.39
   7   9   0 1016.50   71.59
   7   9   0  872.81   68.59
   7   9   0 1078.39   77.89
   7   9   0  986.10   70.29
   7   9   0  930.11   64.19
  -8  -9   0   -5.10   26.40
  -8  -9   0   66.79   28.10
  -8  -9   0   42.70   30.60
  -8  -9   0   61.29   29.50
  -8  -9   0   42.40   38.30
   8   9   0   46.30   23.20
   8   9   0   67.29   28.20
   8   9   0   56.39   28.70
   8   9   0   86.79   26.70
  -9  -9   0  552.44   62.09
  -9  -9   0  481.65   57.59
  -9  -9   0  390.66   61.49
  -9  -9   0  473.55   63.69
  -9  -9   0  523.55   60.19
   9   9   0  400.86   47.20
   9   9   0  480.45   63.09
   9   9   0  462.75   56.69
   9   9   0  395.06   53.49
 -10  -9   0  418.46   59.99
 -10  -9   0  399.66   62.19
 -10  -9   0  486.05   60.19
 -10  -9   0  496.75   59.09
 -10  -9   0  431.76   60.39
  10   9   0  426.86   50.59
  10   9   0  432.06   59.39
  10   9   0  471.85   59.79
  10   9   0  345.37   54.49
 -11  -9   0  100.69   40.20
 -11  -9   0  197.98   48.80
 -11  -9   0  135.99   38.50
 -11  -9   0   30.50   45.60
  11   9   0  135.39   35.90
  11   9   0   88.69   44.10
  11   9   0    3.50   33.80
  11   9   0  113.39   41.80
 -12  -9   0   42.30   38.80
 -12  -9   0  111.89   38.70
 -12  -9   0  118.39   43.80
  12   9   0  108.69   44.80
  12   9   0  110.89   35.50
  12   9   0   61.99   31.10
   6 -10   0   -5.60   34.90
   6 -10   0   84.79   33.80
  -6  10   0   45.10   26.70
  -6  10   0   19.80   33.70
  -6  10   0   90.79   37.70
  -6  10   0    0.20   43.60
  -6  10   0   13.60   27.90
   5 -10   0  220.88   40.90
   5 -10   0  224.38   49.20
   5 -10   0  240.88   40.80
   5 -10   0  250.97   40.60
  -5  10   0  160.08   41.60
  -5  10   0  220.18   40.40
  -5  10   0  116.89   36.50
  -5  10   0  272.07   44.50
  -5  10   0  181.98   52.59
   4 -10   0  493.05   64.29
   4 -10   0  714.33   65.29
   4 -10   0  668.03   67.59
   4 -10   0  641.94   61.39
   4 -10   0  669.63   60.89
   4 -10   0  707.33   58.99
  -4  10   0  605.34   59.39
  -4  10   0  600.44   66.09
  -4  10   0  613.64   65.19
  -4  10   0  591.74   65.29
  -4  10   0  555.24   69.99
   3 -10   0  214.98   40.70
   3 -10   0  175.58   41.50
   3 -10   0  252.97   40.60
   3 -10   0  191.98   34.80
  -3  10   0  195.88   43.10
  -3  10   0  152.68   35.20
  -3  10   0  198.08   41.90
  -3  10   0  209.88   36.70
  -3  10   0  197.18   42.60
   2 -10   0   55.09   26.60
   2 -10   0   67.69   30.00
   2 -10   0   53.89   31.10
   2 -10   0   75.19   26.00
  -2  10   0   68.19   29.50
  -2  10   0   47.30   24.70
  -2  10   0   75.89   29.50
  -2  10   0   98.09   29.10
  -2  10   0   72.99   31.50
   1 -10   0  777.22   60.29
   1 -10   0  847.72   68.19
   1 -10   0  792.32   59.79
  -1  10   0  874.81   61.29
  -1  10   0  971.40   61.29
  -1  10   0  778.72   68.19
  -1  10   0  977.50   67.89
  -1  10   0  784.62   59.79
   0 -10   0  498.65   45.40
   0 -10   0  452.95   38.70
   0 -10   0  513.85   52.39
   0 -10   0  461.15   47.50
   0 -10   0  519.55   47.60
   0  10   0  515.25   53.09
   0  10   0  450.65   42.00
   0  10   0  506.45   52.79
   0  10   0  519.05   50.29
   0  10   0  489.55   46.90
   0  10   0  462.25   49.30
  -1 -10   0  186.38   29.30
  -1 -10   0  152.08   28.60
  -1 -10   0  161.28   27.50
  -1 -10   0  168.18   26.20
  -1 -10   0   97.19   37.80
  -1 -10   0  157.28   32.90
  -1 -10   0  112.39   27.20
   1  10   0  155.38   25.10
   1  10   0  112.59   29.50
   1  10   0  171.28   38.60
   1  10   0  170.88   27.30
   1  10   0  196.18   30.30
   1  10   0  123.49   28.60
  -2 -10   0  613.84   66.19
  -2 -10   0  671.43   48.00
  -2 -10   0  635.24   48.10
  -2 -10   0  581.04   49.20
  -2 -10   0  551.94   43.80
  -2 -10   0  552.94   44.80
   2  10   0  612.94   46.50
   2  10   0  674.43   51.99
   2  10   0  635.74   53.69
   2  10   0  510.35   47.60
   2  10   0  595.34   56.89
   2  10   0  600.24   31.60
  -3 -10   0  878.31   41.20
  -3 -10   0  889.01   61.19
  -3 -10   0  857.51   57.09
  -3 -10   0  984.60   59.39
  -3 -10   0  953.10   64.69
  -3 -10   0  987.40   58.49
  -3 -10   0  997.90   79.59
  -3 -10   0 1006.10   54.69
   3  10   0  981.10   65.89
   3  10   0  886.41   56.49
   3  10   0  957.60   62.29
   3  10   0  907.71   61.99
   3  10   0  924.81   48.10
   3  10   0  922.51   61.79
  -4 -10   0   44.20   22.10
  -4 -10   0  101.69   27.60
  -4 -10   0   76.49   23.00
  -4 -10   0   24.20   23.00
  -4 -10   0  140.19   35.20
  -4 -10   0   18.70   27.20
  -4 -10   0   70.09   24.60
   4  10   0   63.19   23.50
   4  10   0   65.39   19.50
   4  10   0   82.49   23.10
   4  10   0   68.99   24.80
   4  10   0   57.89   25.70
  -5 -10   0 1164.28   72.49
  -5 -10   0 1103.99   70.39
  -5 -10   0 1308.37   84.39
  -5 -10   0 1154.78   74.79
  -5 -10   0 1271.67   90.49
  -5 -10   0 1226.38   72.39
  -5 -10   0 1162.68   73.39
   5  10   0 1267.37   76.69
   5  10   0 1264.57   72.79
   5  10   0 1246.68   79.29
   5  10   0 1319.77   75.79
   5  10   0 1259.17   77.99
   5  10   0 1188.38   70.69
  -6 -10   0  669.03   60.79
  -6 -10   0  750.32   59.89
  -6 -10   0  670.83   64.99
  -6 -10   0  748.73   60.99
  -6 -10   0  833.32   77.89
  -6 -10   0  651.13   55.59
   6  10   0  644.84   53.69
   6  10   0  603.94   62.49
   6  10   0  777.62   59.09
   6  10   0  827.52   62.39
   6  10   0  684.23   51.89
  -7 -10   0   24.10   26.00
  -7 -10   0   47.40   36.20
  -7 -10   0   70.99   28.30
  -7 -10   0    8.00   28.80
  -7 -10   0   12.70   33.00
   7  10   0   50.09   24.80
   7  10   0    7.00   19.90
   7  10   0    0.40   23.40
   7  10   0   16.50   24.10
   7  10   0   36.60   25.00
  -8 -10   0  329.07   47.10
  -8 -10   0  354.66   55.09
  -8 -10   0  278.97   41.70
  -8 -10   0  334.97   56.39
  -8 -10   0  339.17   58.19
   8  10   0  324.77   53.49
   8  10   0  349.27   44.20
   8  10   0  327.47   44.20
   8  10   0  359.36   50.89
  -9 -10   0  745.13   71.09
  -9 -10   0  721.63   67.99
  -9 -10   0  695.03   73.49
  -9 -10   0  682.73   72.89
  -9 -10   0  600.34   75.49
   9  10   0  701.13   74.49
   9  10   0  708.83   70.99
   9  10   0  748.13   56.99
   9  10   0  810.82   63.69
 -10 -10   0   70.09   44.20
 -10 -10   0   -8.80   26.30
 -10 -10   0   52.39   36.40
 -10 -10   0   60.39   33.90
 -10 -10   0  -26.30   29.60
  10  10   0   61.79   33.50
  10  10   0   82.49   38.60
  10  10   0   25.50   27.10
  10  10   0   45.60   33.50
 -11 -10   0  185.98   44.50
 -11 -10   0  164.98   43.50
 -11 -10   0  208.18   41.00
 -11 -10   0  124.89   45.90
  11  10   0  150.08   41.00
  11  10   0  196.78   47.40
  11  10   0  204.88   41.70
  11  10   0  118.59   41.90
 -12 -10   0   75.49   41.30
 -12 -10   0  129.39   47.20
 -12 -10   0  157.28   56.89
  12  10   0  238.68   53.19
  12  10   0  181.08   36.00
  12  10   0  295.87   83.99
  12  10   0  246.08   52.39
   5 -11   0  414.66   51.39
   5 -11   0  394.16   63.29
  -5  11   0  442.46   59.49
  -5  11   0  522.25   63.39
  -5  11   0  324.37   62.99
  -5  11   0  464.75   63.69
  -5  11   0  461.15   68.49
   4 -11   0   92.99   32.30
   4 -11   0   11.70   30.90
   4 -11   0  102.79   30.20
   4 -11   0   95.69   34.50
  -4  11   0   42.80   40.10
  -4  11   0   37.80   26.00
  -4  11   0   43.40   37.90
  -4  11   0   70.99   35.10
  -4  11   0   52.09   26.60
   3 -11   0  227.58   48.00
   3 -11   0  152.38   32.90
   3 -11   0  238.28   47.80
   3 -11   0  258.57   44.90
  -3  11   0  347.37   50.79
  -3  11   0  251.17   49.80
  -3  11   0  308.87   46.20
  -3  11   0  209.78   48.00
  -3  11   0  325.47   50.89
   2 -11   0  378.76   57.89
   2 -11   0  488.45   55.59
   2 -11   0  480.55   53.59
  -2  11   0  564.04   55.59
  -2  11   0  584.94   61.79
  -2  11   0  472.05   56.19
  -2  11   0  345.37   50.99
  -2  11   0  563.94   59.59
   1 -11   0  337.57   41.90
   1 -11   0  382.36   53.29
   1 -11   0  338.17   43.70
   1 -11   0  361.36   50.69
  -1  11   0  334.47   44.80
  -1  11   0  265.97   48.40
  -1  11   0  378.46   50.09
  -1  11   0  414.96   46.80
  -1  11   0  430.46   50.59
   0 -11   0  163.68   42.70
   0 -11   0  184.48   34.60
   0 -11   0  253.47   44.20
   0 -11   0  229.58   35.10
   0  11   0  220.98   34.20
   0  11   0  159.38   35.40
   0  11   0  224.98   38.90
   0  11   0  212.68   35.90
   0  11   0  276.87   40.80
  -1 -11   0  865.91   68.19
  -1 -11   0  881.81   83.79
  -1 -11   0  807.22   61.39
  -1 -11   0  895.21   58.99
  -1 -11   0  826.82   58.29
   1  11   0  910.31   73.39
   1  11   0  940.41   64.59
   1  11   0  900.41   62.69
   1  11   0 1082.29   70.99
  -2 -11   0  237.78   48.90
  -2 -11   0  272.27   37.80
  -2 -11   0  248.68   33.40
  -2 -11   0  254.37   35.50
  -2 -11   0  209.18   38.10
   2  11   0  243.38   40.00
   2  11   0  203.78   36.40
   2  11   0  231.18   32.80
   2  11   0  235.28   36.20
  -3 -11   0  135.49   32.50
  -3 -11   0   94.29   27.70
  -3 -11   0   62.49   23.40
  -3 -11   0  160.88   43.70
  -3 -11   0   88.79   26.70
   3  11   0  147.19   27.60
   3  11   0   99.29   27.80
   3  11   0   65.19   33.30
   3  11   0  112.09   31.80
  -4 -11   0  832.12   59.39
  -4 -11   0  851.21   82.79
  -4 -11   0  768.22   61.59
  -4 -11   0  781.22   56.09
  -4 -11   0  790.42   56.59
  -4 -11   0  849.41   68.69
   4  11   0  867.91   63.09
   4  11   0  795.42   57.49
   4  11   0  825.92   67.99
   4  11   0  871.21   66.69
  -5 -11   0  626.94   71.19
  -5 -11   0  604.24   54.59
  -5 -11   0  755.02   69.29
  -5 -11   0  621.54   57.29
  -5 -11   0  724.53   57.59
  -5 -11   0  576.34   52.39
   5  11   0  701.33   65.69
   5  11   0  680.53   60.49
   5  11   0  638.44   53.19
   5  11   0  741.13   63.89
  -6 -11   0   13.20   25.40
  -6 -11   0  -19.10   23.60
  -6 -11   0  -20.10   33.50
  -6 -11   0    0.10   31.30
  -6 -11   0   -9.30   16.10
   6  11   0   -8.70   21.90
   6  11   0    7.10   19.60
   6  11   0  -22.60   14.70
   6  11   0   37.50   27.80
   6  11   0    2.80   17.80
  -7 -11   0  395.46   57.79
  -7 -11   0  277.97   45.90
  -7 -11   0  373.46   52.09
  -7 -11   0  268.77   44.40
  -7 -11   0  258.87   43.20
   7  11   0  257.77   48.30
   7  11   0  309.87   47.50
   7  11   0  320.87   44.30
   7  11   0  329.47   44.40
   7  11   0  326.97   49.80
  -8 -11   0  773.42   66.69
  -8 -11   0  910.71   85.09
  -8 -11   0  574.64   67.19
  -8 -11   0  841.02   71.89
  -8 -11   0  669.63   69.19
   8  11   0  762.92   61.09
   8  11   0  720.13   61.49
   8  11   0  811.22   70.39
   8  11   0  802.42   72.09
   8  11   0  723.33   70.89
  -9 -11   0    9.10   30.90
  -9 -11   0   94.19   41.30
  -9 -11   0   37.00   24.20
  -9 -11   0   90.69   43.70
  -9 -11   0   38.40   28.20
   9  11   0   32.20   27.40
   9  11   0   18.30   27.10
   9  11   0   88.69   31.20
   9  11   0   42.80   29.40
 -10 -11   0  275.27   60.49
 -10 -11   0  290.77   48.50
 -10 -11   0  328.37   56.29
 -10 -11   0  224.58   54.99
 -10 -11   0  223.18   47.50
  10  11   0  302.47   50.89
  10  11   0  274.87   46.60
  10  11   0  261.57   48.40
  10  11   0  266.07   43.20
 -11 -11   0  243.68   46.80
 -11 -11   0  405.26   57.69
 -11 -11   0  273.87   53.99
 -11 -11   0  324.17   54.69
  11  11   0  380.66   63.69
  11  11   0  345.27   51.09
  11  11   0  310.57   52.19
  11  11   0  371.26   48.10
   4 -12   0  178.98   48.70
   4 -12   0  234.18   42.10
  -4  12   0  187.68   53.79
  -4  12   0  200.98   46.00
  -4  12   0  110.49   38.00
  -4  12   0  134.19   44.80
  -4  12   0   83.79   43.40
   3 -12   0  211.88   52.39
   3 -12   0  259.17   52.69
  -3  12   0  312.27   58.59
  -3  12   0  325.87   49.80
  -3  12   0  277.87   43.30
  -3  12   0  337.87   55.69
  -3  12   0  306.57   51.49
   2 -12   0   50.09   37.30
   2 -12   0   52.19   40.00
   2 -12   0   86.39   29.70
   2 -12   0  158.78   31.90
  -2  12   0   92.89   36.60
  -2  12   0   70.09   32.60
  -2  12   0   61.39   33.30
  -2  12   0  103.09   41.80
  -2  12   0  105.59   33.50
   1 -12   0   42.10   26.70
   1 -12   0   61.19   42.90
   1 -12   0    3.50   21.80
   1 -12   0   22.00   19.50
  -1  12   0   33.20   22.00
  -1  12   0   64.59   29.70
  -1  12   0   34.60   27.90
  -1  12   0   89.19   32.80
  -1  12   0   39.70   21.70
   0 -12   0  802.52   83.19
   0 -12   0  923.01   63.29
   0 -12   0  967.60   76.99
   0 -12   0  809.42   65.89
   0  12   0 1098.29   77.59
   0  12   0  989.50   69.19
   0  12   0  806.92   79.49
   0  12   0  900.91   62.09
   0  12   0  942.31   65.99
  -1 -12   0  289.47   41.50
  -1 -12   0  232.18   36.20
  -1 -12   0  306.77   43.50
  -1 -12   0  237.78   53.79
   1  12   0  290.77   43.40
   1  12   0  299.87   46.80
   1  12   0  254.77   38.90
   1  12   0  297.17   45.20
  -2 -12   0    6.80   21.70
  -2 -12   0   19.00   30.00
  -2 -12   0   -5.90   26.20
  -2 -12   0   -4.60   27.20
  -2 -12   0   57.89   25.20
   2  12   0   -9.20   30.50
   2  12   0    9.40   23.50
   2  12   0    4.00   21.50
   2  12   0  -15.80   23.70
  -3 -12   0  213.38   40.20
  -3 -12   0  272.27   40.90
  -3 -12   0  179.28   50.89
  -3 -12   0  210.68   36.00
  -3 -12   0  221.68   34.80
   3  12   0  276.37   40.30
   3  12   0  255.07   43.30
   3  12   0  280.67   49.30
   3  12   0  314.17   40.90
  -4 -12   0 1093.49   72.89
  -4 -12   0 1004.60   71.89
  -4 -12   0  936.21   66.09
  -4 -12   0  982.80   69.69
  -4 -12   0  850.11   87.49
   4  12   0  951.50   69.39
   4  12   0 1040.10   72.89
   4  12   0 1073.99   80.59
   4  12   0  892.41   68.39
  -5 -12   0    7.60   27.00
  -5 -12   0   41.30   26.20
  -5 -12   0   36.00   34.00
  -5 -12   0   18.50   25.80
  -5 -12   0  -32.80   22.70
  -5 -12   0  -31.10   13.50
   5  12   0  -16.50   27.20
   5  12   0   -9.00   23.30
   5  12   0   40.50   27.10
   5  12   0   -4.10   27.40
  -6 -12   0  252.57   43.20
  -6 -12   0  278.77   43.50
  -6 -12   0  202.18   53.49
  -6 -12   0  249.38   42.10
  -6 -12   0  282.87   47.20
   6  12   0  290.67   42.10
   6  12   0  219.88   40.20
   6  12   0  207.58   44.80
   6  12   0  255.17   45.70
   6  12   0  276.47   44.30
  -7 -12   0  328.37   48.90
  -7 -12   0  395.16   61.09
  -7 -12   0  271.87   46.20
  -7 -12   0  325.97   58.89
  -7 -12   0  256.27   44.20
   7  12   0  312.87   45.80
   7  12   0  304.67   47.60
   7  12   0  345.67   54.09
   7  12   0  339.27   44.80
   7  12   0  276.67   48.40
  -8 -12   0  139.99   48.90
  -8 -12   0   86.69   36.30
  -8 -12   0  123.39   35.10
  -8 -12   0   58.69   42.80
  -8 -12   0  126.79   41.10
   8  12   0   61.79   32.30
   8  12   0   65.99   37.40
   8  12   0   98.99   33.10
   8  12   0   95.39   26.60
   8  12   0   79.99   35.10
  -9 -12   0  254.27   53.89
  -9 -12   0  278.97   52.09
  -9 -12   0  207.58   48.40
  -9 -12   0  227.48   54.39
  -9 -12   0  256.47   46.60
   9  12   0  316.07   55.19
   9  12   0  237.68   49.99
   9  12   0  263.47   47.70
   9  12   0  244.08   43.60
 -10 -12   0  427.06   57.39
 -10 -12   0  341.97   65.59
 -10 -12   0  423.86   60.79
 -10 -12   0  462.15   65.39
  10  12   0  437.66   65.79
  10  12   0  420.66   61.39
  10  12   0  413.06   58.29
  10  12   0  353.46   50.89
 -11 -12   0   63.99   38.60
 -11 -12   0   72.29   36.00
 -11 -12   0    1.50   35.10
 -11 -12   0   72.79   29.50
  11  12   0   65.29   38.10
  11  12   0    8.60   28.40
  11  12   0   90.99   41.50
  11  12   0   19.90   33.60
   2 -13   0   31.80   40.20
   2 -13   0   33.60   35.70
   2 -13   0   67.09   29.50
  -2  13   0   74.79   35.10
  -2  13   0  100.49   37.70
  -2  13   0   30.30   32.50
  -2  13   0   21.50   26.90
  -2  13   0    8.10   37.30
   1 -13   0  385.36   47.70
   1 -13   0  556.64   63.09
   1 -13   0  442.86   67.39
  -1  13   0  563.64   59.79
  -1  13   0  596.74   61.89
  -1  13   0  500.15   62.09
  -1  13   0  420.76   59.39
   0 -13   0  233.68   38.20
   0 -13   0  209.08   54.69
   0 -13   0  181.08   43.20
   0  13   0  204.58   43.00
   0  13   0  225.98   40.80
   0  13   0  312.97   55.29
   0  13   0  208.58   38.70
  -1 -13   0   93.69   37.00
  -1 -13   0   36.70   42.70
  -1 -13   0   30.80   26.20
  -1 -13   0   94.29   29.00
   1  13   0  107.29   31.30
   1  13   0  106.19   35.90
   1  13   0   53.39   29.20
   1  13   0   78.99   24.90
  -2 -13   0  315.27   60.69
  -2 -13   0  284.87   39.70
  -2 -13   0  334.87   42.70
  -2 -13   0  292.37   42.30
  -2 -13   0  354.36   51.99
   2  13   0  267.37   45.70
   2  13   0  312.67   53.39
   2  13   0  359.96   51.89
   2  13   0  326.27   42.70
  -3 -13   0  197.38   40.00
  -3 -13   0  202.98   55.89
  -3 -13   0  257.97   45.50
  -3 -13   0  250.97   40.60
  -3 -13   0  259.27   38.70
   3  13   0  252.87   45.60
   3  13   0  291.37   47.10
   3  13   0  249.18   44.00
   3  13   0  348.67   44.50
  -4 -13   0   24.30   27.20
  -4 -13   0   23.90   29.70
  -4 -13   0    4.70   40.10
  -4 -13   0  -31.10   29.50
  -4 -13   0   45.30   26.50
   4  13   0   22.50   27.20
   4  13   0   45.40   27.80
   4  13   0   24.40   22.20
   4  13   0   13.60   18.70
  -5 -13   0  300.47   45.00
  -5 -13   0  344.17   65.29
  -5 -13   0  283.07   47.20
  -5 -13   0  290.07   51.69
  -5 -13   0  440.06   53.79
   5  13   0  393.36   53.99
   5  13   0  342.97   48.60
   5  13   0  422.06   58.39
   5  13   0  375.46   54.49
  -6 -13   0  606.34   72.69
  -6 -13   0  525.85   59.99
  -6 -13   0  547.65   57.69
  -6 -13   0  605.44   79.29
  -6 -13   0  429.56   53.09
   6  13   0  693.53   68.89
   6  13   0  555.04   56.89
   6  13   0  611.24   67.99
   6  13   0  568.04   61.99
   6  13   0  556.34   64.19
  -7 -13   0   17.40   30.20
  -7 -13   0   45.50   32.20
  -7 -13   0   11.40   28.80
  -7 -13   0  -56.09   36.00
   7  13   0   -2.40   28.30
   7  13   0  -16.00   27.20
   7  13   0   16.20   28.50
   7  13   0   20.20   28.90
   7  13   0   -7.60   31.50
  -8 -13   0   91.29   46.30
  -8 -13   0  144.79   50.29
  -8 -13   0  134.59   38.70
  -8 -13   0  155.18   38.00
   8  13   0   62.59   33.10
   8  13   0  136.09   44.00
   8  13   0  156.48   39.20
   8  13   0  147.89   33.30
   8  13   0  136.69   34.80
  -9 -13   0  411.76   61.29
  -9 -13   0  404.16   65.79
  -9 -13   0  430.86   63.29
  -9 -13   0  384.46   52.49
   9  13   0  323.07   49.80
   9  13   0  496.35   68.29
   9  13   0  457.05   62.99
   9  13   0  357.76   51.59
   9  13   0  426.36   57.69
 -10 -13   0  -13.00   27.50
 -10 -13   0   47.20   33.00
 -10 -13   0   44.70   34.20
  10  13   0   11.00   30.90
  10  13   0   -8.90   32.80
  10  13   0  -20.00   24.70
  10  13   0   59.69   37.90
   1 -14   0  135.89   50.09
   1 -14   0   94.79   42.90
  -1  14   0  125.99   40.60
  -1  14   0  148.09   39.70
  -1  14   0  213.28   46.60
  -1  14   0  114.99   40.50
   0 -14   0   39.60   34.50
   0 -14   0   64.29   27.80
   0 -14   0  -42.30   40.30
   0  14   0   37.90   31.90
   0  14   0    7.00   20.00
   0  14   0   -0.60   38.20
   0  14   0   48.30   29.50
  -1 -14   0  570.54   68.19
  -1 -14   0  376.26   68.59
  -1 -14   0  524.95   53.89
   1  14   0  473.65   60.79
   1  14   0  606.84   65.59
   1  14   0  661.03   62.79
   1  14   0  416.96   65.09
  -2 -14   0  192.28   59.79
  -2 -14   0  145.79   33.10
  -2 -14   0  180.78   39.10
   2  14   0  193.48   43.60
   2  14   0  196.18   39.80
   2  14   0  157.88   39.50
   2  14   0  221.58   45.60
  -3 -14   0   -3.60   23.10
  -3 -14   0   28.70   31.00
  -3 -14   0  -10.10   26.60
  -3 -14   0  -11.20   42.70
   3  14   0    3.50   36.10
   3  14   0   27.40   28.40
   3  14   0   15.40   27.00
   3  14   0   58.09   26.50
  -4 -14   0   81.59   38.70
  -4 -14   0  153.58   46.80
  -4 -14   0  163.88   35.70
  -4 -14   0  214.08   44.30
   4  14   0  177.68   38.40
   4  14   0  196.28   48.90
   4  14   0  188.28   39.90
   4  14   0  142.89   39.30
  -5 -14   0  363.36   48.50
  -5 -14   0  348.57   66.69
  -5 -14   0  437.36   60.89
  -5 -14   0  473.95   58.09
   5  14   0  464.95   58.29
   5  14   0  421.96   55.29
   5  14   0  402.66   54.59
   5  14   0  407.26   61.29
  -6 -14   0   15.30   36.30
  -6 -14   0   66.59   30.10
  -6 -14   0  -69.69   37.70
  -6 -14   0   18.00   30.50
   6  14   0  -31.30   26.80
   6  14   0  -35.50   23.80
   6  14   0   12.30   24.00
   6  14   0  -11.30   21.30
   6  14   0  -13.30   26.60
  -7 -14   0  136.89   43.10
  -7 -14   0   97.39   36.70
  -7 -14   0  122.39   38.90
   7  14   0  101.29   32.80
   7  14   0  109.39   37.40
   7  14   0  151.48   44.00
   7  14   0   97.69   36.40
   7  14   0  112.39   40.90
  -8 -14   0  304.87   61.29
  -8 -14   0  292.67   47.40
  -8 -14   0  336.37   64.29
   8  14   0  161.48   41.80
   8  14   0  213.08   39.90
   8  14   0  280.57   45.50
   8  14   0  184.18   44.20
   8  14   0  194.98   47.30
  -9 -14   0   36.00   33.00
  -9 -14   0   30.20   47.70
  -9 -14   0   18.50   32.20
   9  14   0   59.89   34.40
   9  14   0   70.89   34.20
   9  14   0    8.30   33.70
   9  14   0   26.80   28.60
  -2 -15   0   25.50   33.00
  -2 -15   0   46.20   48.80
   2  15   0   53.59   32.30
   2  15   0    8.00   27.50
   2  15   0   -3.70   22.10
   2  15   0  -18.80   42.00
  -3 -15   0  177.08   47.70
  -3 -15   0  149.49   38.10
  -3 -15   0  256.37   44.90
   3  15   0  215.98   43.60
   3  15   0  200.48   48.50
   3  15   0  197.08   44.80
   3  15   0  235.38   42.70
  -4 -15   0  286.27   43.20
  -4 -15   0  353.26   55.59
  -4 -15   0  364.46   56.19
  -4 -15   0  363.56   70.49
   4  15   0  278.27   56.09
   4  15   0  364.56   55.69
   4  15   0  322.17   54.99
   4  15   0  397.16   54.29
  -5 -15   0   18.10   45.70
  -5 -15   0    0.10   33.30
  -5 -15   0    7.20   34.90
  -5 -15   0   33.70   32.70
   5  15   0   -6.10   30.70
   5  15   0  -22.10   19.20
   5  15   0   50.09   32.70
   5  15   0   71.39   42.10
  -6 -15   0  485.85   69.39
  -6 -15   0  388.16   72.99
  -6 -15   0  467.95   61.19
  -6 -15   0  358.16   49.70
   6  15   0  419.46   58.19
   6  15   0  486.95   57.49
   6  15   0  454.05   62.79
   6  15   0  352.06   53.79
   6  15   0  441.36   60.69
  -7 -15   0  226.58   63.99
  -7 -15   0  242.28   45.10
  -7 -15   0  127.79   51.39
   7  15   0  296.17   54.99
   7  15   0  245.48   47.40
   7  15   0  186.78   46.10
   7  15   0  284.07   57.19
   7  15   0  293.77   54.89
   6  15  -1   73.19   30.50
   6  15  -1   22.60   30.20
   6  15  -1    9.90   35.40
   6  15  -1   51.09   28.80
   6  15  -1   44.20   25.90
  -6 -15   1   30.20   27.10
  -6 -15   1  103.69   50.29
  -6 -15   1   45.00   30.40
   5  15  -1  479.65   63.09
   5  15  -1  411.56   64.39
   5  15  -1  429.86   58.89
   5  15  -1  328.87   52.99
  -5 -15   1  474.05   77.19
  -5 -15   1  680.33   72.59
  -5 -15   1  528.05   67.29
   4  15  -1   96.59   35.10
   4  15  -1   75.89   41.90
   4  15  -1   56.69   38.00
   4  15  -1   99.09   32.30
  -4 -15   1   59.79   49.20
  -4 -15   1  131.69   43.20
  -4 -15   1  120.99   37.30
   3  15  -1    5.70   32.40
   3  15  -1   -1.60   27.00
   3  15  -1   28.50   22.10
   3  15  -1   -8.00   27.70
  -3 -15   1   -0.70   33.70
  -3 -15   1  -17.20   30.00
   2  15  -1  107.79   36.10
   2  15  -1  138.49   41.80
   2  15  -1  119.29   36.00
  -2 -15   1   91.79   34.20
  -2 -15   1   58.19   52.09
   8  14  -1  101.69   39.80
   8  14  -1   24.20   33.80
   8  14  -1  113.29   36.50
   8  14  -1   68.69   40.40
   8  14  -1  109.99   37.70
  -8 -14   1   23.10   33.50
  -8 -14   1  104.69   51.89
  -8 -14   1   89.79   39.90
   7  14  -1  -16.20   27.20
   7  14  -1    7.90   28.50
   7  14  -1  -20.50   28.10
   7  14  -1  -22.10   29.60
   7  14  -1   -1.80   30.40
  -7 -14   1   13.80   30.80
  -7 -14   1  -42.00   28.10
  -7 -14   1    7.00   43.20
   6  14  -1  229.28   42.40
   6  14  -1  172.38   46.50
   6  14  -1  277.07   49.10
   6  14  -1  323.97   51.89
   6  14  -1  243.28   46.30
  -6 -14   1  194.08   47.50
  -6 -14   1  237.38   53.59
  -6 -14   1  209.08   38.90
  -6 -14   1  343.57   58.99
   5  14  -1  286.67   47.20
   5  14  -1  281.77   46.20
   5  14  -1  378.26   55.89
   5  14  -1  245.28   42.00
  -5 -14   1  191.08   36.60
  -5 -14   1  249.78   49.10
  -5 -14   1  279.97   54.39
  -5 -14   1  303.67   52.89
   4  14  -1   22.30   23.60
   4  14  -1   31.90   26.70
   4  14  -1   39.30   30.40
   4  14  -1   14.30   35.60
  -4 -14   1   -6.30   31.10
  -4 -14   1   27.60   34.10
  -4 -14   1   24.00   32.50
  -4 -14   1   60.79   33.80
   3  14  -1  255.67   46.10
   3  14  -1  238.38   44.40
   3  14  -1  293.17   45.70
   3  14  -1  298.87   56.49
  -3 -14   1  295.77   47.50
  -3 -14   1  293.27   61.69
  -3 -14   1  346.17   57.99
   2  14  -1   92.09   32.20
   2  14  -1  116.29   35.90
   2  14  -1   95.39   38.40
   2  14  -1  170.38   39.60
  -2 -14   1   58.79   38.20
  -2 -14   1  147.39   44.70
   1  14  -1   25.20   28.20
   1  14  -1    8.10   18.70
   1  14  -1  -59.89   30.60
   1  14  -1  -22.30   26.50
  -1 -14   1   44.70   36.50
  -1 -14   1   41.20   45.10
   0  14  -1  290.47   46.00
   0  14  -1  312.17   47.20
   0  14  -1  249.78   56.09
   0  14  -1  234.38   42.70
   0 -14   1  168.48   57.29
   0 -14   1  236.38   51.79
  10  13  -1  486.55   66.39
  10  13  -1  474.95   60.19
  10  13  -1  469.55   60.69
  10  13  -1  544.45   71.19
 -10 -13   1  496.45   58.19
 -10 -13   1  421.66   62.69
 -10 -13   1  378.26   64.29
   9  13  -1   56.79   39.50
   9  13  -1   94.49   37.20
   9  13  -1   60.19   33.80
   9  13  -1   48.90   25.90
  -9 -13   1   43.20   43.70
  -9 -13   1  124.29   36.50
  -9 -13   1  -20.40   44.50
   8  13  -1  166.08   39.90
   8  13  -1  123.89   36.10
   8  13  -1  163.48   42.30
   8  13  -1  142.39   38.30
   8  13  -1  176.58   38.10
  -8 -13   1  161.08   35.70
  -8 -13   1  118.79   51.39
  -8 -13   1  203.48   54.89
   7  13  -1  294.57   52.79
   7  13  -1  293.77   47.70
   7  13  -1  398.96   53.59
   7  13  -1  325.87   51.69
   7  13  -1  219.88   39.80
  -7 -13   1  225.88   54.49
  -7 -13   1  216.98   49.30
  -7 -13   1  256.57   46.50
   6  13  -1  549.65   65.29
   6  13  -1  624.94   65.29
   6  13  -1  451.75   57.49
   6  13  -1  483.15   58.99
   6  13  -1  627.84   59.79
  -6 -13   1  671.23   80.19
  -6 -13   1  525.65   67.99
  -6 -13   1  473.55   51.39
   5  13  -1   45.30   29.70
   5  13  -1   94.99   38.20
   5  13  -1   54.09   33.20
   5  13  -1   57.59   30.70
  -5 -13   1   46.40   36.50
  -5 -13   1   79.29   46.00
  -5 -13   1   11.00   29.90
  -5 -13   1   29.20   24.70
   4  13  -1  322.87   49.10
   4  13  -1  336.07   54.89
   4  13  -1  473.85   52.09
   4  13  -1  375.26   48.90
  -4 -13   1  274.17   38.50
  -4 -13   1  419.06   67.29
  -4 -13   1  473.15   56.69
  -4 -13   1  278.47   49.40
   3  13  -1  385.76   57.89
   3  13  -1  417.46   49.70
   3  13  -1  430.76   52.09
   3  13  -1  461.05   55.99
  -3 -13   1  398.96   66.99
  -3 -13   1  391.16   49.80
  -3 -13   1  407.46   54.89
  -3 -13   1  293.67   38.80
   2  13  -1   20.40   26.70
   2  13  -1    1.60   26.30
   2  13  -1    2.80   22.00
   2  13  -1  -13.50   15.40
  -2 -13   1  -31.60   38.30
  -2 -13   1   15.40   21.30
  -2 -13   1   35.90   32.70
   1  13  -1  329.77   50.39
   1  13  -1  343.67   58.19
   1  13  -1  304.57   46.40
   1  13  -1  243.88   41.00
  -1 -13   1  212.48   55.29
  -1 -13   1  305.97   52.69
  -1 -13   1  280.67   37.20
   0  13  -1  381.76   49.99
   0  13  -1  352.16   50.29
   0  13  -1  241.78   52.49
   0  13  -1  359.56   47.80
   0 -13   1  307.77   38.70
   0 -13   1  305.87   53.89
   0 -13   1  325.17   62.89
  -1  13  -1  -26.40   25.40
  -1  13  -1    0.30   28.80
  -1  13  -1  -61.99   32.90
  -1  13  -1    2.70   17.60
   1 -13   1  -21.70   38.40
   1 -13   1   -6.10   33.50
  -2  13  -1  127.49   33.40
  -2  13  -1   73.89   34.90
  -2  13  -1  113.39   30.10
  -2  13  -1  133.49   39.70
   2 -13   1   73.59   35.50
   2 -13   1   44.20   34.60
  10  12  -1  122.79   39.80
  10  12  -1  134.69   33.20
  10  12  -1  180.78   48.00
  10  12  -1  156.58   38.10
 -10 -12   1   26.50   31.80
 -10 -12   1  201.58   52.79
 -10 -12   1  144.29   43.70
   9  12  -1   32.40   25.20
   9  12  -1   48.90   23.10
   9  12  -1   70.09   30.00
   9  12  -1   48.50   31.80
  -9 -12   1   76.89   44.40
  -9 -12   1   18.70   33.60
  -9 -12   1   16.00   26.00
  -9 -12   1   20.20   28.90
   8  12  -1  347.37   46.40
   8  12  -1  495.25   57.99
   8  12  -1  432.46   51.89
   8  12  -1  443.86   59.39
   8  12  -1  336.37   52.29
  -8 -12   1  444.26   65.89
  -8 -12   1  471.15   64.19
  -8 -12   1  465.65   53.99
  -8 -12   1  338.47   47.50
   7  12  -1   40.70   33.60
   7  12  -1   75.29   28.10
   7  12  -1   37.20   30.50
   7  12  -1  111.59   30.70
   7  12  -1   65.59   25.30
  -7 -12   1   86.69   27.30
  -7 -12   1  101.39   31.40
  -7 -12   1   48.60   43.20
  -7 -12   1   87.39   36.20
   6  12  -1  -19.20   25.20
   6  12  -1   -7.60   27.20
   6  12  -1  -15.40   23.90
   6  12  -1   -2.90   24.30
   6  12  -1   -8.30   25.20
  -6 -12   1  -13.50   35.50
  -6 -12   1   15.90   37.90
  -6 -12   1   -0.70   23.10
  -6 -12   1   -5.10   22.30
   5  12  -1  425.46   51.59
   5  12  -1  432.56   54.89
   5  12  -1  283.77   46.80
   5  12  -1  416.16   48.80
  -5 -12   1  402.36   56.69
  -5 -12   1  298.37   44.10
  -5 -12   1  338.37   48.20
  -5 -12   1  441.46   65.29
  -5 -12   1  334.57   42.80
   4  12  -1  167.88   40.80
   4  12  -1  145.69   33.30
   4  12  -1  122.39   33.10
   4  12  -1  159.48   36.70
  -4 -12   1  114.29   30.40
  -4 -12   1  115.79   37.00
  -4 -12   1  144.49   32.50
  -4 -12   1  120.09   29.40
  -4 -12   1  167.78   49.20
   3  12  -1  133.09   38.40
   3  12  -1   76.59   23.50
   3  12  -1  117.09   27.40
   3  12  -1  170.88   37.20
  -3 -12   1  164.98   34.20
  -3 -12   1   96.69   33.40
  -3 -12   1  177.78   49.70
  -3 -12   1  146.49   35.80
  -3 -12   1   86.49   28.50
   2  12  -1  782.02   60.59
   2  12  -1  746.03   59.99
   2  12  -1  803.32   74.19
   2  12  -1  750.22   62.59
  -2 -12   1  765.72   60.39
  -2 -12   1  784.82   63.39
  -2 -12   1  728.93   54.59
  -2 -12   1  720.23   68.89
  -2 -12   1  758.72   83.39
   1  12  -1  401.26   46.40
   1  12  -1  407.56   48.60
   1  12  -1  335.57   47.10
   1  12  -1  381.56   55.99
  -1 -12   1  383.26   52.99
  -1 -12   1  301.87   53.79
  -1 -12   1  372.36   40.10
  -1 -12   1  420.36   46.30
   0  12  -1    7.50   23.30
   0  12  -1  -25.30   19.50
   0  12  -1    6.60   31.40
   0  12  -1   -3.10   16.70
   0  12  -1  -33.10   22.40
   0 -12   1  -28.90   19.50
   0 -12   1   64.39   40.80
   0 -12   1   22.20   30.50
   0 -12   1   -4.40   18.90
  -1  12  -1  354.16   47.00
  -1  12  -1  419.26   53.59
  -1  12  -1  419.16   52.49
  -1  12  -1  390.96   60.89
  -1  12  -1  429.26   49.10
   1 -12   1  383.96   61.89
   1 -12   1  364.56   40.70
   1 -12   1  433.46   59.59
  -2  12  -1  382.86   52.19
  -2  12  -1  357.96   52.19
  -2  12  -1  200.38   43.20
  -2  12  -1  389.66   49.60
  -2  12  -1  330.17   48.70
   2 -12   1  312.17   52.19
   2 -12   1  385.36   53.09
   2 -12   1  336.97   44.10
  -3  12  -1   58.59   28.50
  -3  12  -1   84.89   34.70
  -3  12  -1   69.69   38.50
  -3  12  -1   33.00   31.50
  -3  12  -1   35.30   38.00
   3 -12   1   10.30   35.70
   3 -12   1   58.99   39.70
   3 -12   1   28.00   23.80
  11  11  -1  109.29   40.90
  11  11  -1   81.59   42.70
  11  11  -1   94.09   39.50
  11  11  -1   70.49   35.60
 -11 -11   1   82.99   37.10
 -11 -11   1   21.00   34.50
 -11 -11   1   87.69   39.00
  10  11  -1  154.38   42.80
  10  11  -1  141.09   38.20
  10  11  -1  122.79   37.30
  10  11  -1  120.59   40.10
 -10 -11   1  168.68   44.70
 -10 -11   1  141.39   46.20
 -10 -11   1  201.58   42.00
 -10 -11   1  196.98   55.79
   9  11  -1  632.04   68.09
   9  11  -1  814.42   63.69
   9  11  -1  626.04   64.39
   9  11  -1  696.23   72.09
  -9 -11   1  644.94   78.79
  -9 -11   1  750.42   68.89
  -9 -11   1  565.94   62.69
  -9 -11   1  598.64   72.79
   8  11  -1   34.90   20.90
   8  11  -1   -2.70   24.30
   8  11  -1    9.50   21.90
   8  11  -1   46.20   25.10
   8  11  -1  -12.60   19.10
  -8 -11   1   59.99   38.40
  -8 -11   1   12.40   26.70
  -8 -11   1   25.90   28.20
  -8 -11   1   89.49   33.70
   7  11  -1  148.49   38.60
   7  11  -1  248.18   38.80
   7  11  -1  264.97   39.60
   7  11  -1  148.69   41.10
   7  11  -1  243.38   37.60
  -7 -11   1  230.08   50.89
  -7 -11   1  192.78   36.40
  -7 -11   1  216.88   43.40
  -7 -11   1  151.68   36.20
   6  11  -1  579.54   59.19
   6  11  -1  503.45   53.49
   6  11  -1  554.64   57.39
   6  11  -1  481.05   49.60
   6  11  -1  626.64   63.69
  -6 -11   1  593.64   55.29
  -6 -11   1  440.36   58.69
  -6 -11   1  388.26   50.29
  -6 -11   1  511.15   67.49
   5  11  -1  532.25   50.39
   5  11  -1  466.65   51.59
   5  11  -1  527.15   57.19
   5  11  -1  485.05   54.09
   5  11  -1  510.25   53.09
  -5 -11   1  501.55   49.20
  -5 -11   1  500.55   54.69
  -5 -11   1  514.65   50.99
  -5 -11   1  460.65   64.79
  -5 -11   1  577.14   62.09
   4  11  -1   18.90   24.10
   4  11  -1   35.50   29.10
   4  11  -1   10.20   23.10
   4  11  -1   21.30   17.00
  -4 -11   1   26.20   22.40
  -4 -11   1   56.09   30.40
  -4 -11   1   23.00   22.30
  -4 -11   1   21.70   27.90
  -4 -11   1   23.40   26.40
   3  11  -1  592.84   60.59
   3  11  -1  538.95   46.00
   3  11  -1  605.14   57.69
   3  11  -1  628.84   47.90
  -3 -11   1  585.94   57.69
  -3 -11   1  516.45   45.80
  -3 -11   1  558.44   64.39
  -3 -11   1  561.44   54.09
  -3 -11   1  477.45   47.90
   2  11  -1  325.17   40.10
   2  11  -1  459.85   50.29
   2  11  -1  398.46   45.90
   2  11  -1  312.47   48.60
  -2 -11   1  300.07   49.60
  -2 -11   1  362.36   41.60
  -2 -11   1  362.36   41.60
  -2 -11   1  300.47   42.10
  -2 -11   1  365.06   39.60
   1  11  -1    4.60   17.80
   1  11  -1    9.70   23.10
   1  11  -1  -38.20   24.30
   1  11  -1   16.20   21.90
   1  11  -1    5.60   20.50
  -1 -11   1   20.60   18.50
  -1 -11   1  -13.20   26.80
  -1 -11   1  -25.90   30.90
  -1 -11   1   -2.50   18.10
  -1 -11   1  -25.50   17.40
   0  11  -1  378.86   43.80
   0  11  -1  378.86   43.90
   0  11  -1  320.17   40.60
   0  11  -1  413.76   54.89
   0  11  -1  382.76   45.60
   0 -11   1  379.66   43.50
   0 -11   1  298.47   37.30
   0 -11   1  361.76   53.39
   0 -11   1  340.57   49.90
  -1  11  -1  486.75   51.19
  -1  11  -1  459.35   50.79
  -1  11  -1  399.56   46.10
  -1  11  -1  561.24   51.99
  -1  11  -1  442.46   57.59
   1 -11   1  467.85   56.99
   1 -11   1  403.66   59.39
   1 -11   1  405.36   46.30
   1 -11   1  395.06   42.10
  -2  11  -1   13.10   16.80
  -2  11  -1   -7.20   25.20
  -2  11  -1  -16.50   21.60
  -2  11  -1   -2.40   26.90
  -2  11  -1   -5.20   31.50
   2 -11   1   11.00   23.20
   2 -11   1   37.90   26.60
   2 -11   1   -2.60   20.70
   2 -11   1    2.70   17.10
  -3  11  -1   42.90   28.60
  -3  11  -1   50.59   31.50
  -3  11  -1   71.69   24.90
  -3  11  -1   67.19   30.60
  -3  11  -1   18.80   32.10
   3 -11   1   -3.00   32.70
   3 -11   1   78.39   36.50
  -4  11  -1  429.16   54.39
  -4  11  -1  307.77   51.09
  -4  11  -1  321.97   56.59
  -4  11  -1  385.96   51.49
  -4  11  -1  355.86   54.89
   4 -11   1  360.26   59.99
   4 -11   1  296.37   42.20
  -5  11  -1    2.50   20.40
  -5  11  -1   15.60   40.00
  -5  11  -1   23.00   25.40
  -5  11  -1   43.30   24.70
  -5  11  -1   96.09   46.10
   5 -11   1   -2.90   26.90
   5 -11   1   26.40   25.30
   5 -11   1   32.40   29.90
  11  10  -1   61.19   29.40
  11  10  -1   38.80   30.10
  11  10  -1   37.00   30.10
  11  10  -1   25.00   35.90
 -11 -10   1   63.89   37.00
 -11 -10   1   17.50   32.80
 -11 -10   1   74.79   37.50
 -11 -10   1   -0.90   34.60
  10  10  -1  591.24   63.49
  10  10  -1  593.84   68.69
  10  10  -1  653.23   64.39
  10  10  -1  641.84   75.69
 -10 -10   1  653.83   74.19
 -10 -10   1  488.75   61.09
 -10 -10   1  485.65   66.99
 -10 -10   1  626.54   66.19
   9  10  -1   21.50   31.80
   9  10  -1   32.70   25.00
   9  10  -1    0.40   18.80
   9  10  -1   44.90   30.30
  -9 -10   1   37.50   32.10
  -9 -10   1   36.20   27.10
  -9 -10   1   49.00   43.50
  -9 -10   1   20.50   27.80
   8  10  -1  275.87   48.10
   8  10  -1  216.98   47.00
   8  10  -1  212.98   39.70
   8  10  -1  214.88   42.30
  -8 -10   1  308.57   56.39
  -8 -10   1  287.77   46.00
  -8 -10   1  254.17   52.89
  -8 -10   1  387.66   47.60
   7  10  -1  422.06   50.59
   7  10  -1  524.75   55.79
   7  10  -1  403.76   50.99
   7  10  -1  436.26   50.09
   7  10  -1  435.56   46.00
  -7 -10   1  413.36   47.70
  -7 -10   1  348.47   48.10
  -7 -10   1  434.36   60.49
  -7 -10   1  393.36   57.99
   6  10  -1  395.46   48.10
   6  10  -1  403.36   45.30
   6  10  -1  368.66   50.69
   6  10  -1  372.46   46.00
   6  10  -1  316.37   43.60
  -6 -10   1  294.37   45.50
  -6 -10   1  283.67   42.30
  -6 -10   1  416.96   53.89
  -6 -10   1  390.26   44.30
   5  10  -1   48.10   19.60
   5  10  -1   45.50   25.70
   5  10  -1   59.59   25.20
   5  10  -1   66.09   25.70
   5  10  -1   18.90   24.60
   5  10  -1   35.20   26.00
  -5 -10   1   37.20   32.00
  -5 -10   1   42.60   26.00
  -5 -10   1   72.09   25.90
  -5 -10   1   79.09   22.80
  -5 -10   1   56.59   35.50
  -5 -10   1   47.60   24.30
   4  10  -1 1800.92   93.09
   4  10  -1 1815.22   86.19
   4  10  -1 1751.12   91.99
   4  10  -1 1690.73   92.09
   4  10  -1 1812.12   88.79
   4  10  -1 1759.42   88.99
  -4 -10   1 1823.22   96.29
  -4 -10   1 1656.03   84.99
  -4 -10   1 1747.33  107.39
  -4 -10   1 1820.02   89.69
  -4 -10   1 1867.61   90.39
  -4 -10   1 1631.54   88.79
   3  10  -1  125.99   13.00
   3  10  -1  157.28   28.90
   3  10  -1  119.99   24.40
   3  10  -1  124.09   21.80
   3  10  -1  121.19   27.90
   3  10  -1  145.09   33.90
   3  10  -1  138.59   25.90
   3  10  -1  138.89   26.90
  -3 -10   1  152.08   28.20
  -3 -10   1  126.69   27.30
  -3 -10   1  163.98   33.80
  -3 -10   1  191.58   46.30
  -3 -10   1  157.78   31.50
  -3 -10   1  132.49   27.60
   2  10  -1   -4.10   15.90
   2  10  -1   -1.10   20.00
   2  10  -1   -3.70    9.00
   2  10  -1   21.80   20.00
   2  10  -1  -17.60    8.20
   2  10  -1  -15.80   16.10
   2  10  -1  -10.80   11.50
  -2 -10   1   -6.20   19.50
  -2 -10   1   -2.30   16.20
  -2 -10   1   -5.50    9.00
  -2 -10   1    0.10   16.20
  -2 -10   1  -22.10   27.80
  -2 -10   1    2.10   17.40
  -2 -10   1   28.80   18.40
   1  10  -1 1432.56   72.29
   1  10  -1 1342.87   74.09
   1  10  -1 1354.86   65.19
   1  10  -1 1386.36   79.39
   1  10  -1 1506.95   78.19
   1  10  -1 1368.66   71.69
   1  10  -1 1369.66   79.99
  -1 -10   1 1336.17   69.89
  -1 -10   1 1399.06   74.39
  -1 -10   1 1477.65   71.09
  -1 -10   1 1480.85   71.49
  -1 -10   1 1445.66   75.29
  -1 -10   1 1422.76   83.29
  -1 -10   1 1425.76   95.09
   0  10  -1  586.74   57.79
   0  10  -1  453.95   45.10
   0  10  -1  493.55   48.60
   0  10  -1  575.14   48.40
   0  10  -1  570.24   53.79
   0 -10   1  484.45   45.50
   0 -10   1  561.34   43.60
   0 -10   1  539.85   51.89
   0 -10   1  511.55   52.79
   0 -10   1  608.64   66.29
  -1  10  -1   38.70   30.90
  -1  10  -1    1.50   21.60
  -1  10  -1   20.40   15.50
  -1  10  -1   24.60   22.80
  -1  10  -1   69.69   27.10
   1 -10   1   64.09   30.30
   1 -10   1   14.00   24.40
   1 -10   1   10.90   18.90
   1 -10   1    0.40   19.30
  -2  10  -1  378.66   44.50
  -2  10  -1  342.27   43.20
  -2  10  -1  388.16   46.40
  -2  10  -1  365.96   52.29
  -2  10  -1  293.07   44.70
   2 -10   1  374.96   50.19
   2 -10   1  336.17   42.20
   2 -10   1  391.46   53.19
  -3  10  -1  919.61   65.59
  -3  10  -1  620.74   67.39
  -3  10  -1  740.93   61.09
  -3  10  -1  851.51   67.59
  -3  10  -1  865.51   75.29
   3 -10   1  776.92   55.89
   3 -10   1  665.03   70.29
   3 -10   1  714.33   61.29
   3 -10   1  781.42   75.19
  -4  10  -1  329.37   46.30
  -4  10  -1  334.67   46.00
  -4  10  -1  233.48   49.40
  -4  10  -1  240.18   50.69
  -4  10  -1  303.57   48.70
   4 -10   1  248.58   44.40
   4 -10   1  180.68   45.00
   4 -10   1  221.18   36.80
   4 -10   1  294.77   43.80
   4 -10   1  199.48   42.90
  -5  10  -1  180.98   41.50
  -5  10  -1  263.77   53.29
  -5  10  -1  247.48   55.19
  -5  10  -1  294.37   48.10
  -5  10  -1  197.88   40.90
   5 -10   1  288.17   53.79
   5 -10   1  318.37   43.90
   5 -10   1  306.67   49.50
  -6  10  -1  521.65   66.19
  -6  10  -1  325.47   60.49
  -6  10  -1  449.16   65.19
  -6  10  -1  392.66   55.89
  -6  10  -1  408.46   58.39
   6 -10   1  197.38   45.20
   6 -10   1  450.25   57.89
   6 -10   1  354.26   47.30
  12   9  -1  184.28   48.00
  12   9  -1   89.39   30.10
  12   9  -1   75.89   42.40
  12   9  -1   57.99   34.90
 -12  -9   1  110.29   41.40
 -12  -9   1   33.40   47.10
  11   9  -1  356.26   52.49
  11   9  -1  383.76   54.09
  11   9  -1  313.97   48.40
  11   9  -1  266.07   56.99
 -11  -9   1  276.37   48.00
 -11  -9   1  313.47   53.29
 -11  -9   1  368.86   67.19
 -11  -9   1  264.77   49.00
  10   9  -1  148.79   38.40
  10   9  -1  127.19   40.80
  10   9  -1  173.48   36.60
  10   9  -1  140.69   35.70
 -10  -9   1  194.18   43.90
 -10  -9   1   58.49   43.90
 -10  -9   1  151.38   42.40
 -10  -9   1  165.78   40.20
   9   9  -1  392.26   49.99
   9   9  -1  530.95   55.19
   9   9  -1  495.45   55.49
   9   9  -1  380.46   58.99
  -9  -9   1  366.36   55.79
  -9  -9   1  385.26   55.69
  -9  -9   1  483.95   55.59
  -9  -9   1  354.26   49.00
   8   9  -1  616.74   59.19
   8   9  -1  727.43   58.79
   8   9  -1  833.72   67.59
   8   9  -1  744.23   72.79
  -8  -9   1  747.73   61.29
  -8  -9   1  787.22   74.69
  -8  -9   1  750.12   77.59
  -8  -9   1  858.51   60.69
   7   9  -1  316.17   47.00
   7   9  -1  314.37   45.00
   7   9  -1  243.18   38.00
   7   9  -1  237.88   39.30
   7   9  -1  244.18   33.10
  -7  -9   1  253.37   38.30
  -7  -9   1  360.06   51.49
  -7  -9   1  225.78   42.50
  -7  -9   1  191.38   35.60
  -7  -9   1  292.57   50.29
   6   9  -1  111.49   29.90
   6   9  -1  143.09   30.50
   6   9  -1  104.89   29.10
   6   9  -1   91.49   26.50
   6   9  -1   76.39   28.60
   6   9  -1  112.89   27.70
  -6  -9   1   60.59   32.60
  -6  -9   1   51.59   34.50
  -6  -9   1  114.49   29.20
  -6  -9   1  129.09   33.60
  -6  -9   1   85.99   27.50
  -6  -9   1  161.18   32.10
   5   9  -1 1259.77   69.69
   5   9  -1 1348.97   74.29
   5   9  -1 1153.98   67.29
   5   9  -1 1211.98   69.39
   5   9  -1 1287.37   72.89
   5   9  -1 1086.69   65.99
   5   9  -1 1195.58   75.19
  -5  -9   1 1201.18   71.59
  -5  -9   1 1163.58   83.99
  -5  -9   1 1256.77   70.39
  -5  -9   1 1290.57   75.39
  -5  -9   1 1186.48   71.39
  -5  -9   1 1275.27   76.19
   4   9  -1  695.43   53.49
   4   9  -1  655.73   48.90
   4   9  -1  610.24   50.59
   4   9  -1  672.73   49.90
   4   9  -1  603.54   44.50
   4   9  -1  577.04   45.70
  -4  -9   1  538.65   47.40
  -4  -9   1  541.85   47.20
  -4  -9   1  557.74   55.09
  -4  -9   1  551.14   58.89
  -4  -9   1  488.65   45.70
  -4  -9   1  613.94   46.20
   3   9  -1  176.08   12.90
   3   9  -1  141.99   23.30
   3   9  -1  132.19   21.30
   3   9  -1  205.68   34.30
   3   9  -1  173.38   29.50
   3   9  -1  150.48   29.20
   3   9  -1  160.88   23.40
   3   9  -1  132.59   26.20
  -3  -9   1  197.28   28.80
  -3  -9   1  219.08   34.00
  -3  -9   1  178.68   42.00
  -3  -9   1  170.68   27.80
  -3  -9   1  168.38   25.40
  -3  -9   1  193.28   31.00
  -3  -9   1  223.58   26.80
   2   9  -1  883.01   54.89
   2   9  -1  823.82   52.79
   2   9  -1  790.72   47.60
   2   9  -1  853.31   41.40
   2   9  -1  913.81   56.19
   2   9  -1  941.11   61.99
   2   9  -1  927.21   58.19
  -2  -9   1  799.12   52.59
  -2  -9   1  841.92   69.99
  -2  -9   1  807.02   54.29
  -2  -9   1  812.62   49.80
  -2  -9   1  863.51   54.69
  -2  -9   1  888.31   55.99
  -2  -9   1  929.81   49.10
  -2  -9   1  804.12   41.70
   1   9  -1 1054.89   60.69
   1   9  -1 1036.40   59.29
   1   9  -1  999.80   60.29
   1   9  -1 1025.10   54.39
   1   9  -1 1040.60   51.09
   1   9  -1 1033.80   59.79
   1   9  -1  966.00   37.90
   1   9  -1 1027.20   63.29
  -1  -9   1 1009.00   53.49
  -1  -9   1  997.20   59.29
  -1  -9   1 1098.99   66.29
  -1  -9   1  956.50   54.99
  -1  -9   1 1058.99   59.29
  -1  -9   1 1083.99   77.59
  -1  -9   1  959.00   54.09
   0   9  -1   76.69   29.20
   0   9  -1   24.90   16.20
   0   9  -1   27.10   17.10
   0   9  -1   31.90   21.70
   0   9  -1   28.40   20.80
   0   9  -1   38.50   19.20
   0   9  -1   58.39   19.50
   0  -9   1   48.40   32.40
   0  -9   1   22.80   18.10
   0  -9   1   46.30   20.10
   0  -9   1   13.20   18.30
   0  -9   1   48.00   15.40
   0  -9   1   57.69   19.60
   0  -9   1   43.40   18.90
  -1   9  -1  687.63   45.10
  -1   9  -1  718.83   49.50
  -1   9  -1  680.43   55.29
  -1   9  -1  666.53   50.89
  -1   9  -1  796.92   56.69
  -1   9  -1  758.92   54.29
  -1   9  -1  626.64   51.19
   1  -9   1  722.23   65.59
   1  -9   1  669.83   51.09
   1  -9   1  743.03   59.89
   1  -9   1  709.83   51.69
   1  -9   1  731.53   48.30
  -2   9  -1  428.66   49.00
  -2   9  -1  468.15   46.80
  -2   9  -1  473.95   52.29
  -2   9  -1  533.65   50.99
  -2   9  -1  490.35   50.59
   2  -9   1  500.75   57.09
   2  -9   1  439.86   41.80
   2  -9   1  432.76   42.20
   2  -9   1  578.24   57.49
  -3   9  -1   -7.90   19.20
  -3   9  -1    5.80   29.10
  -3   9  -1   -3.00   22.30
  -3   9  -1   29.40   23.50
  -3   9  -1    1.90   16.90
   3  -9   1  -11.10   16.70
   3  -9   1   -2.70   27.30
   3  -9   1    3.70   24.70
   3  -9   1   34.30   22.80
   3  -9   1   27.70   21.30
  -4   9  -1  318.47   48.00
  -4   9  -1  331.77   46.90
  -4   9  -1  324.67   48.30
  -4   9  -1  355.26   49.80
  -4   9  -1  279.57   42.50
   4  -9   1  255.87   46.60
   4  -9   1  354.76   47.80
   4  -9   1  332.27   40.50
   4  -9   1  388.26   50.09
   4  -9   1  358.36   45.60
  -5   9  -1  391.46   63.19
  -5   9  -1  446.36   57.69
  -5   9  -1  429.06   55.19
  -5   9  -1  504.45   57.09
  -5   9  -1  478.15   55.09
   5  -9   1  509.05   58.29
   5  -9   1  465.25   49.10
   5  -9   1  416.56   55.59
   5  -9   1  508.75   54.99
  -6   9  -1   78.39   48.20
  -6   9  -1   13.30   36.20
  -6   9  -1   40.80   33.20
  -6   9  -1   -8.30   26.70
  -6   9  -1   25.40   28.50
   6  -9   1   24.30   26.20
   6  -9   1    1.60   32.50
   6  -9   1   39.60   29.60
  -7   9  -1   66.29   39.00
  -7   9  -1   69.29   36.40
  -7   9  -1   74.69   37.90
  -7   9  -1  119.99   42.10
  -7   9  -1   93.69   45.70
   7  -9   1  121.99   35.20
   7  -9   1   98.69   42.40
   7  -9   1   70.19   33.40
  12   8  -1  296.87   56.99
  12   8  -1  283.17   46.30
  12   8  -1  246.78   58.29
  12   8  -1  334.07   59.79
 -12  -8   1  224.98   50.59
 -12  -8   1  306.47   65.49
 -12  -8   1  261.67   54.09
  11   8  -1   73.99   33.40
  11   8  -1    0.90   32.60
  11   8  -1   39.30   34.50
  11   8  -1   23.70   26.30
 -11  -8   1   -3.60   34.80
 -11  -8   1  -35.80   24.20
 -11  -8   1   18.20   34.40
 -11  -8   1   66.79   31.40
  10   8  -1   97.39   33.20
  10   8  -1  121.29   32.70
  10   8  -1  168.48   37.30
  10   8  -1  147.99   45.50
 -10  -8   1  147.79   39.70
 -10  -8   1  182.18   50.99
 -10  -8   1  211.28   41.90
 -10  -8   1  155.58   41.40
   9   8  -1 1003.90   50.09
   9   8  -1 1018.90   77.59
   9   8  -1  817.32   66.49
   9   8  -1  927.11   63.69
   9   8  -1 1012.20   76.29
  -9  -8   1  776.12   79.79
  -9  -8   1  888.61   73.49
  -9  -8   1  792.32   60.29
  -9  -8   1 1051.29   80.09
  -9  -8   1  981.70   73.99
   8   8  -1   23.60   26.00
   8   8  -1  -10.30   24.50
   8   8  -1   -1.60   22.30
   8   8  -1   23.90   21.70
  -8  -8   1    9.90   10.60
  -8  -8   1   34.50   34.20
  -8  -8   1   30.80   20.80
  -8  -8   1   26.80   17.00
  -8  -8   1   19.20   25.10
  -8  -8   1   21.60   22.20
  -8  -8   1   32.10   26.60
   7   8  -1  149.39   30.30
   7   8  -1  112.79   32.20
   7   8  -1  146.79   32.20
   7   8  -1  131.99   35.10
   7   8  -1   77.29   26.90
  -7  -8   1   86.59   23.50
  -7  -8   1  165.88   33.40
  -7  -8   1  106.29   30.10
  -7  -8   1  115.49   31.50
  -7  -8   1   57.99   28.60
  -7  -8   1  100.29   14.10
  -7  -8   1  136.99   38.40
  -7  -8   1   89.39   35.90
   6   8  -1  890.01   55.09
   6   8  -1  940.51   64.19
   6   8  -1  934.81   66.29
   6   8  -1  965.30   65.09
   6   8  -1  910.61   59.29
   6   8  -1 1001.20   64.19
  -6  -8   1 1104.89   76.59
  -6  -8   1  920.81   61.29
  -6  -8   1  950.90   63.29
  -6  -8   1  899.91   65.49
  -6  -8   1  952.20   60.99
  -6  -8   1  955.10   68.39
   5   8  -1  746.23   56.19
   5   8  -1  697.93   53.19
   5   8  -1  843.72   50.59
   5   8  -1  719.53   57.39
   5   8  -1  750.72   54.09
   5   8  -1  737.13   53.79
   5   8  -1  714.83   46.50
  -5  -8   1  909.71   60.39
  -5  -8   1  779.72   60.39
  -5  -8   1  793.32   53.49
  -5  -8   1  677.43   55.09
  -5  -8   1  725.73   50.39
  -5  -8   1  751.82   57.09
   4   8  -1   57.59   22.40
   4   8  -1   71.89   21.40
   4   8  -1   71.59   20.20
   4   8  -1   61.69   16.40
   4   8  -1   37.20   16.60
   4   8  -1  101.59   23.50
   4   8  -1   89.09   23.10
  -4  -8   1   64.39   21.30
  -4  -8   1   60.89   23.20
  -4  -8   1   49.80   21.00
  -4  -8   1   86.89   22.60
  -4  -8   1   64.69   26.40
  -4  -8   1   49.10   16.80
  -4  -8   1   64.39   25.00
  -4  -8   1  100.19   23.90
   3   8  -1 1728.93   81.29
   3   8  -1 1679.13   78.49
   3   8  -1 1727.23   76.29
   3   8  -1 1581.44   80.29
   3   8  -1 1613.84   80.49
   3   8  -1 1690.03   55.99
   3   8  -1 1653.33   74.49
   3   8  -1 1764.52   76.79
  -3  -8   1 1792.02   77.39
  -3  -8   1 1543.25   75.49
  -3  -8   1 1661.13   83.69
  -3  -8   1 1758.52   96.29
  -3  -8   1 1788.52   81.39
  -3  -8   1 1568.54   80.49
  -3  -8   1 1722.23   73.49
   2   8  -1 1472.35   70.69
   2   8  -1 1462.45   61.69
   2   8  -1 1551.44   70.49
   2   8  -1 1437.46   67.19
   2   8  -1 1414.66   69.59
   2   8  -1 1566.54   77.19
   2   8  -1 1319.27   69.39
  -2  -8   1 1469.35   67.59
  -2  -8   1 1547.35   72.39
  -2  -8   1 1464.35   72.79
  -2  -8   1 1441.36   64.89
  -2  -8   1 1392.96   81.99
  -2  -8   1 1499.65   75.39
  -2  -8   1 1485.35   58.19
  -2  -8   1 1413.46   69.09
   1   8  -1   80.29   19.20
   1   8  -1   59.99   24.30
   1   8  -1   99.29   18.80
   1   8  -1   90.09   22.40
   1   8  -1   71.79   17.90
   1   8  -1  104.99   21.80
   1   8  -1  102.99   11.40
   1   8  -1  124.29   22.70
  -1  -8   1   63.29   18.80
  -1  -8   1  128.89   33.70
  -1  -8   1   69.79   18.00
  -1  -8   1   92.29   21.40
  -1  -8   1   83.79   17.40
  -1  -8   1   64.99   19.00
  -1  -8   1   68.69   18.30
  -1  -8   1  109.49   21.20
   0   8  -1 1079.29   60.09
   0   8  -1 1216.28   67.49
   0   8  -1 1141.59   60.19
   0   8  -1 1205.58   59.99
   0   8  -1 1235.08   65.69
   0   8  -1 1217.88   59.99
   0   8  -1 1195.88   63.69
   0  -8   1 1159.08   58.19
   0  -8   1 1245.58   63.89
   0  -8   1 1118.99   62.19
   0  -8   1 1169.28   55.69
   0  -8   1 1150.98   60.99
   0  -8   1 1115.49   71.09
   0  -8   1 1214.08   68.89
   0  -8   1 1163.58   57.39
  -1   8  -1  749.23   51.49
  -1   8  -1  704.53   51.89
  -1   8  -1  687.13   46.00
  -1   8  -1  801.72   58.79
  -1   8  -1  801.82   50.19
  -1   8  -1  788.12   52.29
  -1   8  -1  819.22   52.69
   1  -8   1  745.23   47.50
   1  -8   1  699.23   59.99
   1  -8   1  704.93   55.99
   1  -8   1  769.92   53.19
   1  -8   1  714.33   48.40
  -2   8  -1   32.70   24.60
  -2   8  -1   13.50   13.30
  -2   8  -1  -15.10   17.80
  -2   8  -1    9.90   14.20
  -2   8  -1  -13.50   22.10
  -2   8  -1   11.80   19.00
  -2   8  -1   27.30   17.00
   2  -8   1    0.10   21.20
   2  -8   1   11.70   16.30
   2  -8   1    2.50   19.40
   2  -8   1   -8.80   15.50
   2  -8   1   -8.00   22.20
   2  -8   1   -3.40   11.70
   2  -8   1  -16.90   24.30
  -3   8  -1  506.35   58.89
  -3   8  -1  588.44   50.39
  -3   8  -1  579.14   53.29
  -3   8  -1  636.74   50.49
  -3   8  -1  648.24   60.29
  -3   8  -1  619.54   53.69
   3  -8   1  582.74   45.80
   3  -8   1  689.53   51.79
   3  -8   1  492.35   57.19
   3  -8   1  691.93   56.69
   3  -8   1  655.63   61.39
   3  -8   1  578.54   48.80
   3  -8   1  598.14   55.39
  -4   8  -1 1033.00   77.19
  -4   8  -1 1039.20   68.79
  -4   8  -1 1117.69   74.39
  -4   8  -1  910.21   77.29
  -4   8  -1 1043.50   66.69
   4  -8   1 1040.90   76.59
   4  -8   1 1117.59   69.79
   4  -8   1 1064.79   67.69
   4  -8   1  902.31   66.49
   4  -8   1 1045.70   64.49
  -5   8  -1  219.88   45.90
  -5   8  -1  260.17   43.40
  -5   8  -1  273.77   55.89
  -5   8  -1  283.67   39.00
  -5   8  -1  198.48   37.10
   5  -8   1  229.08   35.50
   5  -8   1  261.37   40.50
   5  -8   1  254.77   43.10
   5  -8   1  270.47   37.80
   5  -8   1  264.37   46.80
  -6   8  -1  364.26   46.30
  -6   8  -1  210.18   48.50
  -6   8  -1  319.37   47.00
  -6   8  -1  339.37   62.69
  -6   8  -1  204.08   44.20
   6  -8   1  232.58   40.70
   6  -8   1  285.87   45.90
   6  -8   1  316.87   42.50
   6  -8   1  213.18   37.80
  -7   8  -1  378.46   57.39
  -7   8  -1  277.27   47.00
  -7   8  -1  342.67   68.39
  -7   8  -1  256.77   48.80
  -7   8  -1  323.77   51.69
   7  -8   1  339.67   49.99
   7  -8   1  248.18   52.29
   7  -8   1  280.47   43.70
   7  -8   1  281.77   46.30
  12   7  -1    8.10   36.80
  12   7  -1  -40.50   31.60
  12   7  -1   16.20   40.50
  12   7  -1    5.00   21.40
 -12  -7   1  -19.00   32.00
 -12  -7   1   24.70   31.80
 -12  -7   1   -4.20   34.20
  11   7  -1  267.47   50.09
  11   7  -1  281.27   53.99
  11   7  -1  286.27   46.90
  11   7  -1  348.37   51.69
 -11  -7   1  331.37   55.49
 -11  -7   1  352.86   49.20
 -11  -7   1  186.48   54.09
  10   7  -1  796.62   81.19
  10   7  -1  652.93   64.19
  10   7  -1  696.23   68.69
  10   7  -1  860.01   79.79
 -10  -7   1  664.93   78.19
 -10  -7   1  852.61   68.39
 -10  -7   1  819.32   60.49
 -10  -7   1  845.02   70.29
 -10  -7   1  811.12   75.39
   9   7  -1  883.41   44.20
   9   7  -1  859.91   72.89
   9   7  -1  867.91   72.49
   9   7  -1  803.52   70.69
   9   7  -1  870.21   66.69
  -9  -7   1  859.21   57.09
  -9  -7   1  875.41   81.99
  -9  -7   1 1041.40   77.99
  -9  -7   1  907.81   72.29
  -9  -7   1  947.91   70.69
   8   7  -1  616.74   49.60
   8   7  -1  584.94   58.59
   8   7  -1  609.64   57.29
   8   7  -1  545.15   61.39
   8   7  -1  581.14   69.39
   8   7  -1  585.84   35.70
   8   7  -1  552.14   39.30
  -8  -7   1  636.24   59.49
  -8  -7   1  508.15   45.90
  -8  -7   1  653.03   55.39
  -8  -7   1  560.94   63.19
  -8  -7   1  647.84   61.49
  -8  -7   1  666.43   68.89
  -8  -7   1  623.04   45.00
  -8  -7   1  592.94   62.29
   7   7  -1  672.43   56.89
   7   7  -1  615.04   47.90
   7   7  -1  661.33   53.59
   7   7  -1  677.33   56.29
   7   7  -1  711.73   57.79
   7   7  -1  617.64   36.10
  -7  -7   1  686.63   53.19
  -7  -7   1  569.64   40.90
  -7  -7   1  570.54   60.29
  -7  -7   1  616.14   61.59
  -7  -7   1  640.94   53.69
  -7  -7   1  634.74   53.99
  -7  -7   1  675.33   62.19
  -7  -7   1  642.04   38.10
   6   7  -1  687.13   50.19
   6   7  -1  676.53   43.00
   6   7  -1  591.74   49.20
   6   7  -1  600.04   50.99
   6   7  -1  608.34   48.00
   6   7  -1  564.94   55.79
   6   7  -1  582.94   49.30
  -6  -7   1  695.23   31.60
  -6  -7   1  595.24   52.19
  -6  -7   1  653.93   59.09
  -6  -7   1  583.34   56.09
  -6  -7   1  660.13   53.39
  -6  -7   1  677.93   51.49
  -6  -7   1  579.44   39.60
  -6  -7   1  690.93   26.60
  -6  -7   1  574.34   49.20
   5   7  -1    9.40   13.40
   5   7  -1    6.50   12.40
   5   7  -1    2.40   19.10
   5   7  -1   11.40   17.90
   5   7  -1  -13.50    9.50
   5   7  -1    3.70   13.20
   5   7  -1   13.90   15.70
  -5  -7   1    9.30   17.80
  -5  -7   1   -6.30   11.90
  -5  -7   1   17.40   11.20
  -5  -7   1  -14.80   19.70
  -5  -7   1   -9.20   11.80
  -5  -7   1    4.70   17.80
  -5  -7   1   -6.80   17.50
  -5  -7   1    3.50   13.20
   4   7  -1 2003.90   86.99
   4   7  -1 1996.80   91.09
   4   7  -1 1926.01   90.49
   4   7  -1 1876.41   85.49
   4   7  -1 1882.61   85.89
   4   7  -1 1872.71   83.89
   4   7  -1 2023.60   85.79
   4   7  -1 2063.19   86.49
  -4  -7   1 2081.09  100.89
  -4  -7   1 2045.60   88.69
  -4  -7   1 1975.30   91.89
  -4  -7   1 1780.42   88.19
  -4  -7   1 1864.11   83.19
  -4  -7   1 1884.81   87.59
  -4  -7   1 1968.90   82.09
  -4  -7   1 1812.22   85.59
  -4  -7   1 1911.31   87.49
   3   7  -1  684.33   41.90
   3   7  -1  739.23   43.00
   3   7  -1  667.43   43.70
   3   7  -1  707.03   44.30
   3   7  -1  737.33   47.20
   3   7  -1  732.93   47.50
   3   7  -1  682.83   41.90
  -3  -7   1  690.03   50.39
  -3  -7   1  650.63   57.19
  -3  -7   1  664.83   44.20
  -3  -7   1  789.12   41.40
  -3  -7   1  761.42   44.70
  -3  -7   1  734.03   43.60
  -3  -7   1  732.23   46.80
  -3  -7   1  667.13   47.00
  -3  -7   1  635.74   43.60
   2   7  -1   72.79   18.40
   2   7  -1   70.39   14.80
   2   7  -1   72.69   18.20
   2   7  -1   48.40   20.80
   2   7  -1   78.89   20.70
   2   7  -1   90.79   16.90
   2   7  -1   84.79   17.90
  -2  -7   1   82.99   18.60
  -2  -7   1  117.99   20.80
  -2  -7   1  106.79   19.40
  -2  -7   1   99.99   23.20
  -2  -7   1   70.59   11.10
  -2  -7   1  112.59   26.60
  -2  -7   1   71.89   18.20
   1   7  -1 2506.25   82.69
   1   7  -1 2100.59   91.89
   1   7  -1 2460.35   97.39
   1   7  -1 2438.26   88.19
   1   7  -1 2246.18   96.89
   1   7  -1 2236.18   92.09
   1   7  -1 2437.76  101.79
   1   7  -1 2297.57   92.29
  -1  -7   1 2432.36   90.89
  -1  -7   1 2490.55   95.09
  -1  -7   1 2281.17   91.39
  -1  -7   1 2486.95   96.99
  -1  -7   1 2263.97  108.99
  -1  -7   1 2403.86   94.29
  -1  -7   1 2252.47   97.59
   0   7  -1 2861.01  113.69
   0   7  -1 2891.81  111.69
   0   7  -1 2952.80  111.09
   0   7  -1 2839.12  114.89
   0   7  -1 2852.51  118.39
   0   7  -1 2869.61  111.49
   0   7  -1 3045.80  114.09
   0  -7   1 2773.62  108.59
   0  -7   1 2972.20  109.79
   0  -7   1 2924.01  106.29
   0  -7   1 3038.20  127.79
   0  -7   1 2786.02  116.89
   0  -7   1 2960.80  114.39
   0  -7   1 3037.10  112.79
  -1   7  -1   63.49   19.10
  -1   7  -1   64.09   25.00
  -1   7  -1   34.50   19.80
  -1   7  -1   57.09   18.80
  -1   7  -1   58.79   14.60
  -1   7  -1   40.60   16.80
  -1   7  -1   45.30   15.20
   1  -7   1   64.89   21.80
   1  -7   1   22.20   14.10
   1  -7   1   18.50   23.60
   1  -7   1   46.70   17.60
   1  -7   1   50.59   14.20
   1  -7   1   30.60   15.50
   1  -7   1  106.09   26.70
  -2   7  -1  615.24   48.50
  -2   7  -1  698.03   53.39
  -2   7  -1  720.13   51.19
  -2   7  -1  719.73   44.80
  -2   7  -1  638.84   47.70
  -2   7  -1  753.62   50.19
  -2   7  -1  763.72   46.50
   2  -7   1  778.62   52.19
   2  -7   1  693.93   43.90
   2  -7   1  693.33   48.90
   2  -7   1  753.82   48.60
   2  -7   1  674.23   51.19
   2  -7   1  716.13   44.80
   2  -7   1  637.54   48.50
  -3   7  -1  992.60   61.99
  -3   7  -1  977.00   60.99
  -3   7  -1 1002.80   59.29
  -3   7  -1 1028.90   67.59
  -3   7  -1  933.71   55.79
  -3   7  -1  986.90   68.89
  -3   7  -1  979.10   59.69
   3  -7   1  961.10   59.19
   3  -7   1  905.11   61.09
   3  -7   1  763.02   61.99
   3  -7   1  968.30   55.49
   3  -7   1  879.91   55.29
   3  -7   1  863.41   56.69
  -4   7  -1  185.38   30.30
  -4   7  -1  191.18   32.70
  -4   7  -1  160.98   31.70
  -4   7  -1  167.28   31.30
  -4   7  -1  207.98   43.80
  -4   7  -1  197.88   32.10
   4  -7   1  223.38   33.90
   4  -7   1  188.08   30.60
   4  -7   1  157.28   30.20
   4  -7   1  173.78   32.00
   4  -7   1  239.28   31.10
   4  -7   1  126.79   29.50
   4  -7   1  201.38   34.90
  -5   7  -1  333.57   46.70
  -5   7  -1  425.16   61.59
  -5   7  -1  344.07   44.20
  -5   7  -1  340.57   48.30
  -5   7  -1  342.07   42.30
   5  -7   1  369.26   46.90
   5  -7   1  302.77   39.50
   5  -7   1  362.86   41.90
   5  -7   1  388.76   37.80
   5  -7   1  455.05   51.59
   5  -7   1  339.57   42.20
  -6   7  -1  413.36   66.99
  -6   7  -1  503.65   56.19
  -6   7  -1  545.65   56.09
  -6   7  -1  455.55   55.09
  -6   7  -1  466.45   52.69
   6  -7   1  439.36   58.39
   6  -7   1  546.75   57.29
   6  -7   1  541.55   52.49
   6  -7   1  620.74   48.80
  -7   7  -1   23.00   31.70
  -7   7  -1   53.19   47.70
  -7   7  -1  -17.00   27.10
  -7   7  -1    4.40   26.90
  -7   7  -1   75.49   38.80
   7  -7   1    2.20   22.80
   7  -7   1   33.00   29.70
   7  -7   1  -13.60   23.90
   7  -7   1    9.60   19.90
  -8   7  -1   36.20   23.00
  -8   7  -1   85.59   50.99
  -8   7  -1   22.50   32.20
  -8   7  -1   45.30   32.80
  -8   7  -1   61.19   31.30
   8  -7   1   20.60   21.20
   8  -7   1   57.29   31.10
   8  -7   1   37.20   30.40
   8  -7   1   38.40   28.50
  12   6  -1  139.89   39.50
  12   6  -1   91.19   31.50
  12   6  -1  139.79   46.40
 -12  -6   1   87.39   40.90
 -12  -6   1   46.20   32.90
 -12  -6   1   42.30   31.10
  11   6  -1  338.37   56.69
  11   6  -1  344.87   49.90
  11   6  -1  348.07   56.09
  11   6  -1  412.26   56.69
 -11  -6   1  389.96   66.29
 -11  -6   1  367.26   53.69
 -11  -6   1  240.98   45.40
 -11  -6   1  333.77   50.69
  10   6  -1  418.16   62.39
  10   6  -1  307.27   50.79
  10   6  -1  154.28   38.00
  10   6  -1  304.07   46.90
 -10  -6   1  372.56   48.70
 -10  -6   1  287.67   49.50
 -10  -6   1  330.77   44.30
 -10  -6   1  197.68   43.10
   9   6  -1  264.37   38.00
   9   6  -1  356.06   51.69
   9   6  -1  234.68   47.50
   9   6  -1  258.07   24.20
   9   6  -1  246.68   40.20
  -9  -6   1  190.68   48.10
  -9  -6   1  250.67   40.70
  -9  -6   1  231.58   52.69
  -9  -6   1  208.18   36.60
  -9  -6   1  237.58   43.60
  -9  -6   1  341.17   50.19
   8   6  -1  778.12   72.09
   8   6  -1  755.72   58.19
   8   6  -1  702.83   57.09
   8   6  -1  741.73   63.79
   8   6  -1  801.02   59.39
   8   6  -1  701.33   47.30
   8   6  -1  811.32   39.00
  -8  -6   1  832.82   71.19
  -8  -6   1  771.22   59.79
  -8  -6   1  728.13   51.29
  -8  -6   1  731.83   54.89
  -8  -6   1  882.11   73.59
  -8  -6   1  735.13   69.59
  -8  -6   1  688.43   60.59
   7   6  -1  115.39   23.90
   7   6  -1  142.39   30.80
   7   6  -1  161.38   36.20
   7   6  -1  117.89   19.90
   7   6  -1  124.79   26.60
   7   6  -1   95.29   29.70
  -7  -6   1  106.99   21.20
  -7  -6   1   90.89   29.40
  -7  -6   1  108.59   29.10
  -7  -6   1  111.19   26.50
  -7  -6   1   84.29   29.40
  -7  -6   1  107.49   35.70
  -7  -6   1   98.99   29.80
   6   6  -1   16.90   20.10
   6   6  -1   18.80   20.00
   6   6  -1   48.50   17.00
   6   6  -1   46.30   12.70
   6   6  -1   -9.50   13.80
   6   6  -1   20.00   21.60
   6   6  -1   30.90   21.10
  -6  -6   1    5.00   15.10
  -6  -6   1   59.39   28.10
  -6  -6   1   38.60   19.60
  -6  -6   1   -1.60   19.40
  -6  -6   1    1.60   12.40
  -6  -6   1   10.20   16.50
  -6  -6   1   23.50   22.60
   5   6  -1 1958.70   91.49
   5   6  -1 2045.60   71.59
   5   6  -1 1867.11   87.79
   5   6  -1 2140.09   98.69
   5   6  -1 1948.80   82.49
   5   6  -1 1969.10   90.29
   5   6  -1 2055.49   90.39
   5   6  -1 1921.01   89.39
   5   6  -1 2107.69   97.09
  -5  -6   1 1936.11   92.79
  -5  -6   1 2017.70   87.59
  -5  -6   1 2203.28   98.09
  -5  -6   1 2048.00   89.29
  -5  -6   1 2004.10   68.59
  -5  -6   1 2058.29   99.09
  -5  -6   1 2156.98   71.69
  -5  -6   1 1916.01   94.39
  -5  -6   1 1951.80   96.69
   4   6  -1 1018.20   51.89
   4   6  -1  911.41   54.59
   4   6  -1  973.10   55.99
   4   6  -1 1042.30   56.79
   4   6  -1  985.50   55.39
   4   6  -1  987.30   54.09
   4   6  -1  977.60   59.29
   4   6  -1  970.90   54.99
   4   6  -1 1027.90   57.29
  -4  -6   1 1069.79   52.39
  -4  -6   1  988.00   55.59
  -4  -6   1  931.01   60.49
  -4  -6   1  994.60   57.59
  -4  -6   1  910.21   55.79
  -4  -6   1  971.50   64.69
  -4  -6   1 1031.10   57.29
   3   6  -1   98.39   16.10
   3   6  -1   71.79   18.40
   3   6  -1   77.49   18.10
   3   6  -1   97.39   20.40
   3   6  -1  107.09   21.40
   3   6  -1  150.58   24.10
   3   6  -1   98.99   19.80
   3   6  -1  103.69   17.90
   3   6  -1  121.09   22.20
  -3  -6   1   79.19   18.70
  -3  -6   1   90.29   17.70
  -3  -6   1   74.39   18.40
  -3  -6   1   90.09   19.00
  -3  -6   1  126.59   31.00
  -3  -6   1   80.99   20.70
  -3  -6   1   75.69   24.70
  -3  -6   1   64.59   19.50
  -3  -6   1  104.39   22.10
  -3  -6   1   94.59   20.80
   2   6  -1  989.70   54.09
   2   6  -1 1137.29   50.39
   2   6  -1 1065.99   51.39
   2   6  -1  929.31   57.99
   2   6  -1  916.91   49.70
   2   6  -1  978.90   51.49
   2   6  -1 1010.80   50.89
   2   6  -1  998.10   39.00
   2   6  -1  899.81   48.60
   2   6  -1 1122.59   50.29
   2   6  -1 1080.49   51.79
  -2  -6   1 1062.99   55.69
  -2  -6   1 1053.69   49.50
  -2  -6   1  987.80   48.70
  -2  -6   1  994.50   54.49
  -2  -6   1 1053.19   51.09
  -2  -6   1  973.80   64.39
  -2  -6   1 1026.40   47.40
  -2  -6   1 1137.99   53.79
  -2  -6   1 1024.60   47.90
  -2  -6   1 1075.19   50.79
  -2  -6   1 1049.09   37.70
  -2  -6   1 1031.50   53.89
   1   6  -1 1861.11   73.99
   1   6  -1 1777.32   66.09
   1   6  -1 1735.23   75.99
   1   6  -1 1889.81   68.49
   1   6  -1 1854.21   74.89
   1   6  -1 1734.53   77.99
   1   6  -1 1797.12   80.19
   1   6  -1 1876.91   73.29
   1   6  -1 1762.72   73.09
   1   6  -1 1814.12   75.99
   1   6  -1 1810.52   80.09
   1   6  -1 1784.12   82.29
  -1  -6   1 1757.42   79.39
  -1  -6   1 1872.81   74.59
  -1  -6   1 1883.01   75.19
  -1  -6   1 1717.03   72.19
  -1  -6   1 1791.32   69.99
  -1  -6   1 1831.62   75.39
  -1  -6   1 1773.62   70.69
  -1  -6   1 1790.82   75.69
  -1  -6   1 1780.52   88.59
  -1  -6   1 1718.63   78.79
  -1  -6   1 1847.72   72.39
   0   6  -1   23.00   16.50
   0   6  -1    5.80   11.40
   0   6  -1   20.50   11.00
   0   6  -1   42.30   14.20
   0   6  -1   44.80   20.70
   0   6  -1   19.40   14.10
   0   6  -1   -2.00   13.10
   0   6  -1   25.30   12.90
   0   6  -1   42.10   15.20
   0   6  -1   11.20   16.30
   0  -6   1   27.10   11.70
   0  -6   1   44.50   14.30
   0  -6   1   29.30   11.60
   0  -6   1   27.80   17.60
   0  -6   1   22.50   14.70
   0  -6   1   27.60   12.40
   0  -6   1   70.59   25.00
   0  -6   1   14.40   13.70
   0  -6   1   47.40   15.90
  -1   6  -1  388.76   37.40
  -1   6  -1  417.06   40.10
  -1   6  -1  350.06   31.30
  -1   6  -1  380.06   33.10
  -1   6  -1  386.06   33.40
  -1   6  -1  393.76   29.30
  -1   6  -1  395.56   34.00
  -1   6  -1  402.96   34.20
  -1   6  -1  405.46   28.60
   1  -6   1  423.06   33.00
   1  -6   1  351.16   28.00
   1  -6   1  440.66   38.40
   1  -6   1  452.75   37.50
   1  -6   1  350.96   36.60
   1  -6   1  460.25   37.60
   1  -6   1  394.86   28.90
   1  -6   1  341.37   29.30
  -2   6  -1  926.21   49.60
  -2   6  -1 1007.60   55.69
  -2   6  -1  988.70   53.79
  -2   6  -1  971.20   50.29
  -2   6  -1  984.70   54.89
  -2   6  -1  936.71   59.69
  -2   6  -1 1071.89   62.49
  -2   6  -1  904.81   54.79
   2  -6   1 1009.50   54.69
   2  -6   1  945.41   54.89
   2  -6   1  948.31   50.39
   2  -6   1  974.40   54.69
   2  -6   1  977.40   60.49
   2  -6   1 1108.19   52.59
   2  -6   1  957.40   50.69
  -3   6  -1   81.39   19.90
  -3   6  -1   43.40   26.90
  -3   6  -1   88.09   23.00
  -3   6  -1   78.39   18.70
  -3   6  -1   57.29   20.90
  -3   6  -1  100.09   25.90
  -3   6  -1   89.99   22.40
  -3   6  -1   78.49   17.60
   3  -6   1   82.59   19.60
   3  -6   1   66.89   17.50
   3  -6   1   85.29   18.40
   3  -6   1   90.29   25.90
   3  -6   1   86.69   18.20
   3  -6   1   55.59   17.10
  -4   6  -1  410.86   32.80
  -4   6  -1  510.25   45.50
  -4   6  -1  526.55   49.80
  -4   6  -1  526.55   46.00
  -4   6  -1  470.15   47.90
  -4   6  -1  492.55   41.60
  -4   6  -1  489.35   56.89
   4  -6   1  429.96   48.00
   4  -6   1  451.95   43.50
   4  -6   1  518.35   45.40
   4  -6   1  466.75   23.60
   4  -6   1  496.15   40.70
   4  -6   1  442.06   35.90
   4  -6   1  499.55   47.70
  -5   6  -1 1245.78   57.99
  -5   6  -1 1275.77   77.99
  -5   6  -1 1339.17   74.09
  -5   6  -1 1155.38   72.39
  -5   6  -1 1126.59   72.69
  -5   6  -1 1123.79   87.09
  -5   6  -1 1299.27   87.69
   5  -6   1 1147.99   71.19
   5  -6   1 1239.98   74.19
   5  -6   1 1164.88   67.79
   5  -6   1 1146.49   77.89
   5  -6   1 1196.38   70.69
  -6   6  -1  109.99   32.90
  -6   6  -1  224.48   37.40
  -6   6  -1  220.58   42.00
  -6   6  -1  179.38   37.90
  -6   6  -1  308.27   56.99
   6  -6   1  174.58   25.40
   6  -6   1  187.98   33.10
   6  -6   1  243.78   38.20
   6  -6   1  183.58   40.20
   6  -6   1  161.68   23.10
   6  -6   1  196.68   34.20
  -7   6  -1  174.58   39.20
  -7   6  -1  204.98   43.20
  -7   6  -1  209.38   44.50
  -7   6  -1  179.68   54.99
  -7   6  -1  183.08   34.50
   7  -6   1  252.37   41.00
   7  -6   1  194.88   35.20
   7  -6   1  203.48   37.10
   7  -6   1  196.88   44.50
  -8   6  -1  499.85   60.09
  -8   6  -1  561.84   66.69
  -8   6  -1  647.24   69.69
  -8   6  -1  611.64   79.59
  -8   6  -1  424.76   58.29
   8  -6   1  569.54   68.59
   8  -6   1  668.63   66.69
   8  -6   1  572.44   58.29
   8  -6   1  577.64   61.99
  -9   6  -1  218.58   57.49
  -9   6  -1  337.77   52.69
  -9   6  -1  222.08   49.50
  -9   6  -1  319.67   55.99
  -9   6  -1  387.66   61.79
   9  -6   1  288.07   50.39
   9  -6   1  237.78   45.20
   9  -6   1  264.67   50.69
   9  -6   1  263.27   53.89
  12   5  -1  365.96   61.19
  12   5  -1  305.87   56.59
  12   5  -1  378.26   50.99
 -12  -5   1  363.46   61.19
 -12  -5   1  370.36   63.09
 -12  -5   1  303.47   59.99
 -12  -5   1  376.26   56.89
  11   5  -1  181.98   43.10
  11   5  -1  108.59   34.80
  11   5  -1  149.79   38.70
  11   5  -1  183.08   41.20
  11   5  -1  130.09   45.60
 -11  -5   1  110.19   34.50
 -11  -5   1  178.58   45.90
 -11  -5   1  127.59   44.60
 -11  -5   1  194.78   46.70
  10   5  -1    3.60   25.40
  10   5  -1   11.70   24.20
  10   5  -1   74.39   35.80
  10   5  -1   34.10   24.10
 -10  -5   1   51.39   26.20
 -10  -5   1    3.50   21.60
 -10  -5   1   31.20   32.30
 -10  -5   1  -39.60   18.20
 -10  -5   1   13.80   32.30
   9   5  -1 1554.54   91.19
   9   5  -1 1659.33   89.49
   9   5  -1 1587.74  102.09
   9   5  -1 1458.15   93.59
  -9  -5   1 1581.34   89.39
  -9  -5   1 1686.03  101.29
  -9  -5   1 1543.85   83.39
  -9  -5   1 1550.74   93.79
   8   5  -1  553.44   29.00
   8   5  -1  634.04   59.39
   8   5  -1  585.74   61.99
   8   5  -1  580.14   50.89
   8   5  -1  613.54   54.29
   8   5  -1  440.56   53.39
  -8  -5   1  708.83   61.89
  -8  -5   1  559.04   49.40
  -8  -5   1  452.05   52.39
  -8  -5   1  606.84   50.09
  -8  -5   1  525.85   56.89
  -8  -5   1  589.24   55.09
   7   5  -1   21.20   23.70
   7   5  -1   -5.20   14.80
   7   5  -1    4.00   19.30
   7   5  -1    8.60    9.50
   7   5  -1   -8.00   12.30
   7   5  -1   27.00   23.20
   7   5  -1   10.80   15.50
  -7  -5   1   14.50   15.40
  -7  -5   1   38.30   18.20
  -7  -5   1   13.50   16.50
  -7  -5   1   -0.40   22.30
  -7  -5   1   12.70   18.00
  -7  -5   1    1.00   25.70
  -7  -5   1   16.80   20.40
  -7  -5   1  -26.70   24.40
   6   5  -1 1034.60   63.99
   6   5  -1  977.80   62.29
   6   5  -1  976.20   61.09
   6   5  -1  930.71   62.19
   6   5  -1 1050.49   58.69
   6   5  -1 1030.70   50.69
   6   5  -1  954.60   56.09
  -6  -5   1  949.51   60.29
  -6  -5   1 1004.10   47.80
  -6  -5   1  968.70   61.49
  -6  -5   1 1016.70   67.49
  -6  -5   1 1059.89   63.19
  -6  -5   1  941.91   62.39
  -6  -5   1 1021.50   52.49
  -6  -5   1  984.30   63.69
   5   5  -1 1816.12   86.59
   5   5  -1 1822.92   73.89
   5   5  -1 1867.41   83.09
   5   5  -1 1949.30   72.19
   5   5  -1 1892.51   84.49
   5   5  -1 1797.92   87.59
   5   5  -1 1729.73   82.19
   5   5  -1 1906.01   84.89
   5   5  -1 1806.12   83.79
  -5  -5   1 1900.91   88.29
  -5  -5   1 1817.82   70.29
  -5  -5   1 1771.52   72.19
  -5  -5   1 1885.51   89.69
  -5  -5   1 1793.92   87.09
  -5  -5   1 1933.61   90.59
  -5  -5   1 1804.52   80.09
  -5  -5   1 1974.20   86.39
  -5  -5   1 1694.53   82.59
  -5  -5   1 1758.12   87.79
   4   5  -1  101.79   22.90
   4   5  -1  149.69   24.20
   4   5  -1  132.09   23.60
   4   5  -1  148.09   13.40
   4   5  -1  162.08   21.40
   4   5  -1  129.49   25.10
   4   5  -1  153.08   26.00
   4   5  -1  137.49   26.40
   4   5  -1  159.08   22.70
   4   5  -1  183.88   25.60
   4   5  -1  178.08   28.10
  -4  -5   1  144.39   26.40
  -4  -5   1  161.88   19.10
  -4  -5   1  178.78   28.50
  -4  -5   1   78.69   15.30
  -4  -5   1  169.88   13.60
  -4  -5   1  134.29   24.20
  -4  -5   1  139.79   23.10
  -4  -5   1  170.88   30.90
  -4  -5   1  158.48   25.30
  -4  -5   1  185.08   27.90
  -4  -5   1  168.08   23.70
  -4  -5   1  166.78   12.10
   3   5  -1  608.34   40.30
   3   5  -1  574.64   37.20
   3   5  -1  638.04   38.50
   3   5  -1  688.13   42.90
   3   5  -1  596.74   35.80
   3   5  -1  651.23   40.20
   3   5  -1  679.63   41.70
   3   5  -1  672.33   43.10
   3   5  -1  620.24   40.00
   3   5  -1  658.93   43.00
  -3  -5   1  611.94   35.90
  -3  -5   1  692.03   44.40
  -3  -5   1  653.33   40.70
  -3  -5   1  680.03   46.80
  -3  -5   1  622.14   38.90
  -3  -5   1  656.53   38.50
  -3  -5   1  640.94   38.50
  -3  -5   1  633.94   38.50
  -3  -5   1  769.92   38.90
  -3  -5   1  580.34   40.80
  -3  -5   1  709.33   51.79
   2   5  -1 2338.27   90.39
   2   5  -1 2406.56   89.29
   2   5  -1 2185.88   89.09
   2   5  -1 2488.75   89.59
   2   5  -1 2319.97   87.69
   2   5  -1 2447.66   89.79
   2   5  -1 2412.86   88.29
   2   5  -1 2204.68   97.69
   2   5  -1 2400.86   77.39
   2   5  -1 2343.87   91.09
  -2  -5   1 2308.47   87.89
  -2  -5   1 2283.07   92.89
  -2  -5   1 2338.97   86.09
  -2  -5   1 2367.76  100.59
  -2  -5   1 2425.06   87.69
  -2  -5   1 2346.27   89.49
  -2  -5   1 2414.86   89.19
  -2  -5   1 2388.56   88.69
  -2  -5   1 2444.96   90.99
  -2  -5   1 2222.78   91.89
   1   5  -1   22.40   16.80
   1   5  -1   -6.90   10.90
   1   5  -1    7.90    9.70
   1   5  -1  -18.60    9.10
   1   5  -1   23.40   15.20
   1   5  -1    7.90    9.00
   1   5  -1   10.00    8.40
   1   5  -1  -10.90    8.20
   1   5  -1   16.00    9.10
   1   5  -1   -0.60   14.70
   1   5  -1    3.40    9.50
  -1  -5   1    9.20   11.90
  -1  -5   1  -19.70    9.30
  -1  -5   1   13.60    8.80
  -1  -5   1   -9.00   10.40
  -1  -5   1  -21.40   10.90
  -1  -5   1   10.60   13.70
  -1  -5   1    3.70   10.90
  -1  -5   1   -3.40    9.40
  -1  -5   1   27.70   17.10
  -1  -5   1   -6.50   13.40
  -1  -5   1    1.10    7.20
   0   5  -1 2257.37   89.39
   0   5  -1 2120.79   82.89
   0   5  -1 2148.39   82.99
   0   5  -1 2155.18   86.99
   0   5  -1 2170.88   83.09
   0   5  -1 2220.18   85.69
   0   5  -1 2142.99   82.49
   0   5  -1 2189.48   85.59
   0   5  -1 2264.67   89.39
   0   5  -1 2145.59   84.49
   0   5  -1 2100.79   89.59
   0   5  -1 2121.79   70.09
   0  -5   1 2274.17   83.99
   0  -5   1 2159.58   83.39
   0  -5   1 2230.18   82.09
   0  -5   1 2204.68   81.29
   0  -5   1 2342.87   89.09
   0  -5   1 2285.17   84.79
   0  -5   1 2330.27   83.49
   0  -5   1 2279.07   86.89
   0  -5   1 2094.49   92.59
   0  -5   1 2179.08   88.09
  -1   5  -1 3689.53  137.39
  -1   5  -1 3668.13  129.99
  -1   5  -1 3842.62  131.79
  -1   5  -1 3622.24  135.29
  -1   5  -1 3550.04  129.79
  -1   5  -1 3608.04  133.49
  -1   5  -1 3761.72  132.49
  -1   5  -1 3829.32  137.59
  -1   5  -1 3781.02  134.19
  -1   5  -1 3751.02  132.29
   1  -5   1 3646.64  131.79
   1  -5   1 3625.54  129.79
   1  -5   1 3517.75  129.59
   1  -5   1 3645.94  136.59
   1  -5   1 3706.23  138.29
   1  -5   1 3636.54  129.29
   1  -5   1 3889.01  129.99
   1  -5   1 3710.93  132.19
   1  -5   1 3747.43  135.59
  -2   5  -1  316.77   30.50
  -2   5  -1  289.77   29.40
  -2   5  -1  234.38   25.30
  -2   5  -1  323.07   29.00
  -2   5  -1  205.78   29.40
  -2   5  -1  309.67   37.10
  -2   5  -1  272.67   29.20
  -2   5  -1  293.87   28.30
  -2   5  -1  213.28   26.50
  -2   5  -1  277.87   25.30
   2  -5   1  231.08   28.30
   2  -5   1  251.17   31.20
   2  -5   1  260.27   27.50
   2  -5   1  268.97   25.70
   2  -5   1  240.18   23.80
   2  -5   1  280.07   27.70
   2  -5   1  287.07   36.10
   2  -5   1  207.28   25.30
  -3   5  -1  457.35   32.20
  -3   5  -1  428.86   37.60
  -3   5  -1  485.65   34.50
  -3   5  -1  477.15   42.90
  -3   5  -1  484.95   41.70
  -3   5  -1  512.35   30.70
  -3   5  -1  486.65   39.00
  -3   5  -1  427.56   39.80
   3  -5   1  431.76   20.40
   3  -5   1  457.75   34.30
   3  -5   1  387.46   33.90
   3  -5   1  400.76   32.90
   3  -5   1  404.66   32.60
   3  -5   1  446.86   41.70
   3  -5   1  399.16   36.90
   3  -5   1  452.55   34.60
  -4   5  -1 1576.04   88.19
  -4   5  -1 1372.36   71.49
  -4   5  -1 1346.27   59.29
  -4   5  -1 1402.36   69.59
  -4   5  -1 1494.55   70.29
  -4   5  -1 1414.76   73.59
  -4   5  -1 1497.25   74.19
  -4   5  -1 1444.36   73.49
   4  -5   1 1401.56   77.39
   4  -5   1 1502.95   74.49
   4  -5   1 1452.75   71.49
   4  -5   1 1294.67   67.49
   4  -5   1 1450.75   62.99
   4  -5   1 1373.26   66.59
   4  -5   1 1312.07   54.69
  -5   5  -1  160.58   29.50
  -5   5  -1  166.78   32.40
  -5   5  -1  224.58   33.20
  -5   5  -1  199.58   30.00
  -5   5  -1  149.09   31.30
  -5   5  -1  217.18   45.60
  -5   5  -1  147.29   19.50
   5  -5   1  238.98   26.20
   5  -5   1  197.58   32.00
   5  -5   1  165.58   29.00
   5  -5   1  207.08   31.60
   5  -5   1  239.48   31.70
  -6   5  -1  257.27   41.70
  -6   5  -1  210.28   32.10
  -6   5  -1  145.39   36.90
  -6   5  -1  233.98   38.80
  -6   5  -1  215.68   33.70
   6  -5   1  239.38   25.80
   6  -5   1  193.48   34.60
   6  -5   1  216.38   33.10
   6  -5   1  219.58   30.60
   6  -5   1  302.57   36.90
   6  -5   1  200.68   25.60
  -7   5  -1  263.37   39.40
  -7   5  -1  192.98   35.80
  -7   5  -1  178.48   36.30
  -7   5  -1  168.78   39.00
  -7   5  -1  244.68   49.70
   7  -5   1  158.68   35.00
   7  -5   1  166.48   37.00
   7  -5   1  191.28   33.50
  -8   5  -1  302.17   49.00
  -8   5  -1  262.07   46.50
  -8   5  -1  340.37   48.40
  -8   5  -1  357.36   60.09
  -8   5  -1  197.28   39.80
   8  -5   1  227.48   39.10
   8  -5   1  323.37   46.40
   8  -5   1  257.27   43.40
  -9   5  -1    7.10   31.90
  -9   5  -1  -13.00   32.40
  -9   5  -1  -10.20   30.60
  -9   5  -1   70.99   34.50
  -9   5  -1   19.30   31.10
   9  -5   1  -15.50   30.10
   9  -5   1   29.30   29.60
   9  -5   1   -7.60   27.40
  12   4  -1   37.60   33.10
  12   4  -1   56.49   40.40
  12   4  -1   34.00   30.30
 -12  -4   1    6.90   43.40
 -12  -4   1  108.69   45.70
 -12  -4   1   42.10   39.90
 -12  -4   1   -0.30   38.30
  11   4  -1   51.99   25.00
  11   4  -1   -8.80   21.80
  11   4  -1   35.90   23.70
  11   4  -1   83.09   38.10
  11   4  -1   11.30   27.10
 -11  -4   1   93.79   34.50
 -11  -4   1   68.89   39.50
 -11  -4   1  105.89   42.90
 -11  -4   1   62.49   37.60
  10   4  -1  663.53   66.99
  10   4  -1  722.73   58.79
  10   4  -1  686.23   75.29
  10   4  -1  648.04   60.79
  10   4  -1  754.62   70.69
 -10  -4   1  775.42   73.89
 -10  -4   1  650.23   69.69
 -10  -4   1  795.02   73.49
 -10  -4   1  668.03   70.89
   9   4  -1  220.68   38.50
   9   4  -1  192.08   36.60
   9   4  -1  175.88   39.70
   9   4  -1  180.88   41.90
  -9  -4   1  148.49   27.80
  -9  -4   1  198.18   23.00
  -9  -4   1  165.48   34.40
  -9  -4   1  266.17   44.50
  -9  -4   1  231.98   43.70
  -9  -4   1  155.18   33.10
  -9  -4   1  122.69   36.10
   8   4  -1  162.68   13.50
   8   4  -1  154.48   33.20
   8   4  -1  123.99   29.50
   8   4  -1  106.29   26.80
   8   4  -1  143.19   29.40
   8   4  -1  202.18   33.80
  -8  -4   1  182.08   35.70
  -8  -4   1   77.19   30.60
  -8  -4   1  122.49   35.40
  -8  -4   1  159.68   27.50
   7   4  -1  459.15   38.70
   7   4  -1  411.76   48.50
   7   4  -1  416.56   46.30
   7   4  -1  372.16   22.10
   7   4  -1  417.46   42.30
   7   4  -1  388.16   44.60
   7   4  -1  448.76   45.60
   7   4  -1  373.96   38.20
  -7  -4   1  415.06   42.20
  -7  -4   1  425.06   45.60
  -7  -4   1  343.97   42.40
  -7  -4   1  322.57   42.90
  -7  -4   1  404.46   47.70
  -7  -4   1  403.66   27.10
  -7  -4   1  455.45   40.00
  -7  -4   1  401.96   50.59
   6   4  -1  720.73   47.30
   6   4  -1  684.93   43.60
   6   4  -1  795.82   58.39
   6   4  -1  673.73   48.30
   6   4  -1  818.62   54.89
   6   4  -1  734.03   51.39
   6   4  -1  690.33   45.60
   6   4  -1  712.13   47.20
   6   4  -1  686.13   32.60
  -6  -4   1  760.02   58.59
  -6  -4   1  790.22   53.39
  -6  -4   1  759.42   47.10
  -6  -4   1  648.14   48.70
  -6  -4   1  702.33   55.09
  -6  -4   1  783.42   50.29
  -6  -4   1  799.22   52.89
  -6  -4   1  795.32   37.50
  -6  -4   1  714.43   60.99
   5   4  -1   54.39   20.90
   5   4  -1   73.19   20.50
   5   4  -1   32.10   19.80
   5   4  -1   32.10   18.10
   5   4  -1   30.00   20.60
   5   4  -1   73.59   17.70
   5   4  -1   56.59   14.60
   5   4  -1   63.69   21.40
  -5  -4   1   54.09   22.30
  -5  -4   1   66.79   20.10
  -5  -4   1   44.70   15.90
  -5  -4   1   40.60   17.90
  -5  -4   1   66.29   13.10
  -5  -4   1   33.30   19.80
  -5  -4   1   64.49   19.40
  -5  -4   1   65.29   22.00
  -5  -4   1   69.29   20.20
  -5  -4   1   34.60   16.40
  -5  -4   1   60.89   25.20
   4   4  -1 2264.67   96.79
   4   4  -1 2405.16   82.39
   4   4  -1 2201.38   91.09
   4   4  -1 2223.78   94.39
   4   4  -1 2400.66   92.59
   4   4  -1 2228.08   93.29
   4   4  -1 2260.87   91.59
   4   4  -1 2338.47   83.49
   4   4  -1 2179.38   94.89
   4   4  -1 2210.98   92.99
   4   4  -1 2238.78   91.19
   4   4  -1 2261.17   94.19
  -4  -4   1 2300.47   95.79
  -4  -4   1 2240.08   94.79
  -4  -4   1 2171.18   93.99
  -4  -4   1 2228.18   91.19
  -4  -4   1 2063.29   92.69
  -4  -4   1 2235.28   90.39
  -4  -4   1 2091.49   94.69
  -4  -4   1 2247.88   94.19
  -4  -4   1 2339.57   81.39
  -4  -4   1 2127.39   81.39
   3   4  -1 1714.63   70.99
   3   4  -1 1854.61   75.89
   3   4  -1 1581.84   70.59
   3   4  -1 1706.33   72.29
   3   4  -1 1720.93   76.39
   3   4  -1 1868.31   68.79
   3   4  -1 1572.24   71.09
   3   4  -1 1595.14   70.89
   3   4  -1 1570.24   73.09
   3   4  -1 1748.03   72.79
   3   4  -1 1751.92   58.59
  -3  -4   1 1829.32   73.89
  -3  -4   1 1747.33   74.89
  -3  -4   1 1856.11   58.09
  -3  -4   1 1651.13   74.09
  -3  -4   1 1779.52   58.49
  -3  -4   1 1713.13   80.19
  -3  -4   1 1710.33   66.59
  -3  -4   1 1817.32   78.29
  -3  -4   1 1746.43   72.99
  -3  -4   1 1675.43   76.29
  -3  -4   1 1783.42   69.79
   2   4  -1   73.89   14.50
   2   4  -1   40.60   14.50
   2   4  -1   50.39   13.30
   2   4  -1   45.30   14.70
   2   4  -1   56.29   14.70
   2   4  -1   47.60   16.00
   2   4  -1   49.90   15.60
   2   4  -1   52.69   14.50
   2   4  -1   48.00    5.70
   2   4  -1   42.40   14.70
  -2  -4   1   36.90   11.70
  -2  -4   1   71.59   20.20
  -2  -4   1   48.40   13.80
  -2  -4   1   70.99   18.20
  -2  -4   1   60.49   16.30
  -2  -4   1   49.00   23.70
  -2  -4   1   76.09   15.50
  -2  -4   1   55.49   13.00
  -2  -4   1   69.29   15.50
  -2  -4   1   63.79   16.50
  -2  -4   1   44.80   15.80
   1   4  -1 1684.93   62.69
   1   4  -1 1629.94   67.99
   1   4  -1 1623.34   63.99
   1   4  -1 1670.63   65.89
   1   4  -1 1712.53   65.19
   1   4  -1 1746.33   68.89
   1   4  -1 1656.13   63.29
   1   4  -1 1732.23   58.59
   1   4  -1 1622.24   72.89
   1   4  -1 1641.64   63.69
   1   4  -1 1675.63   63.59
  -1  -4   1 1706.33   62.39
  -1  -4   1 1669.83   59.89
  -1  -4   1 1551.84   73.19
  -1  -4   1 1756.22   67.29
  -1  -4   1 1656.33   63.19
  -1  -4   1 1739.43   66.09
  -1  -4   1 1678.93   69.49
  -1  -4   1 1741.93   64.09
  -1  -4   1 1772.22   68.29
  -1  -4   1 1642.44   63.09
  -1  -4   1 1741.13   65.19
   0   4  -1  843.92   46.10
   0   4  -1  898.01   41.50
   0   4  -1  943.21   40.50
   0   4  -1  864.71   41.90
   0   4  -1  859.11   38.70
   0   4  -1  863.41   40.60
   0   4  -1  896.01   43.80
   0   4  -1  909.71   31.60
   0   4  -1  925.51   40.30
   0   4  -1  884.71   42.00
   0   4  -1  865.01   45.90
   0  -4   1  869.21   38.90
   0  -4   1  872.81   41.80
   0  -4   1  811.82   50.89
   0  -4   1  898.01   41.30
   0  -4   1  878.71   38.70
   0  -4   1  886.41   44.00
   0  -4   1  873.61   39.10
   0  -4   1  887.71   43.20
  -1   4  -1  220.58   25.90
  -1   4  -1  158.18   23.70
  -1   4  -1  206.28   20.30
  -1   4  -1  201.98   21.10
  -1   4  -1  175.48   20.80
  -1   4  -1  208.88   22.60
  -1   4  -1  206.48   18.10
  -1   4  -1  192.48   19.80
  -1   4  -1  194.38   20.80
   1  -4   1  209.28   20.50
   1  -4   1  180.38   25.40
   1  -4   1  185.18   20.40
   1  -4   1  171.98   18.30
   1  -4   1  172.08   21.90
   1  -4   1  199.38   24.40
   1  -4   1  196.28   19.50
   1  -4   1  173.58   18.80
   1  -4   1  194.18   20.80
   1  -4   1  144.99   23.80
  -2   4  -1 1140.59   52.49
  -2   4  -1 1177.78   63.39
  -2   4  -1 1101.09   55.09
  -2   4  -1 1088.99   53.49
  -2   4  -1 1105.79   56.29
  -2   4  -1 1170.98   55.19
  -2   4  -1 1152.98   55.59
  -2   4  -1 1111.99   51.29
  -2   4  -1 1174.48   56.19
  -2   4  -1 1174.48   49.70
  -2   4  -1 1175.58   51.39
   2  -4   1 1185.08   53.59
   2  -4   1 1144.19   51.09
   2  -4   1 1198.88   59.69
   2  -4   1 1068.99   56.29
   2  -4   1 1211.48   39.40
   2  -4   1 1154.88   57.09
   2  -4   1 1195.38   54.99
   2  -4   1 1188.38   52.29
   2  -4   1 1146.79   51.59
   2  -4   1 1070.39   50.79
   2  -4   1 1141.69   54.49
   2  -4   1 1109.39   62.59
  -3   4  -1 1366.06   75.89
  -3   4  -1 1502.15   68.09
  -3   4  -1 1371.76   62.69
  -3   4  -1 1391.86   66.59
  -3   4  -1 1352.86   63.99
  -3   4  -1 1350.66   66.99
  -3   4  -1 1423.06   57.39
  -3   4  -1 1370.56   63.69
  -3   4  -1 1437.56   66.09
   3  -4   1 1410.96   64.59
   3  -4   1 1278.47   65.69
   3  -4   1 1359.36   62.49
   3  -4   1 1382.96   64.19
   3  -4   1 1413.46   62.79
   3  -4   1 1391.96   58.19
   3  -4   1 1449.76   52.49
   3  -4   1 1366.56   62.49
  -4   4  -1  294.67   32.60
  -4   4  -1  345.67   31.60
  -4   4  -1  331.57   33.40
  -4   4  -1  402.76   45.20
  -4   4  -1  275.27   22.80
  -4   4  -1  369.26   38.00
  -4   4  -1  387.46   32.80
  -4   4  -1  319.97   35.00
   4  -4   1  253.47   28.50
   4  -4   1  269.37   35.80
   4  -4   1  295.77   25.10
   4  -4   1  363.46   36.20
   4  -4   1  360.06   24.40
   4  -4   1  323.57   31.90
   4  -4   1  323.77   35.80
  -5   4  -1  357.46   52.39
  -5   4  -1  371.46   40.20
  -5   4  -1  376.26   41.10
  -5   4  -1  417.66   41.80
  -5   4  -1  360.16   38.60
  -5   4  -1  397.06   40.40
  -5   4  -1  399.06   24.40
   5  -4   1  415.16   38.80
   5  -4   1  361.36   27.10
   5  -4   1  337.57   36.70
   5  -4   1  300.27   37.60
   5  -4   1  375.56   40.80
   5  -4   1  354.76   39.20
  -6   4  -1  948.41   67.39
  -6   4  -1  918.91   80.19
  -6   4  -1  954.40   64.79
  -6   4  -1 1096.49   67.89
  -6   4  -1  955.70   62.39
  -6   4  -1  976.90   60.39
  -6   4  -1  915.71   43.90
   6  -4   1  992.00   52.99
   6  -4   1 1052.59   62.99
   6  -4   1 1148.29   68.39
   6  -4   1 1003.00   61.29
   6  -4   1  994.10   65.29
   6  -4   1  857.71   57.69
  -7   4  -1  134.79   47.20
  -7   4  -1  115.49   32.00
  -7   4  -1  154.38   34.80
  -7   4  -1  100.09   26.10
  -7   4  -1  217.28   38.20
   7  -4   1  105.89   17.40
   7  -4   1  109.39   31.80
   7  -4   1  120.09   30.50
   7  -4   1  131.39   33.60
   7  -4   1  146.79   29.80
  -8   4  -1   41.30   28.20
  -8   4  -1  -26.70   24.00
  -8   4  -1   -3.60   18.70
  -8   4  -1  -49.60   37.60
  -8   4  -1  -11.80   17.90
   8  -4   1  -24.30   23.40
   8  -4   1   37.10   29.30
   8  -4   1  -10.40   18.10
   8  -4   1    6.60   25.40
  -9   4  -1  666.03   84.09
  -9   4  -1  683.83   69.59
  -9   4  -1  706.53   69.59
  -9   4  -1  605.14   65.59
  -9   4  -1  677.33   72.09
   9  -4   1  668.73   67.09
   9  -4   1  679.13   64.79
   9  -4   1  720.83   69.39
   9  -4   1  680.93   68.79
 -10   4  -1   97.69   41.00
 -10   4  -1   94.69   47.30
 -10   4  -1  175.38   44.80
 -10   4  -1  116.69   39.80
 -10   4  -1  136.39   47.40
  10  -4   1  124.19   41.70
  10  -4   1  102.39   42.00
  10  -4   1  156.28   40.60
  10  -4   1  170.98   43.00
  12   3  -1  156.28   48.10
  12   3  -1  111.19   40.40
  12   3  -1  122.19   44.00
 -12  -3   1  144.99   46.60
 -12  -3   1  102.89   41.30
 -12  -3   1   87.19   44.80
 -12  -3   1  101.89   40.00
  11   3  -1  220.08   54.99
  11   3  -1  144.69   45.20
  11   3  -1  306.87   54.19
  11   3  -1  319.67   50.39
 -11  -3   1  368.36   65.09
 -11  -3   1  329.87   51.89
 -11  -3   1  281.67   54.19
 -11  -3   1  245.48   48.90
  10   3  -1  449.56   59.09
  10   3  -1  487.65   64.69
  10   3  -1  396.76   51.39
  10   3  -1  400.06   44.20
  10   3  -1  388.06   56.39
 -10  -3   1  422.26   58.99
 -10  -3   1  553.54   67.99
 -10  -3   1  445.26   56.59
 -10  -3   1  468.25   58.79
   9   3  -1    2.30   24.50
   9   3  -1  -28.50   25.40
   9   3  -1  -15.90   26.20
   9   3  -1    1.30   20.90
   9   3  -1    7.90   18.30
  -9  -3   1   30.60   15.00
  -9  -3   1  -17.70   25.30
  -9  -3   1   40.00   26.00
  -9  -3   1  -15.80   18.00
  -9  -3   1   -8.50   27.80
  -9  -3   1   19.50   29.00
   8   3  -1  590.14   56.99
   8   3  -1  558.24   57.49
   8   3  -1  601.64   57.19
   8   3  -1  518.05   55.09
   8   3  -1  519.65   48.80
   8   3  -1  534.15   41.60
  -8  -3   1  593.24   59.09
  -8  -3   1  589.04   35.20
  -8  -3   1  544.55   40.70
  -8  -3   1  590.84   57.39
  -8  -3   1  575.84   58.69
  -8  -3   1  606.54   58.09
  -8  -3   1  631.64   58.89
   7   3  -1  364.06   41.60
   7   3  -1  300.07   39.30
   7   3  -1  282.57   37.00
   7   3  -1  274.37   35.80
   7   3  -1  273.47   30.20
   7   3  -1  381.06   46.40
   7   3  -1  311.47   17.20
  -7  -3   1  316.97   41.50
  -7  -3   1  280.97   39.80
  -7  -3   1  283.97   23.20
  -7  -3   1  352.56   35.60
  -7  -3   1  243.98   36.20
  -7  -3   1  278.47   35.80
   6   3  -1   -2.80   11.20
   6   3  -1   -6.70   11.60
   6   3  -1   -0.80    9.00
   6   3  -1   20.20   14.50
   6   3  -1  -11.50   20.20
   6   3  -1    1.70    5.60
   6   3  -1   12.50   11.90
   6   3  -1   -4.70   17.90
   6   3  -1   -1.30   17.50
  -6  -3   1   36.80   21.10
  -6  -3   1   -6.40   13.40
  -6  -3   1   -5.90   16.00
  -6  -3   1   18.60   17.90
  -6  -3   1  -14.50   17.70
  -6  -3   1   17.30   11.30
  -6  -3   1   13.80   15.10
  -6  -3   1   18.10   19.60
  -6  -3   1  -12.50   18.20
   5   3  -1 2232.28   95.09
   5   3  -1 2060.49   95.49
   5   3  -1 2162.58   72.59
   5   3  -1 1927.91   95.79
   5   3  -1 2145.59   91.49
   5   3  -1 1931.81   90.69
   5   3  -1 2141.49   86.89
   5   3  -1 1884.61   87.99
   5   3  -1 2079.69   89.29
  -5  -3   1 2067.59   88.09
  -5  -3   1 2138.69   96.79
  -5  -3   1 2135.99   77.09
  -5  -3   1 2148.29   94.49
  -5  -3   1 2035.40   87.19
  -5  -3   1 2208.98   94.29
  -5  -3   1 2183.58   89.89
  -5  -3   1 2041.90   88.89
  -5  -3   1 2253.87   94.19
  -5  -3   1 2211.58   95.59
  -5  -3   1 2198.48   88.39
   4   3  -1  975.20   50.39
   4   3  -1  958.40   52.59
   4   3  -1  969.80   54.29
   4   3  -1  961.30   53.79
   4   3  -1  974.80   52.19
   4   3  -1 1063.19   53.39
   4   3  -1  935.11   51.69
   4   3  -1 1097.39   47.30
   4   3  -1  916.61   52.49
   4   3  -1  958.10   49.80
  -4  -3   1  954.30   56.69
  -4  -3   1 1111.19   57.29
  -4  -3   1 1042.50   54.39
  -4  -3   1 1048.90   52.89
  -4  -3   1 1094.59   57.39
  -4  -3   1  975.00   52.59
  -4  -3   1  986.80   57.29
  -4  -3   1 1018.20   47.10
  -4  -3   1 1007.60   42.20
  -4  -3   1  978.30   50.59
   3   3  -1   35.70   17.20
   3   3  -1   47.80   16.80
   3   3  -1   56.39   11.10
   3   3  -1   64.79   14.80
   3   3  -1   55.19   18.50
   3   3  -1   43.60   10.60
   3   3  -1   75.79   19.10
   3   3  -1   53.69   14.00
   3   3  -1   30.40   17.00
   3   3  -1   37.40   18.10
   3   3  -1   50.79   19.30
  -3  -3   1   44.60   18.90
  -3  -3   1   51.19   15.00
  -3  -3   1    2.10   18.00
  -3  -3   1   59.99   14.50
  -3  -3   1   62.39   16.60
  -3  -3   1   41.60   12.10
  -3  -3   1   57.99   20.80
  -3  -3   1   66.29   14.20
  -3  -3   1   67.89   18.60
  -3  -3   1   51.19   12.20
  -3  -3   1   71.19   19.50
   2   3  -1  229.88   20.00
   2   3  -1  206.98   19.10
   2   3  -1  257.37   22.80
   2   3  -1  187.88   20.80
   2   3  -1  249.88   22.60
   2   3  -1  262.17   11.60
   2   3  -1  232.38   20.90
   2   3  -1  232.28   21.30
   2   3  -1  263.37   24.40
   2   3  -1  283.67   24.90
   2   3  -1  260.87   24.40
   2   3  -1  207.38   25.40
  -2  -3   1  248.78   21.20
  -2  -3   1  255.77   25.60
  -2  -3   1  241.68   14.10
  -2  -3   1  223.98   24.00
  -2  -3   1  252.97   24.20
  -2  -3   1  255.77   29.50
  -2  -3   1  236.48   19.20
  -2  -3   1  232.88   20.70
  -2  -3   1  286.27   24.00
  -2  -3   1  241.88   23.00
  -2  -3   1  266.07   20.50
  -2  -3   1  272.57   27.20
   1   3  -1 1976.80   69.59
   1   3  -1 1981.60   64.39
   1   3  -1 2021.60   73.79
   1   3  -1 1867.61   71.09
   1   3  -1 2104.39   71.09
   1   3  -1 2031.30   66.39
   1   3  -1 2040.80   69.99
   1   3  -1 1965.60   70.69
   1   3  -1 1997.30   69.49
   1   3  -1 1956.50   70.39
   1   3  -1 1871.31   69.39
  -1  -3   1 2059.29   71.79
  -1  -3   1 1735.33   72.89
  -1  -3   1 2023.70   70.69
  -1  -3   1 1826.22   78.19
  -1  -3   1 2026.10   64.49
  -1  -3   1 1981.20   68.89
  -1  -3   1 1934.21   69.69
  -1  -3   1 1954.00   68.09
  -1  -3   1 1887.61   72.19
  -1  -3   1 1959.60   75.19
   0   3  -1  261.27   20.50
   0   3  -1  226.88   17.90
   0   3  -1  265.87   19.60
   0   3  -1  257.17   20.40
   0   3  -1  236.88   21.40
   0   3  -1  293.17   24.80
   0   3  -1  256.17   18.50
   0   3  -1  260.57   13.10
   0   3  -1  249.38   18.80
   0   3  -1  224.58   23.50
   0   3  -1  256.87   20.40
   0  -3   1  248.48   27.40
   0  -3   1  283.37   25.30
   0  -3   1  233.68   23.20
   0  -3   1  225.18   22.20
   0  -3   1  232.38   18.20
   0  -3   1  245.18   20.00
   0  -3   1  232.18   17.80
   0  -3   1  219.88   20.90
   0  -3   1  257.57   27.60
   0  -3   1  238.48   19.00
   0  -3   1  240.68   17.70
  -1   3  -1 2203.98   84.29
  -1   3  -1 2107.09   76.39
  -1   3  -1 2125.69   77.49
  -1   3  -1 2045.60   76.19
  -1   3  -1 2003.00   77.09
  -1   3  -1 2180.58   77.59
  -1   3  -1 2146.49   80.79
  -1   3  -1 2011.50   80.19
  -1   3  -1 2196.98   77.29
  -1   3  -1 2152.18   75.89
   1  -3   1 2093.19   78.49
   1  -3   1 2115.19   84.49
   1  -3   1 2095.79   81.29
   1  -3   1 2194.88   78.39
   1  -3   1 2006.30   75.99
   1  -3   1 2201.88   76.19
   1  -3   1 2116.89   75.79
   1  -3   1 2129.19   77.79
   1  -3   1 2104.09   75.69
   1  -3   1 2171.58   82.69
  -2   3  -1 2849.61  110.99
  -2   3  -1 3092.19  110.59
  -2   3  -1 2930.51  106.99
  -2   3  -1 3181.08  104.69
  -2   3  -1 3028.60  109.39
  -2   3  -1 2902.01  110.09
  -2   3  -1 2943.61  108.19
  -2   3  -1 2969.00  110.79
  -2   3  -1 3177.48  108.49
  -2   3  -1 2929.71  116.49
  -2   3  -1 3201.88   99.89
   2  -3   1 3007.80  110.09
   2  -3   1 2940.81  110.69
   2  -3   1 2947.91  106.99
   2  -3   1 3181.88   99.39
   2  -3   1 2981.40  108.19
   2  -3   1 3197.48  110.59
   2  -3   1 2920.41  111.49
   2  -3   1 3026.80  112.69
   2  -3   1 3194.18  105.79
   2  -3   1 3189.28  108.19
  -3   3  -1 1127.19   59.79
  -3   3  -1 1263.27   55.79
  -3   3  -1 1193.98   57.89
  -3   3  -1 1305.37   59.49
  -3   3  -1 1291.07   57.49
  -3   3  -1 1321.17   51.29
  -3   3  -1 1198.48   69.49
  -3   3  -1 1301.07   57.29
  -3   3  -1 1316.67   49.99
  -3   3  -1 1222.88   58.99
  -3   3  -1 1362.76   60.59
  -3   3  -1 1230.48   60.59
   3  -3   1 1285.77   51.19
   3  -3   1 1297.17   50.59
   3  -3   1 1193.88   57.29
   3  -3   1 1266.67   55.29
   3  -3   1 1224.28   60.49
   3  -3   1 1206.78   57.39
   3  -3   1 1279.57   69.39
   3  -3   1 1334.07   59.09
   3  -3   1 1252.67   56.39
   3  -3   1 1236.78   58.19
  -4   3  -1  668.33   42.70
  -4   3  -1  715.83   44.30
  -4   3  -1  679.33   46.80
  -4   3  -1  747.13   47.30
  -4   3  -1  685.53   56.79
  -4   3  -1  777.02   33.20
  -4   3  -1  699.13   40.50
  -4   3  -1  709.03   46.10
  -4   3  -1  686.33   40.90
   4  -3   1  777.92   45.10
   4  -3   1  656.03   42.10
   4  -3   1  602.94   44.20
   4  -3   1  638.74   39.70
   4  -3   1  729.13   34.20
   4  -3   1  712.33   37.00
   4  -3   1  673.23   44.30
   4  -3   1  723.53   43.40
   4  -3   1  649.64   42.10
  -5   3  -1 2292.97   97.89
  -5   3  -1 2167.78   79.69
  -5   3  -1 2137.19   95.89
  -5   3  -1 2278.07   99.89
  -5   3  -1 2112.79   98.99
  -5   3  -1 2274.07  113.69
  -5   3  -1 2354.56   99.49
  -5   3  -1 2155.58   93.89
   5  -3   1 2121.89   94.99
   5  -3   1 2277.67   97.29
   5  -3   1 2360.16   98.89
   5  -3   1 2133.49   92.29
   5  -3   1 2241.28   95.99
   5  -3   1 2263.27   81.29
  -6   3  -1  -31.30   27.80
  -6   3  -1   21.30   15.60
  -6   3  -1    9.90   19.30
  -6   3  -1   32.00   21.20
  -6   3  -1   32.10   21.70
  -6   3  -1   12.00   10.30
  -6   3  -1   35.40   22.30
   6  -3   1   24.40   11.60
   6  -3   1   -4.00   17.90
   6  -3   1   69.59   23.60
   6  -3   1   19.20   14.10
   6  -3   1   16.10   20.10
   6  -3   1   39.50   17.10
   6  -3   1    7.80   19.20
  -7   3  -1   19.90   17.70
  -7   3  -1   32.10   25.50
  -7   3  -1   10.80   15.50
  -7   3  -1   17.20   21.70
  -7   3  -1   40.80   38.00
  -7   3  -1   11.90   23.30
   7  -3   1   27.80    8.00
   7  -3   1   21.60   22.40
   7  -3   1   38.90   18.00
   7  -3   1   36.50   19.30
   7  -3   1   16.50   11.20
   7  -3   1  -13.20   23.40
   7  -3   1   53.19   20.40
  -8   3  -1  560.84   59.79
  -8   3  -1  454.85   51.29
  -8   3  -1  362.96   65.89
  -8   3  -1  434.46   50.69
  -8   3  -1  439.16   52.39
   8  -3   1  455.65   51.99
   8  -3   1  497.25   49.00
   8  -3   1  431.56   50.79
   8  -3   1  460.85   51.49
  -9   3  -1  210.08   38.10
  -9   3  -1  219.18   46.40
  -9   3  -1  172.28   43.40
  -9   3  -1  244.58   42.70
  -9   3  -1  187.18   49.80
   9  -3   1  233.48   43.20
   9  -3   1  246.18   41.20
   9  -3   1  326.67   44.80
   9  -3   1  303.87   45.90
 -10   3  -1  -33.10   26.10
 -10   3  -1    1.20   26.70
 -10   3  -1  -40.10   27.70
 -10   3  -1   42.00   36.60
 -10   3  -1  -10.50   31.90
  10  -3   1   68.99   33.20
  10  -3   1   39.60   32.50
  10  -3   1   26.10   22.20
  10  -3   1    6.60   21.40
  12   2  -1  368.96   56.49
  12   2  -1  449.36   67.39
  12   2  -1  388.06   63.29
 -12  -2   1  307.17   55.19
 -12  -2   1  428.46   66.19
 -12  -2   1  326.47   61.29
 -12  -2   1  231.08   47.30
  11   2  -1   15.40   24.60
  11   2  -1   57.19   33.40
  11   2  -1   10.60   24.60
 -11  -2   1   79.29   34.00
 -11  -2   1  112.09   51.19
 -11  -2   1   38.50   36.90
 -11  -2   1   41.90   27.60
  10   2  -1    7.20   17.20
  10   2  -1    1.10   18.30
  10   2  -1   15.30   30.50
  10   2  -1  -35.30   25.90
  10   2  -1   31.90   26.00
 -10  -2   1   47.20   33.10
 -10  -2   1   33.90   32.40
 -10  -2   1   16.80   27.90
 -10  -2   1  -37.80   36.50
   9   2  -1 2119.49  108.59
   9   2  -1 1838.62  110.49
   9   2  -1 1941.11  102.29
   9   2  -1 1823.82   88.69
   9   2  -1 1970.50   98.59
  -9  -2   1 2018.90  104.79
  -9  -2   1 1940.51  103.79
  -9  -2   1 1900.21  107.69
  -9  -2   1 1964.40   82.79
  -9  -2   1 1931.01  103.29
  -9  -2   1 1796.12  109.29
   8   2  -1  253.47   38.80
   8   2  -1  293.47   35.50
   8   2  -1  291.97   42.50
   8   2  -1  266.57   34.40
   8   2  -1  239.88   40.00
   8   2  -1  249.18   26.90
   8   2  -1  284.97   39.10
  -8  -2   1  241.08   38.10
  -8  -2   1  229.88   39.20
  -8  -2   1  213.78   39.20
  -8  -2   1  341.17   45.30
  -8  -2   1  284.37   43.80
  -8  -2   1  256.57   27.10
   7   2  -1   83.19   24.60
   7   2  -1   84.69   23.10
   7   2  -1  121.99   22.40
   7   2  -1   87.79   26.40
   7   2  -1   81.09   25.30
   7   2  -1   74.09   25.50
  -7  -2   1   74.79   29.90
  -7  -2   1  102.39   15.60
  -7  -2   1   85.79   26.20
  -7  -2   1   94.19   25.10
  -7  -2   1  100.79   28.70
  -7  -2   1   89.79   19.70
  -7  -2   1  111.09   29.00
   6   2  -1  455.85   41.00
   6   2  -1  447.56   41.80
   6   2  -1  502.15   41.80
   6   2  -1  565.44   42.30
   6   2  -1  523.25   40.80
   6   2  -1  496.95   43.30
  -6  -2   1  508.85   34.20
  -6  -2   1  510.05   47.20
  -6  -2   1  506.35   46.20
  -6  -2   1  475.95   38.90
  -6  -2   1  483.15   39.90
  -6  -2   1  536.85   47.50
  -6  -2   1  519.55   29.20
  -6  -2   1  486.35   43.30
   5   2  -1 1862.41   80.19
   5   2  -1 1730.63   84.09
   5   2  -1 1917.91   81.59
   5   2  -1 1771.92   81.39
   5   2  -1 1851.81   85.69
   5   2  -1 1780.62   87.39
   5   2  -1 1880.81   82.49
   5   2  -1 1942.61   61.69
   5   2  -1 1913.61   79.59
   5   2  -1 1710.43   80.29
   5   2  -1 1750.42   73.49
  -5  -2   1 1703.73   81.79
  -5  -2   1 1819.02   77.79
  -5  -2   1 1801.02   79.29
  -5  -2   1 1876.71   85.69
  -5  -2   1 1999.80   83.79
  -5  -2   1 1893.71   75.69
  -5  -2   1 1859.01   83.39
  -5  -2   1 1882.01   81.99
  -5  -2   1 1736.73   76.89
  -5  -2   1 1749.62   83.69
   4   2  -1   94.79   19.80
   4   2  -1  107.39   17.70
   4   2  -1   96.49   16.80
   4   2  -1  120.39   18.70
   4   2  -1   65.49   19.50
   4   2  -1  104.69   23.20
   4   2  -1  120.69   17.40
   4   2  -1  126.59    9.90
   4   2  -1  108.59   18.40
   4   2  -1   94.79   21.30
  -4  -2   1  125.69   24.10
  -4  -2   1  104.09   18.70
  -4  -2   1  108.09   20.10
  -4  -2   1  147.29   23.10
  -4  -2   1   92.79   18.40
  -4  -2   1  106.29   19.60
  -4  -2   1  117.19   22.00
  -4  -2   1  140.89   27.00
  -4  -2   1  117.89   13.20
  -4  -2   1  117.09   19.30
   3   2  -1 1627.14   66.09
   3   2  -1 1567.84   69.59
   3   2  -1 1510.15   65.39
   3   2  -1 1523.55   66.69
   3   2  -1 1567.74   63.49
   3   2  -1 1596.34   65.79
   3   2  -1 1592.44   68.19
   3   2  -1 1605.44   67.19
   3   2  -1 1634.34   62.19
  -3  -2   1 1594.04   65.69
  -3  -2   1 1602.44   62.89
  -3  -2   1 1574.84   65.49
  -3  -2   1 1565.64   68.09
  -3  -2   1 1615.74   66.39
  -3  -2   1 1688.13   67.99
  -3  -2   1 1614.94   66.79
  -3  -2   1 1574.84   69.99
  -3  -2   1 1587.94   55.99
  -3  -2   1 1623.64   69.09
  -3  -2   1 1587.84   67.09
   2   2  -1  283.57   16.90
   2   2  -1  289.87   25.70
   2   2  -1  261.77   24.10
   2   2  -1  322.67   27.00
   2   2  -1  300.27   25.00
   2   2  -1  260.17   20.80
   2   2  -1  253.07   22.50
   2   2  -1  268.67   21.80
   2   2  -1  264.37   20.80
   2   2  -1  270.57   16.30
   2   2  -1  303.67   24.20
  -2  -2   1  285.47   18.70
  -2  -2   1  299.97   27.10
  -2  -2   1  322.47   28.00
  -2  -2   1  285.17   23.50
  -2  -2   1  277.27   25.40
  -2  -2   1  296.57   17.60
  -2  -2   1  344.87   28.40
  -2  -2   1  328.37   27.50
  -2  -2   1  290.17   23.70
  -2  -2   1  315.87   22.40
  -2  -2   1  289.67   22.90
  -2  -2   1  270.17   22.00
   1   2  -1   20.20    7.90
   1   2  -1   39.00    9.10
   1   2  -1   31.70   13.50
   1   2  -1   22.90    7.80
   1   2  -1   23.50    9.90
   1   2  -1   37.50    9.90
   1   2  -1   35.70    6.70
   1   2  -1   24.40   10.00
   1   2  -1   35.80    9.50
   1   2  -1   29.00    8.90
  -1  -2   1   33.90   13.90
  -1  -2   1   30.60    9.50
  -1  -2   1   29.20    9.50
  -1  -2   1   32.40    9.80
  -1  -2   1   16.30   10.50
  -1  -2   1   35.90   12.90
  -1  -2   1   34.90    7.70
  -1  -2   1   12.00    8.30
  -1  -2   1   19.80    6.40
   0   2  -1 2359.86   78.19
   0   2  -1 2340.87   77.19
   0   2  -1 2376.66   76.89
   0   2  -1 2390.96   76.99
   0   2  -1 2340.07   81.59
   0   2  -1 2317.27   80.19
   0   2  -1 2276.07   84.29
   0   2  -1 2345.27   83.09
   0   2  -1 2311.97   77.99
   0  -2   1 2299.57   80.29
   0  -2   1 2300.67   76.99
   0  -2   1 2207.08   84.79
   0  -2   1 2389.66   76.49
   0  -2   1 2397.56   78.09
   0  -2   1 2322.17   83.29
   0  -2   1 2377.96   77.29
   0  -2   1 2210.68   81.89
   0  -2   1 2330.67   75.99
   0  -2   1 2358.66   81.49
  -1   2  -1 4207.58  144.59
  -1   2  -1 4391.26  147.59
  -1   2  -1 4203.58  141.19
  -1   2  -1 4336.17  140.89
  -1   2  -1 4387.06  139.99
  -1   2  -1 4218.58  143.79
  -1   2  -1 4280.37  141.89
  -1   2  -1 4301.87  140.09
  -1   2  -1 4369.56  140.19
  -1   2  -1 4425.46  140.69
  -1   2  -1 4535.45  135.49
   1  -2   1 4293.97  139.89
   1  -2   1 4461.15  141.29
   1  -2   1 4036.90  143.19
   1  -2   1 4452.55  145.39
   1  -2   1 4369.86  140.49
   1  -2   1 4277.87  140.39
   1  -2   1 4326.57  141.59
   1  -2   1 4247.27  141.19
   1  -2   1 4185.88  144.59
   1  -2   1 4459.65  139.89
   1  -2   1 4420.66  134.79
   1  -2   1 4090.29  147.69
  -2   2  -1   72.09   13.30
  -2   2  -1   57.49    8.80
  -2   2  -1   51.49   14.40
  -2   2  -1   48.90   11.30
  -2   2  -1   43.40   14.40
  -2   2  -1   62.69   22.70
  -2   2  -1   55.09   11.30
  -2   2  -1   56.29   13.20
  -2   2  -1   44.20   14.00
  -2   2  -1   62.59   12.10
  -2   2  -1   36.60   14.50
  -2   2  -1   47.20   12.50
   2  -2   1   51.09   15.80
   2  -2   1   67.59   16.10
   2  -2   1   43.10   12.20
   2  -2   1   78.39   14.90
   2  -2   1   66.19   14.50
   2  -2   1   59.49   13.60
   2  -2   1   24.10   19.30
   2  -2   1   60.79    9.40
   2  -2   1   50.29   11.10
   2  -2   1   36.70    8.70
   2  -2   1   61.99   16.60
  -3   2  -1  747.53   39.10
  -3   2  -1  700.33   37.60
  -3   2  -1  641.44   37.60
  -3   2  -1  749.73   38.50
  -3   2  -1  758.42   36.50
  -3   2  -1  730.63   42.00
  -3   2  -1  717.13   47.10
  -3   2  -1  678.53   37.70
  -3   2  -1  655.43   38.70
  -3   2  -1  723.13   41.30
  -3   2  -1  710.93   36.70
  -3   2  -1  669.43   29.10
   3  -2   1  725.33   38.40
   3  -2   1  675.83   38.50
   3  -2   1  714.43   39.30
   3  -2   1  670.13   29.80
   3  -2   1  694.53   48.10
   3  -2   1  681.43   38.80
   3  -2   1  701.83   36.40
   3  -2   1  679.23   39.10
   3  -2   1  743.13   35.10
   3  -2   1  713.53   38.50
   3  -2   1  696.93   38.10
  -4   2  -1 1578.04   70.59
  -4   2  -1 1517.05   82.99
  -4   2  -1 1686.83   70.29
  -4   2  -1 1544.85   67.19
  -4   2  -1 1563.94   73.29
  -4   2  -1 1583.24   72.59
  -4   2  -1 1554.94   65.49
  -4   2  -1 1664.73   70.49
  -4   2  -1 1687.03   57.79
  -4   2  -1 1564.64   68.49
  -4   2  -1 1676.33   69.79
  -4   2  -1 1544.85   69.69
   4  -2   1 1675.03   73.69
   4  -2   1 1524.35   65.69
   4  -2   1 1458.15   69.39
   4  -2   1 1573.84   69.09
   4  -2   1 1543.65   68.69
   4  -2   1 1636.54   68.89
   4  -2   1 1582.64   57.69
   4  -2   1 1499.35   69.39
  -5   2  -1  434.46   39.80
  -5   2  -1  399.66   36.80
  -5   2  -1  396.86   29.80
  -5   2  -1  417.86   31.90
  -5   2  -1  426.36   39.50
  -5   2  -1  420.96   40.50
  -5   2  -1  429.56   37.30
  -5   2  -1  310.47   41.30
  -5   2  -1  403.76   37.00
   5  -2   1  394.46   35.20
   5  -2   1  363.26   35.70
   5  -2   1  434.16   38.10
   5  -2   1  374.86   22.20
   5  -2   1  357.66   35.00
   5  -2   1  390.46   33.90
   5  -2   1  436.56   33.00
   5  -2   1  419.26   36.40
  -6   2  -1  521.65   40.60
  -6   2  -1  570.64   36.40
  -6   2  -1  535.85   42.80
  -6   2  -1  533.65   40.00
  -6   2  -1  476.95   47.00
  -6   2  -1  458.15   57.09
  -6   2  -1  585.24   43.90
  -6   2  -1  502.75   43.30
  -6   2  -1  503.65   30.40
   6  -2   1  574.24   41.60
   6  -2   1  496.45   42.30
   6  -2   1  532.95   27.90
   6  -2   1  546.75   41.30
   6  -2   1  610.44   48.10
   6  -2   1  457.95   39.20
   6  -2   1  587.84   44.30
   6  -2   1  527.85   22.00
  -7   2  -1  605.14   56.29
  -7   2  -1  606.94   46.00
  -7   2  -1  628.44   69.29
  -7   2  -1  584.34   50.89
  -7   2  -1  556.94   51.49
  -7   2  -1  651.63   36.50
  -7   2  -1  656.53   53.79
   7  -2   1  606.74   52.39
   7  -2   1  599.24   53.29
   7  -2   1  713.23   55.99
   7  -2   1  619.14   51.39
   7  -2   1  650.93   32.20
   7  -2   1  554.14   45.40
  -8   2  -1  397.96   41.90
  -8   2  -1  324.87   45.70
  -8   2  -1  446.26   68.39
  -8   2  -1  326.17   47.70
  -8   2  -1  473.45   54.19
  -8   2  -1  446.06   48.10
   8  -2   1  413.06   26.90
   8  -2   1  441.96   49.80
   8  -2   1  498.95   50.49
   8  -2   1  405.26   48.50
   8  -2   1  483.65   51.79
   8  -2   1  452.35   49.40
  -9   2  -1   39.30   31.20
  -9   2  -1   19.90   30.30
  -9   2  -1  -29.40   25.20
  -9   2  -1   35.10   26.60
  -9   2  -1   65.49   35.90
   9  -2   1   12.60   26.00
   9  -2   1    9.20   27.50
   9  -2   1   22.50   27.20
   9  -2   1    0.70   27.10
 -10   2  -1  481.85   63.89
 -10   2  -1  600.24   70.59
 -10   2  -1  554.54   59.89
 -10   2  -1  542.75   82.09
 -10   2  -1  619.94   62.89
  10  -2   1  595.94   66.39
  10  -2   1  486.95   61.19
  10  -2   1  540.75   61.59
  10  -2   1  533.55   61.59
 -11   2  -1  151.18   59.09
 -11   2  -1   89.59   32.80
 -11   2  -1   88.49   42.30
  11  -2   1   92.09   30.60
  11  -2   1  168.68   45.70
  11  -2   1  116.29   35.80
  11  -2   1   65.09   37.10
  12   1  -1   30.10   28.20
  12   1  -1  -22.40   20.40
  12   1  -1  -14.50   23.60
  12   1  -1  -28.90   30.40
 -12  -1   1  -16.70   47.70
 -12  -1   1  -37.60   24.30
 -12  -1   1   55.19   33.00
 -12  -1   1  -29.90   35.30
  11   1  -1   14.50   34.70
  11   1  -1    1.70   20.60
  11   1  -1   19.20   24.60
 -11  -1   1   35.40   28.20
 -11  -1   1   12.80   33.30
 -11  -1   1   58.59   29.50
 -11  -1   1  -18.60   31.10
  10   1  -1  533.65   62.39
  10   1  -1  433.76   53.59
  10   1  -1  451.15   60.99
  10   1  -1  474.75   41.10
  10   1  -1  448.96   54.79
 -10  -1   1  534.85   63.79
 -10  -1   1  477.45   53.29
 -10  -1   1  575.74   62.69
 -10  -1   1  507.95   65.79
   9   1  -1  222.58   43.40
   9   1  -1  288.17   43.20
   9   1  -1  212.68   40.40
   9   1  -1  253.77   31.20
   9   1  -1  246.08   41.70
  -9  -1   1  255.67   40.20
  -9  -1   1  211.58   43.00
  -9  -1   1  303.57   32.90
  -9  -1   1  195.08   43.90
  -9  -1   1  288.77   47.40
  -9  -1   1  219.38   39.10
   8   1  -1  293.37   43.80
   8   1  -1  298.47   39.60
   8   1  -1  280.27   36.80
   8   1  -1  302.07   42.80
   8   1  -1  369.36   36.10
   8   1  -1  298.77   38.50
  -8  -1   1  320.37   41.40
  -8  -1   1  312.17   31.30
  -8  -1   1  260.07   48.10
  -8  -1   1  253.27   41.70
  -8  -1   1  374.96   48.40
  -8  -1   1  246.08   18.70
  -8  -1   1  252.17   33.60
   7   1  -1  271.87   29.00
   7   1  -1  218.28   31.90
   7   1  -1  266.77   35.90
   7   1  -1  207.38   36.80
   7   1  -1  236.48   35.70
   7   1  -1  236.48   35.50
  -7  -1   1  276.77   25.20
  -7  -1   1  243.78   36.70
  -7  -1   1  289.27   35.90
  -7  -1   1  243.78   36.70
  -7  -1   1  288.07   44.30
  -7  -1   1  269.97   17.30
  -7  -1   1  282.17   36.00
  -7  -1   1  235.38   33.80
   6   1  -1 1064.19   61.59
   6   1  -1  941.01   59.69
   6   1  -1 1082.99   61.09
   6   1  -1 1063.69   62.19
   6   1  -1 1002.70   53.99
   6   1  -1 1065.49   59.99
   6   1  -1 1043.80   49.30
  -6  -1   1 1125.99   63.99
  -6  -1   1 1070.89   62.49
  -6  -1   1 1124.59   48.30
  -6  -1   1 1170.58   60.69
  -6  -1   1 1146.19   69.69
  -6  -1   1 1089.89   40.80
  -6  -1   1 1104.09   63.19
  -6  -1   1 1000.00   61.19
   5   1  -1    7.40   14.50
   5   1  -1   36.60   18.30
   5   1  -1   -5.30   11.00
   5   1  -1    1.20   11.00
   5   1  -1  -14.00   10.90
   5   1  -1    2.20   11.70
   5   1  -1   17.70   17.70
   5   1  -1  -28.00   15.00
   5   1  -1   27.00   19.40
   5   1  -1  -27.10    8.70
  -5  -1   1   16.90   21.80
  -5  -1   1    6.80   14.70
  -5  -1   1  -15.70   12.40
  -5  -1   1    4.70    5.80
  -5  -1   1   -3.70    9.10
  -5  -1   1   -4.40   10.90
  -5  -1   1    0.10    9.60
  -5  -1   1  -12.20   16.90
  -5  -1   1    4.00   16.70
  -5  -1   1   -0.90   15.90
  -5  -1   1  -13.50   15.50
  -5  -1   1    8.40   10.70
   4   1  -1 3865.11  140.39
   4   1  -1 3912.81  141.39
   4   1  -1 3745.53  136.29
   4   1  -1 3757.62  136.59
   4   1  -1 3882.41  138.29
   4   1  -1 4100.89  141.59
   4   1  -1 3913.61  131.59
   4   1  -1 3918.21  141.39
   4   1  -1 3726.73  136.99
  -4  -1   1 3789.12  135.59
  -4  -1   1 3919.01  138.49
  -4  -1   1 4090.99  126.69
  -4  -1   1 3566.34  134.69
  -4  -1   1 3866.31  138.89
  -4  -1   1 3874.91  121.79
  -4  -1   1 3864.41  137.19
  -4  -1   1 3786.52  141.99
  -4  -1   1 3768.92  138.79
  -4  -1   1 3840.12  139.99
  -4  -1   1 3669.23  137.29
  -4  -1   1 3892.61  131.79
   3   1  -1   92.19   14.70
   3   1  -1   80.39   17.60
   3   1  -1   92.59   14.40
   3   1  -1  109.39   17.10
   3   1  -1   97.69   15.10
   3   1  -1  120.09   17.90
   3   1  -1  103.39   15.40
   3   1  -1  104.59   19.30
   3   1  -1   69.99   17.60
  -3  -1   1  109.59   18.60
  -3  -1   1   94.19   16.40
  -3  -1   1  119.79   21.20
  -3  -1   1   71.69   14.10
  -3  -1   1   97.79   18.80
  -3  -1   1   96.49   17.70
  -3  -1   1   91.69   18.10
   2   1  -1   71.59   15.80
   2   1  -1   64.89   13.70
   2   1  -1   69.39   11.30
   2   1  -1   61.09   12.00
   2   1  -1   56.19   13.00
   2   1  -1   67.99   13.40
   2   1  -1   55.79   13.90
   2   1  -1   69.99   13.50
   2   1  -1   64.79   10.90
  -2  -1   1   44.60   11.50
  -2  -1   1   61.59    6.70
  -2  -1   1   60.99   13.90
  -2  -1   1   73.19   11.80
  -2  -1   1   65.49   14.50
  -2  -1   1   54.49   11.50
  -2  -1   1   39.90   13.00
  -2  -1   1   65.39   11.30
  -2  -1   1   54.09   13.80
   1   1  -1 2546.15   82.59
   1   1  -1 2385.56   82.49
   1   1  -1 2149.98   80.59
   1   1  -1 2524.85   85.59
   1   1  -1 2659.53   83.69
   1   1  -1 2579.34   82.99
   1   1  -1 2522.45   81.59
   1   1  -1 2419.86   86.19
   1   1  -1 2531.05   84.19
   1   1  -1 2427.76   78.99
  -1  -1   1 2411.26   81.69
  -1  -1   1 2551.84   82.69
  -1  -1   1 2651.14   83.39
  -1  -1   1 2546.75   82.49
  -1  -1   1 2522.85   79.19
  -1  -1   1 2324.97   83.39
  -1  -1   1 2627.24   81.39
  -1  -1   1 2612.44   86.29
  -1  -1   1 2581.64   81.99
   0   1  -1 5408.96  173.78
   0   1  -1 5558.94  170.68
   0   1  -1 5579.84  170.68
   0   1  -1 5580.04  174.28
   0   1  -1 5709.43  171.08
   0   1  -1 5480.55  174.08
   0   1  -1 5706.63  176.08
   0   1  -1 5534.15  170.88
   0  -1   1 5359.56  173.68
   0  -1   1 5463.45  175.08
   0  -1   1 5638.74  173.98
   0  -1   1 5527.85  170.68
   0  -1   1 5652.63  175.98
   0  -1   1 5325.27  175.38
   0  -1   1 5539.15  170.78
   0  -1   1 5488.55  170.68
   0  -1   1 5159.38  170.48
  -1   1  -1   52.69    7.70
  -1   1  -1   56.89    8.00
  -1   1  -1   63.29    9.20
  -1   1  -1   69.09    7.00
  -1   1  -1   67.89   17.40
  -1   1  -1   74.79   11.20
  -1   1  -1   54.09   11.40
  -1   1  -1   63.29    7.30
  -1   1  -1   54.59    9.40
  -1   1  -1   45.60    8.40
  -1   1  -1   56.49    9.80
  -1   1  -1   54.99   11.70
  -1   1  -1   67.99    9.50
  -1   1  -1   51.49    7.30
   1  -1   1   65.69    8.90
   1  -1   1   65.69    8.30
   1  -1   1   64.79    6.90
   1  -1   1   40.30   11.90
   1  -1   1   27.40   15.10
   1  -1   1   57.29    8.80
   1  -1   1   27.00    8.30
   1  -1   1   53.69   12.20
   1  -1   1   56.59    9.30
   1  -1   1   55.29    8.90
   1  -1   1   43.00    8.90
  -2   1  -1  525.65   28.70
  -2   1  -1  460.95   28.80
  -2   1  -1  522.95   26.70
  -2   1  -1  480.45   26.90
  -2   1  -1  510.25   25.60
  -2   1  -1  439.76   26.40
  -2   1  -1  473.45   18.90
  -2   1  -1  450.25   28.50
  -2   1  -1  466.65   33.80
  -2   1  -1  472.15   26.90
  -2   1  -1  463.85   29.40
  -2   1  -1  494.75   27.60
  -2   1  -1  474.15   26.40
   2  -1   1  502.35   27.20
   2  -1   1  524.65   27.50
   2  -1   1  492.45   28.20
   2  -1   1  517.65   25.30
   2  -1   1  487.45   26.00
   2  -1   1  436.16   28.70
   2  -1   1  465.55   19.20
   2  -1   1  508.65   31.60
  -3   1  -1 3826.12  128.19
  -3   1  -1 3728.93  133.39
  -3   1  -1 3620.24  141.89
  -3   1  -1 3766.72  131.49
  -3   1  -1 3811.22  130.09
  -3   1  -1 3767.52  130.69
  -3   1  -1 3845.82  133.49
  -3   1  -1 3674.23  130.69
  -3   1  -1 3863.21  120.59
  -3   1  -1 3684.13  131.29
  -3   1  -1 3718.83  131.59
  -3   1  -1 3734.93  129.59
   3  -1   1 3769.02  133.59
   3  -1   1 3806.52  130.19
   3  -1   1 3757.02  129.79
   3  -1   1 3801.92  130.89
   3  -1   1 3813.62  132.29
   3  -1   1 3760.72  132.29
   3  -1   1 3962.80  132.09
   3  -1   1 3820.42  120.49
   3  -1   1 3757.62  130.69
  -4   1  -1 1338.57   62.79
  -4   1  -1 1417.06   61.99
  -4   1  -1 1367.16   62.49
  -4   1  -1 1401.66   63.69
  -4   1  -1 1245.38   72.89
  -4   1  -1 1415.56   56.69
  -4   1  -1 1295.07   61.69
  -4   1  -1 1294.47   61.59
  -4   1  -1 1333.17   61.19
  -4   1  -1 1329.57   59.19
  -4   1  -1 1350.86   59.09
   4  -1   1 1423.66   64.99
   4  -1   1 1411.36   62.49
   4  -1   1 1285.37   60.69
   4  -1   1 1396.06   62.19
   4  -1   1 1373.36   45.40
   4  -1   1 1374.26   62.39
   4  -1   1 1357.26   62.39
   4  -1   1 1371.06   59.89
   4  -1   1 1484.45   64.99
   4  -1   1 1405.66   49.00
  -5   1  -1  688.43   46.60
  -5   1  -1  727.83   45.70
  -5   1  -1  719.93   43.40
  -5   1  -1  666.63   57.69
  -5   1  -1  706.43   44.00
  -5   1  -1  738.63   37.30
  -5   1  -1  717.33   48.00
  -5   1  -1  766.12   44.80
  -5   1  -1  726.73   44.30
  -5   1  -1  751.62   50.09
   5  -1   1  734.83   43.20
   5  -1   1  740.13   46.10
   5  -1   1  766.42   45.80
   5  -1   1  808.72   48.30
   5  -1   1  711.83   26.10
   5  -1   1  735.23   45.20
   5  -1   1  736.63   47.60
   5  -1   1  705.53   43.30
   5  -1   1  776.82   32.30
   5  -1   1  779.62   47.40
  -6   1  -1 1684.03   81.49
  -6   1  -1 1714.83   79.39
  -6   1  -1 1504.95   73.69
  -6   1  -1 1522.65   78.49
  -6   1  -1 1577.54   66.59
  -6   1  -1 1396.86   85.39
  -6   1  -1 1613.74   78.49
  -6   1  -1 1717.53   83.59
  -6   1  -1 1584.44   66.99
   6  -1   1 1558.14   78.59
   6  -1   1 1621.54   76.29
   6  -1   1 1611.74   50.69
   6  -1   1 1581.44   58.99
   6  -1   1 1546.95   79.99
   6  -1   1 1428.96   75.49
   6  -1   1 1473.45   74.49
  -7   1  -1  222.08   34.40
  -7   1  -1  294.47   37.50
  -7   1  -1  250.37   35.80
  -7   1  -1  255.87   47.60
  -7   1  -1  247.18   37.20
  -7   1  -1  295.57   27.80
  -7   1  -1  200.38   28.70
  -7   1  -1  328.07   30.10
  -7   1  -1  246.78   32.70
   7  -1   1  223.38   19.10
   7  -1   1  296.87   35.80
   7  -1   1  216.18   32.70
   7  -1   1  216.98   33.50
   7  -1   1  238.68   34.20
   7  -1   1  261.97   36.70
  -8   1  -1   35.10   16.50
  -8   1  -1   38.70   20.80
  -8   1  -1    2.30   16.00
  -8   1  -1    9.90   16.20
  -8   1  -1   13.80   37.20
  -8   1  -1    5.70   25.50
  -8   1  -1   10.50   21.10
   8  -1   1    4.90   23.10
   8  -1   1   60.29   26.20
   8  -1   1   -1.00   16.80
   8  -1   1   40.00   12.10
   8  -1   1   11.00   23.70
   8  -1   1   58.89   22.90
  -9   1  -1  620.44   59.59
  -9   1  -1  630.24   53.99
  -9   1  -1  550.54   61.69
  -9   1  -1  564.44   60.89
  -9   1  -1  465.85   63.19
  -9   1  -1  549.54   43.10
   9  -1   1  624.94   59.09
   9  -1   1  471.25   52.19
   9  -1   1  689.43   61.79
   9  -1   1  684.93   65.09
 -10   1  -1  250.57   40.90
 -10   1  -1  316.37   46.30
 -10   1  -1  213.58   59.09
 -10   1  -1  297.87   52.09
 -10   1  -1  287.27   48.30
  10  -1   1  234.38   41.30
  10  -1   1  290.07   47.70
  10  -1   1  202.48   41.00
  10  -1   1  204.18   45.40
 -11   1  -1    9.00   46.60
 -11   1  -1   12.80   26.10
 -11   1  -1    2.80   34.30
  11  -1   1    1.10   29.70
  11  -1   1   -0.60   30.80
  11  -1   1   23.70   25.20
  11  -1   1  -57.49   27.80
  11   0  -1  300.67   51.99
  11   0  -1  201.28   41.40
  11   0  -1  243.78   44.80
  11   0  -1  237.68   45.70
 -11   0   1  286.47   50.19
 -11   0   1  241.88   40.30
 -11   0   1  217.68   43.60
 -11   0   1  254.17   64.49
  10   0  -1  342.07   49.20
  10   0  -1  248.48   46.40
  10   0  -1  247.98   47.20
  10   0  -1  362.76   50.29
 -10   0   1  234.18   60.39
 -10   0   1  281.37   52.29
 -10   0   1  293.67   46.20
 -10   0   1  333.97   43.40
   9   0  -1  243.38   45.40
   9   0  -1  187.48   40.30
   9   0  -1  231.48   38.40
   9   0  -1  219.58   29.40
   9   0  -1  235.78   42.60
  -9   0   1  247.18   46.90
  -9   0   1  262.77   37.80
  -9   0   1  164.28   50.29
  -9   0   1  271.27   47.90
  -9   0   1  184.28   36.30
  -9   0   1  238.88   30.70
   8   0  -1 1259.27   71.09
   8   0  -1 1215.18   80.49
   8   0  -1 1000.20   56.69
   8   0  -1 1089.99   73.09
   8   0  -1 1181.28   76.19
  -8   0   1 1285.37   73.89
  -8   0   1 1170.28   80.49
  -8   0   1 1211.98   61.99
  -8   0   1 1063.79   65.39
  -8   0   1 1205.68   77.69
  -8   0   1  937.51   83.89
   7   0  -1  901.51   64.99
   7   0  -1  867.71   58.79
   7   0  -1  889.41   56.39
   7   0  -1  845.42   47.70
   7   0  -1  765.62   54.79
   7   0  -1  747.83   59.19
   7   0  -1  844.22   45.60
  -7   0   1  951.80   39.80
  -7   0   1  894.61   62.29
  -7   0   1  990.30   63.59
  -7   0   1  900.71   48.00
  -7   0   1  812.02   56.69
  -7   0   1  920.71   58.89
  -7   0   1  974.20   73.59
  -7   0   1  891.11   54.29
   6   0  -1  124.49   15.30
   6   0  -1   91.99   20.90
   6   0  -1  126.39   22.60
   6   0  -1  108.49   21.50
   6   0  -1   90.09   20.70
   6   0  -1   89.39   17.40
   6   0  -1  140.89   28.60
  -6   0   1  115.89   27.40
  -6   0   1  120.69   17.80
  -6   0   1   44.50   16.10
  -6   0   1  140.39   27.10
  -6   0   1  135.89   14.20
  -6   0   1   97.99   21.70
  -6   0   1  149.59   24.90
  -6   0   1  110.09   22.90
   5   0  -1 1406.56   68.89
   5   0  -1 1507.55   72.29
   5   0  -1 1408.66   57.49
   5   0  -1 1387.96   70.49
   5   0  -1 1418.66   74.89
   5   0  -1 1502.25   69.79
   5   0  -1 1368.16   66.49
   5   0  -1 1332.67   60.49
   5   0  -1 1513.65   69.49
   5   0  -1 1550.84   74.39
  -5   0   1 1493.95   79.19
  -5   0   1 1402.06   70.49
  -5   0   1 1496.15   60.19
  -5   0   1 1576.04   73.19
  -5   0   1 1414.26   72.49
  -5   0   1 1435.46   67.49
  -5   0   1 1567.14   53.99
  -5   0   1 1457.75   65.59
   4   0  -1  953.70   45.70
   4   0  -1 1102.99   57.69
   4   0  -1  995.20   43.10
   4   0  -1 1070.49   54.39
   4   0  -1  978.30   50.89
   4   0  -1 1067.29   51.79
   4   0  -1  956.90   51.79
   4   0  -1  909.21   48.60
   4   0  -1 1013.90   51.59
   4   0  -1 1018.40   55.39
  -4   0   1  951.10   51.49
  -4   0   1  959.70   58.69
  -4   0   1 1002.50   51.59
  -4   0   1 1036.40   49.30
  -4   0   1 1081.79   50.29
  -4   0   1 1097.79   43.30
  -4   0   1  970.50   49.99
  -4   0   1 1081.49   38.70
  -4   0   1 1154.48   56.69
  -4   0   1 1070.19   51.59
  -4   0   1  989.80   47.10
   3   0  -1  305.47   26.40
   3   0  -1  247.78   21.30
   3   0  -1  307.77   26.90
   3   0  -1  300.57   26.70
   3   0  -1  317.47   25.80
   3   0  -1  277.67   25.30
   3   0  -1  273.97   25.00
   3   0  -1  274.17   19.80
   3   0  -1  300.07   25.30
  -3   0   1  262.87   14.30
  -3   0   1  287.07   31.70
  -3   0   1  281.27   17.60
  -3   0   1  268.37   22.90
  -3   0   1  265.27   21.40
  -3   0   1  297.07   25.90
  -3   0   1  312.87   25.80
  -3   0   1  315.57   28.20
  -3   0   1  289.17   23.80
  -3   0   1  275.37   22.00
  -3   0   1  292.97   24.30
   2   0  -1 3947.81  126.69
   2   0  -1 3760.92  121.79
   2   0  -1 3733.33  124.39
   2   0  -1 3562.84  124.09
   2   0  -1 3690.03  123.49
   2   0  -1 3745.53  123.19
   2   0  -1 3675.13  125.59
   2   0  -1 3795.12  127.99
   2   0  -1 3654.33  123.89
   2   0  -1 3736.83  117.69
   2   0  -1 3646.94  125.89
  -2   0   1 3697.43  123.99
  -2   0   1 3660.53  128.19
  -2   0   1 3709.03  117.79
  -2   0   1 3617.74  125.69
  -2   0   1 3690.63  124.19
  -2   0   1 3642.04  123.79
  -2   0   1 3765.12  125.99
   1   0  -1 3180.08   98.59
   1   0  -1 3176.28  103.79
   1   0  -1 3128.49  103.39
   1   0  -1 3190.98  103.29
   1   0  -1 3168.48  102.49
   1   0  -1 3145.09  102.49
   1   0  -1 3101.19  104.29
   1   0  -1 3184.88  103.49
   1   0  -1 3161.28  102.69
   1   0  -1 3188.28  102.49
   1   0  -1 3185.78  103.29
  -1   0   1 3269.77  102.69
  -1   0   1 3153.68  102.29
  -1   0   1 3198.88  102.79
  -1   0   1 3252.87  103.69
  -1   0   1 3089.39  104.99
  -1   0   1 3076.09   98.69
  -1   0   1 3170.98  103.59
   0   0  -1   45.60    4.80
   0   0  -1   32.70    5.30
   0   0  -1   17.00    4.80
   0   0  -1   31.90    4.70
   0   0  -1   35.60    5.60
   0   0   1   28.00    6.10
   0   0   1   24.50    4.50
   0   0   1   36.40    4.30
   0   0   1   30.50    5.70
   0   0   1   31.10    5.50
  -1   0  -1 5067.49  155.88
  -1   0  -1 4883.91  156.18
  -1   0  -1 5012.90  153.38
  -1   0  -1 5004.90  155.28
  -1   0  -1 4947.41  156.18
  -1   0  -1 4776.02  160.38
  -1   0  -1 5093.39  157.08
  -1   0  -1 5049.99  154.88
  -1   0  -1 5062.09  155.78
  -1   0  -1 4797.02  156.48
   1   0   1 4979.60  155.58
   1   0   1 5093.49  156.98
   1   0   1 5132.79  156.08
   1   0   1 4948.21  156.28
   1   0   1 5064.69  155.18
   1   0   1 5084.59  156.78
   1   0   1 4913.71  157.98
   1   0   1 4793.12  154.78
   1   0   1 4949.10  155.98
   1   0   1 4378.76  155.98
  -2   0  -1 2259.87   73.79
  -2   0  -1 2132.39   74.19
  -2   0  -1 2165.88   77.39
  -2   0  -1 2112.69   74.59
  -2   0  -1 2103.29   76.79
  -2   0  -1 1929.71   80.69
  -2   0  -1 2001.30   74.59
  -2   0  -1 2218.98   77.79
  -2   0  -1 2151.58   73.59
  -2   0  -1 2111.09   76.19
   2   0   1 2107.19   74.69
   2   0   1 2154.78   75.19
   2   0   1 2135.59   76.09
   2   0   1 2115.89   76.09
   2   0   1 2114.19   72.99
   2   0   1 2167.28   76.39
   2   0   1 2158.68   76.19
   2   0   1 2178.88   66.99
   2   0   1 2154.78   73.19
  -3   0  -1 1914.21   72.89
  -3   0  -1 1984.70   71.59
  -3   0  -1 1827.92   74.49
  -3   0  -1 1956.90   72.09
  -3   0  -1 1903.71   68.89
  -3   0  -1 1764.62   79.79
  -3   0  -1 1966.00   75.59
  -3   0  -1 1930.71   74.59
  -3   0  -1 1842.22   72.89
   3   0   1 1904.71   73.79
   3   0   1 1881.61   71.59
   3   0   1 1981.00   74.09
   3   0   1 1978.10   75.99
   3   0   1 1912.51   74.89
   3   0   1 1966.20   69.79
   3   0   1 2016.40   82.79
   3   0   1 1861.01   72.89
   3   0   1 1867.31   70.19
   3   0   1 1881.51   62.99
  -4   0  -1 1934.81   74.49
  -4   0  -1 1818.12   77.79
  -4   0  -1 1920.41   79.99
  -4   0  -1 1827.82   75.09
  -4   0  -1 1857.31   85.09
  -4   0  -1 1851.31   78.59
  -4   0  -1 1824.72   68.99
  -4   0  -1 1842.32   73.59
  -4   0  -1 1849.11   75.09
  -4   0  -1 1728.53   78.99
  -4   0  -1 1835.22   75.49
  -4   0  -1 1868.81   73.09
   4   0   1 1921.81   76.29
   4   0   1 1759.92   74.99
   4   0   1 1842.02   74.09
   4   0   1 1864.41   74.89
   4   0   1 1932.11   64.29
   4   0   1 1917.71   79.29
   4   0   1 1839.42   70.39
   4   0   1 1970.40   86.99
   4   0   1 1968.30   78.29
  -5   0  -1 2153.28   85.19
  -5   0  -1 2254.17   86.49
  -5   0  -1 2011.60   96.89
  -5   0  -1 2108.39   92.99
  -5   0  -1 2223.48   92.39
  -5   0  -1 2150.68   92.49
  -5   0  -1 2109.79   92.79
  -5   0  -1 2073.19   88.59
  -5   0  -1 2224.88   79.89
  -5   0  -1 2058.39   85.79
  -5   0  -1 2187.88   84.99
   5   0   1 2112.69   89.99
   5   0   1 2083.49   88.79
   5   0   1 2127.99   99.29
   5   0   1 2057.19   85.79
   5   0   1 1932.11   88.39
   5   0   1 2128.09   87.89
   5   0   1 2151.38   91.69
   5   0   1 2223.88   92.59
   5   0   1 2096.39   93.79
   5   0   1 2076.79   74.19
  -6   0  -1  198.68   38.70
  -6   0  -1  306.67   30.50
  -6   0  -1  242.78   32.60
  -6   0  -1  230.08   30.90
  -6   0  -1  288.07   36.50
  -6   0  -1  299.07   30.20
  -6   0  -1  260.67   33.10
  -6   0  -1  247.18   32.20
   6   0   1  235.68   33.20
   6   0   1  300.07   32.20
   6   0   1  217.28   29.80
   6   0   1  313.87   34.60
   6   0   1  269.17   19.60
   6   0   1  272.67   32.20
  -7   0  -1   71.09   20.80
  -7   0  -1   66.49   23.60
  -7   0  -1   87.99   21.40
  -7   0  -1   60.39   20.70
  -7   0  -1   57.89   25.50
  -7   0  -1   80.39   35.80
  -7   0  -1   38.60   24.60
  -7   0  -1   66.19   16.10
  -7   0  -1   59.69   19.00
   7   0   1   77.29   12.70
   7   0   1   81.99   19.70
   7   0   1  106.49   27.40
   7   0   1   75.39   20.80
   7   0   1   82.99   20.20
   7   0   1   69.89   25.50
  -8   0  -1 1265.97   58.09
  -8   0  -1 1267.07   75.69
  -8   0  -1 1083.39   74.09
  -8   0  -1 1277.87   81.99
  -8   0  -1 1223.98   67.29
  -8   0  -1 1187.38   64.79
  -8   0  -1 1116.19   70.49
  -8   0  -1 1126.29   78.09
  -8   0  -1 1099.59   81.49
   8   0   1 1168.78   68.59
   8   0   1 1138.39   69.89
   8   0   1 1246.38   77.29
   8   0   1 1174.78   78.09
   8   0   1 1192.98   51.49
   8   0   1 1137.49   66.69
  -9   0  -1  647.04   66.69
  -9   0  -1  559.54   59.79
  -9   0  -1  576.64   63.19
  -9   0  -1  611.64   75.29
  -9   0  -1  535.65   46.50
  -9   0  -1  584.04   53.19
   9   0   1  591.64   38.20
   9   0   1  451.45   48.80
   9   0   1  609.84   59.29
   9   0   1  620.54   56.19
   9   0   1  553.84   59.99
   9   0   1  637.84   61.19
 -10   0  -1   42.00   32.80
 -10   0  -1  153.78   52.29
 -10   0  -1   83.19   26.70
 -10   0  -1  100.29   39.60
 -10   0  -1   38.80   22.20
 -10   0  -1   71.69   29.40
  10   0   1   53.59   33.00
  10   0   1   43.20   33.60
  10   0   1   60.59   24.10
  10   0   1   70.29   34.70
 -11   0  -1  394.86   60.09
 -11   0  -1  397.16   56.99
 -11   0  -1  501.15   72.99
 -11   0  -1  336.47   61.69
  11   0   1  455.35   53.89
  11   0   1  481.45   60.59
  11   0   1  430.46   61.29
  11   0   1  386.96   54.79
 -12   0  -1  321.87   63.69
 -12   0  -1  263.87   71.99
 -12   0  -1  428.86   60.39
  12   0   1  273.37   56.49
  12   0   1  297.07   50.49
  12   0   1  291.27   52.39
  12   0   1  379.26   57.39
  11  -1  -1    7.90   29.00
  11  -1  -1   54.49   37.90
  11  -1  -1   49.99   28.60
  11  -1  -1   18.10   35.30
 -11   1   1   60.39   29.90
 -11   1   1   18.20   37.30
 -11   1   1   88.69   57.09
  10  -1  -1   97.99   35.00
  10  -1  -1  105.89   33.20
  10  -1  -1   91.59   31.10
  10  -1  -1   68.09   36.40
 -10   1   1  161.08   44.10
 -10   1   1   15.30   46.10
 -10   1   1  104.39   32.10
 -10   1   1   67.19   24.70
   9  -1  -1  756.22   64.99
   9  -1  -1  592.84   44.00
   9  -1  -1  680.13   61.49
   9  -1  -1  716.63   69.99
   9  -1  -1  517.95   55.79
   9  -1  -1  622.24   60.09
  -9   1   1  628.14   49.10
  -9   1   1  589.64   63.19
  -9   1   1  659.13   80.59
  -9   1   1  579.64   51.59
  -9   1   1  682.03   63.99
  -9   1   1  623.54   65.69
   8  -1  -1   70.89   30.20
   8  -1  -1   65.59   24.00
   8  -1  -1   42.70   18.60
   8  -1  -1   53.69   29.10
   8  -1  -1   81.49   28.00
   8  -1  -1   66.39   28.70
  -8   1   1   96.19   31.30
  -8   1   1   64.59   21.30
  -8   1   1   61.59   29.50
  -8   1   1  110.99   26.40
  -8   1   1   83.29   32.60
  -8   1   1   72.49   25.20
   7  -1  -1   66.49   24.80
   7  -1  -1   75.89   14.30
   7  -1  -1   72.99   26.10
   7  -1  -1  116.99   23.80
   7  -1  -1   90.19   17.60
   7  -1  -1   78.49   29.60
   7  -1  -1  102.69   30.50
   7  -1  -1  103.69   27.20
  -7   1   1   93.69   21.00
  -7   1   1   57.99   25.30
  -7   1   1   69.09   18.80
  -7   1   1   57.99   35.90
  -7   1   1   88.89   28.80
  -7   1   1   83.99   22.30
  -7   1   1   75.69   27.60
   6  -1  -1 1347.37   72.99
   6  -1  -1 1402.26   56.99
   6  -1  -1 1375.86   62.19
   6  -1  -1 1263.77   73.39
   6  -1  -1 1390.56   70.29
   6  -1  -1 1340.57   69.39
   6  -1  -1 1433.86   72.69
  -6   1   1 1285.87   73.09
  -6   1   1 1335.57   73.39
  -6   1   1 1386.76   64.39
  -6   1   1 1403.66   75.89
  -6   1   1 1445.46   64.39
  -6   1   1 1437.26   56.89
  -6   1   1 1389.56   84.69
  -6   1   1 1401.76   70.99
   5  -1  -1 2443.46   92.59
   5  -1  -1 2529.35   89.29
   5  -1  -1 2462.55  100.49
   5  -1  -1 2322.57  101.59
   5  -1  -1 2500.55  102.19
   5  -1  -1 2403.56  100.09
   5  -1  -1 2375.06  102.79
   5  -1  -1 2614.24  107.39
  -5   1   1 2611.34  105.19
  -5   1   1 2439.66   93.89
  -5   1   1 2566.54   88.49
  -5   1   1 2546.05   95.39
  -5   1   1 2409.46  100.59
  -5   1   1 2548.34  106.69
  -5   1   1 2403.36  103.19
  -5   1   1 2427.76  113.29
   4  -1  -1  404.66   32.60
   4  -1  -1  374.36   32.80
   4  -1  -1  387.86   23.60
   4  -1  -1  412.86   38.70
   4  -1  -1  334.57   30.60
   4  -1  -1  404.66   30.20
   4  -1  -1  345.17   30.90
   4  -1  -1  390.46   26.50
   4  -1  -1  398.76   30.20
   4  -1  -1  400.86   36.50
  -4   1   1  353.76   29.40
  -4   1   1  396.86   26.80
  -4   1   1  372.96   34.50
  -4   1   1  422.26   32.40
  -4   1   1  375.76   22.10
  -4   1   1  388.06   27.40
  -4   1   1  370.36   31.50
  -4   1   1  399.66   36.30
  -4   1   1  482.05   35.00
  -4   1   1  393.56   29.10
  -4   1   1  365.46   37.60
   3  -1  -1  571.94   35.10
   3  -1  -1  512.25   35.80
   3  -1  -1  584.04   35.10
   3  -1  -1  574.54   35.60
   3  -1  -1  602.04   38.90
   3  -1  -1  564.94   33.00
   3  -1  -1  616.34   30.00
   3  -1  -1  554.74   35.50
   3  -1  -1  610.14   33.00
   3  -1  -1  645.44   37.50
  -3   1   1  587.74   44.40
  -3   1   1  605.14   37.00
  -3   1   1  566.84   36.50
  -3   1   1  613.24   31.40
  -3   1   1  637.54   35.30
  -3   1   1  579.54   32.90
  -3   1   1  616.14   39.80
  -3   1   1  584.54   30.70
  -3   1   1  538.55   33.60
  -3   1   1  677.93   40.00
   2  -1  -1 1832.12   68.09
   2  -1  -1 1764.12   68.29
   2  -1  -1 1828.82   68.19
   2  -1  -1 1829.42   70.39
   2  -1  -1 1821.92   64.59
   2  -1  -1 1821.42   69.89
   2  -1  -1 1953.00   70.49
   2  -1  -1 1870.11   65.99
  -2   1   1 1751.82   73.09
  -2   1   1 1716.03   67.19
  -2   1   1 1868.01   65.49
  -2   1   1 1792.82   71.29
  -2   1   1 1834.52   69.49
  -2   1   1 1912.21   66.69
  -2   1   1 1879.91   70.29
  -2   1   1 1884.91   71.59
  -2   1   1 1765.42   68.19
   1  -1  -1  108.39   14.30
   1  -1  -1  124.79   14.30
   1  -1  -1  149.39   14.30
   1  -1  -1  136.99   12.30
   1  -1  -1  144.29   12.30
   1  -1  -1  128.39   11.60
   1  -1  -1  121.59   14.20
   1  -1  -1  129.09   13.20
  -1   1   1  158.48   19.30
  -1   1   1  148.19   15.60
  -1   1   1  116.49   13.80
  -1   1   1  126.79   12.20
  -1   1   1  142.49   13.60
  -1   1   1  144.59   14.10
  -1   1   1  128.29   13.00
  -1   1   1  156.38   16.00
  -1   1   1  117.99   13.30
  -1   1   1  166.48   13.40
   0  -1  -1 2831.32   91.89
   0  -1  -1 2882.61   92.69
   0  -1  -1 2790.22   91.89
   0  -1  -1 2804.62   91.69
   0  -1  -1 2861.41   91.49
   0  -1  -1 2977.30   90.99
   0  -1  -1 2856.31   92.99
   0  -1  -1 2857.81   92.59
   0  -1  -1 2922.31   91.99
   0  -1  -1 2824.82   92.79
   0   1   1 2945.91   90.89
   0   1   1 2756.22   92.99
   0   1   1 2868.81   91.79
   0   1   1 2796.12   91.69
   0   1   1 2802.42   92.29
   0   1   1 2847.62   92.29
   0   1   1 2853.01   91.89
  -1  -1  -1 2116.59   71.39
  -1  -1  -1 2028.00   69.49
  -1  -1  -1 2146.89   69.89
  -1  -1  -1 2056.49   71.39
  -1  -1  -1 2129.99   70.69
  -1  -1  -1 2134.89   70.49
  -1  -1  -1 1968.20   70.69
  -1  -1  -1 2067.59   65.89
  -1  -1  -1 2141.39   68.69
  -1  -1  -1 2050.09   70.39
   1   1   1 2146.59   70.49
   1   1   1 2170.08   69.79
   1   1   1 2167.68   70.89
   1   1   1 2002.00   70.39
   1   1   1 2068.59   71.99
   1   1   1 2127.59   69.59
   1   1   1 2121.99   70.79
   1   1   1 2086.39   68.89
   1   1   1 2104.89   65.89
  -2  -1  -1  932.71   44.40
  -2  -1  -1 1040.70   45.50
  -2  -1  -1 1015.00   39.20
  -2  -1  -1 1063.39   48.50
  -2  -1  -1 1019.00   47.90
  -2  -1  -1 1036.70   38.50
  -2  -1  -1 1099.29   46.50
  -2  -1  -1 1008.60   45.50
  -2  -1  -1 1089.39   43.40
   2   1   1 1099.99   39.10
   2   1   1 1044.70   38.00
   2   1   1 1067.69   40.80
   2   1   1 1075.69   44.60
   2   1   1 1026.60   46.10
   2   1   1 1138.49   44.30
   2   1   1 1031.60   47.50
   2   1   1  994.30   44.80
   2   1   1 1116.69   45.70
   2   1   1 1088.79   43.60
  -3  -1  -1 3756.82  130.79
  -3  -1  -1 3867.11  135.49
  -3  -1  -1 3918.91  134.19
  -3  -1  -1 3728.23  123.29
  -3  -1  -1 3846.22  138.39
  -3  -1  -1 3873.41  132.49
  -3  -1  -1 3904.91  127.49
  -3  -1  -1 3873.01  134.99
  -3  -1  -1 3836.12  125.99
  -3  -1  -1 3655.53  134.79
   3   1   1 3789.22  131.19
   3   1   1 3706.33  133.99
   3   1   1 3809.72  133.19
   3   1   1 3856.31  131.69
   3   1   1 3827.62  131.59
   3   1   1 3660.53  136.79
   3   1   1 4078.89  135.29
   3   1   1 3836.92  127.49
   3   1   1 3891.31  134.39
   3   1   1 3851.91  126.49
  -4  -1  -1 6784.62  204.08
  -4  -1  -1 6185.98  215.78
  -4  -1  -1 6213.38  222.98
  -4  -1  -1 6132.89  220.48
  -4  -1  -1 6705.93  221.88
  -4  -1  -1 6440.46  217.98
  -4  -1  -1 6245.18  215.48
  -4  -1  -1 6731.23  221.08
  -4  -1  -1 6617.64  208.48
  -4  -1  -1 6518.05  218.68
  -4  -1  -1 6515.45  212.08
   4   1   1 6348.37  219.78
   4   1   1 6644.14  219.38
   4   1   1 6239.98  214.78
   4   1   1 6499.15  208.98
   4   1   1 6464.85  212.38
   4   1   1 6386.26  223.48
   4   1   1 6399.56  216.88
   4   1   1 6602.94  217.18
  -5  -1  -1  368.76   27.10
  -5  -1  -1  387.66   24.30
  -5  -1  -1  485.85   41.30
  -5  -1  -1  425.46   34.50
  -5  -1  -1  407.56   43.70
  -5  -1  -1  359.76   19.30
  -5  -1  -1  460.35   40.60
  -5  -1  -1  366.16   38.40
  -5  -1  -1  374.36   33.70
  -5  -1  -1  399.36   29.80
  -5  -1  -1  371.56   35.90
   5   1   1  387.16   33.90
   5   1   1  374.76   35.00
   5   1   1  400.56   36.30
   5   1   1  437.46   39.20
   5   1   1  362.16   29.50
   5   1   1  431.26   38.60
   5   1   1  395.56   28.40
   5   1   1  335.67   33.00
   5   1   1  347.17   33.10
   5   1   1  372.96   25.50
  -6  -1  -1  468.45   36.30
  -6  -1  -1  550.14   47.60
  -6  -1  -1  496.15   32.00
  -6  -1  -1  549.54   50.99
  -6  -1  -1  531.45   41.70
  -6  -1  -1  495.55   38.60
  -6  -1  -1  475.75   39.50
  -6  -1  -1  568.14   45.00
   6   1   1  543.05   45.70
   6   1   1  502.55   37.80
   6   1   1  508.25   38.90
   6   1   1  517.55   40.50
   6   1   1  470.95   30.30
   6   1   1  476.65   28.90
   6   1   1  452.85   40.20
  -7  -1  -1 1761.92   82.89
  -7  -1  -1 1758.12   87.19
  -7  -1  -1 1736.43   89.49
  -7  -1  -1 1703.03   87.19
  -7  -1  -1 1832.82   79.39
  -7  -1  -1 1649.93   95.89
  -7  -1  -1 1684.23   89.89
  -7  -1  -1 1852.91   94.49
   7   1   1 1736.73   81.89
   7   1   1 1718.63   87.39
   7   1   1 1732.43   68.99
   7   1   1 1773.32   88.39
   7   1   1 1733.63   89.59
   7   1   1 1765.02   83.19
  -8  -1  -1  605.04   62.49
  -8  -1  -1  653.53   37.20
  -8  -1  -1  570.24   47.10
  -8  -1  -1  666.33   58.99
  -8  -1  -1  584.44   57.49
  -8  -1  -1  513.35   55.49
  -8  -1  -1  562.04   47.60
  -8  -1  -1  491.35   53.39
  -8  -1  -1  589.94   59.49
   8   1   1  527.05   32.90
   8   1   1  655.63   58.39
   8   1   1  593.34   44.50
   8   1   1  584.14   53.29
   8   1   1  529.25   54.99
  -9  -1  -1   -6.90   25.30
  -9  -1  -1   -3.30   20.50
  -9  -1  -1   29.70   22.90
  -9  -1  -1   10.30   33.60
  -9  -1  -1   29.80   20.70
  -9  -1  -1   30.70   39.10
  -9  -1  -1   33.90   29.20
   9   1   1   49.30   25.90
   9   1   1   29.10   13.70
   9   1   1   -3.30   17.40
   9   1   1    5.70   26.50
   9   1   1   31.60   21.30
 -10  -1  -1  388.16   51.69
 -10  -1  -1  392.66   58.09
 -10  -1  -1  333.77   55.19
 -10  -1  -1  380.46   56.79
 -10  -1  -1  361.36   44.90
 -10  -1  -1  411.76   44.50
  10   1   1  375.96   54.49
  10   1   1  426.66   52.69
  10   1   1  352.76   48.20
  10   1   1  399.16   51.99
 -11  -1  -1  322.47   56.79
 -11  -1  -1  212.38   58.59
 -11  -1  -1  200.88   38.00
 -11  -1  -1  240.08   47.70
 -11  -1  -1  186.28   49.80
  11   1   1  182.58   39.10
  11   1   1  244.58   47.00
  11   1   1  255.07   50.49
  11   1   1  283.47   42.70
 -12  -1  -1    7.50   32.80
 -12  -1  -1  -45.00   32.20
 -12  -1  -1  -15.80   34.20
  12   1   1   16.30   34.30
  12   1   1  -27.50   24.40
  12   1   1  -54.29   29.40
  12   1   1    9.70   30.10
  11  -2  -1  121.79   43.20
  11  -2  -1   93.99   37.50
  11  -2  -1  156.38   46.90
  11  -2  -1  132.89   35.80
 -11   2   1   86.09   56.89
 -11   2   1   32.20   40.30
 -11   2   1   84.09   32.90
  10  -2  -1  763.82   72.69
  10  -2  -1  590.84   63.89
  10  -2  -1  634.74   65.29
  10  -2  -1  539.95   64.49
 -10   2   1  602.04   64.89
 -10   2   1  562.94   69.49
 -10   2   1  570.24   85.99
   9  -2  -1  211.78   39.10
   9  -2  -1  241.48   43.30
   9  -2  -1  139.79   35.90
   9  -2  -1  159.78   40.00
  -9   2   1  162.68   29.70
  -9   2   1  170.48   39.90
  -9   2   1  137.99   30.50
  -9   2   1  194.88   54.49
  -9   2   1  108.39   31.70
  -9   2   1  145.89   41.00
   8  -2  -1  105.69   21.30
   8  -2  -1   77.89   27.20
   8  -2  -1  118.59   31.00
   8  -2  -1  111.89   29.20
   8  -2  -1  108.29   27.50
   8  -2  -1   87.39   31.70
  -8   2   1   49.50   42.40
  -8   2   1  125.69   24.30
  -8   2   1   67.09   26.00
  -8   2   1   80.09   25.30
  -8   2   1   89.29   33.80
  -8   2   1   95.29   26.20
   7  -2  -1  584.84   37.20
   7  -2  -1  629.44   53.09
   7  -2  -1  515.35   52.09
   7  -2  -1  612.74   38.70
   7  -2  -1  630.54   55.69
   7  -2  -1  602.24   57.79
   7  -2  -1  587.24   48.80
  -7   2   1  585.64   55.69
  -7   2   1  607.54   41.90
  -7   2   1  655.43   46.80
  -7   2   1  649.34   37.70
  -7   2   1  573.34   65.79
  -7   2   1  497.85   51.79
  -7   2   1  677.93   58.39
  -7   2   1  569.94   49.40
   6  -2  -1  948.11   57.69
   6  -2  -1  939.81   59.79
   6  -2  -1 1020.10   63.59
   6  -2  -1  964.00   48.80
   6  -2  -1  994.40   64.39
   6  -2  -1 1017.30   57.89
   6  -2  -1 1083.09   63.49
   6  -2  -1  985.10   44.80
  -6   2   1  932.61   60.39
  -6   2   1  999.20   54.89
  -6   2   1  908.11   45.80
  -6   2   1  981.80   60.69
  -6   2   1  867.11   47.50
  -6   2   1 1011.80   60.29
  -6   2   1 1053.39   76.09
  -6   2   1 1055.99   63.09
   5  -2  -1   15.10   15.20
   5  -2  -1   11.40   16.60
   5  -2  -1    2.70   16.80
   5  -2  -1   -5.60   17.10
   5  -2  -1   53.79   21.60
   5  -2  -1    9.50   10.70
   5  -2  -1   13.60   15.00
   5  -2  -1    7.00   17.80
  -5   2   1   14.20   13.40
  -5   2   1   18.20   13.40
  -5   2   1   -1.80   12.90
  -5   2   1  -13.00   13.10
  -5   2   1    3.00   17.50
  -5   2   1    9.40   19.50
  -5   2   1   22.10   10.80
  -5   2   1   16.70   10.90
   4  -2  -1 1462.05   60.29
   4  -2  -1 1493.35   67.39
   4  -2  -1 1515.55   68.69
   4  -2  -1 1415.66   67.99
   4  -2  -1 1514.25   69.09
   4  -2  -1 1426.56   61.39
   4  -2  -1 1506.55   70.09
   4  -2  -1 1457.45   64.39
   4  -2  -1 1445.26   65.89
   4  -2  -1 1246.98   65.89
  -4   2   1 1514.75   71.89
  -4   2   1 1428.06   59.69
  -4   2   1 1432.76   68.99
  -4   2   1 1429.16   66.29
  -4   2   1 1502.35   79.79
  -4   2   1 1414.26   58.49
  -4   2   1 1490.95   72.79
  -4   2   1 1525.95   67.29
  -4   2   1 1509.35   63.99
  -4   2   1 1549.94   71.99
   3  -2  -1  852.81   42.50
   3  -2  -1  926.11   47.00
   3  -2  -1  867.31   49.60
   3  -2  -1  891.31   46.10
   3  -2  -1  848.12   40.40
   3  -2  -1  925.11   43.50
   3  -2  -1  918.51   49.40
   3  -2  -1  901.91   44.70
   3  -2  -1  788.32   46.00
   3  -2  -1  903.81   48.00
   3  -2  -1  974.60   42.10
  -3   2   1  905.11   52.29
  -3   2   1  919.21   49.90
  -3   2   1  847.32   44.70
  -3   2   1  832.62   47.10
  -3   2   1  888.01   45.70
  -3   2   1  877.81   46.50
  -3   2   1  924.81   44.20
  -3   2   1  902.91   40.90
   2  -2  -1  392.86   27.30
   2  -2  -1  367.06   25.40
   2  -2  -1  345.97   23.00
   2  -2  -1  333.07   27.40
   2  -2  -1  366.26   26.60
   2  -2  -1  343.37   24.10
   2  -2  -1  370.56   25.50
   2  -2  -1  385.26   28.60
   2  -2  -1  336.87   28.70
  -2   2   1  330.27   30.00
  -2   2   1  337.47   27.90
  -2   2   1  334.67   26.30
  -2   2   1  330.57   23.40
  -2   2   1  377.26   24.00
  -2   2   1  354.36   29.40
  -2   2   1  395.16   35.60
  -2   2   1  331.57   29.50
   1  -2  -1 5501.05  175.68
   1  -2  -1 5494.05  180.58
   1  -2  -1 5426.46  176.48
   1  -2  -1 5363.46  171.78
   1  -2  -1 5250.07  175.68
   1  -2  -1 5509.55  177.98
   1  -2  -1 5428.86  175.58
   1  -2  -1 5388.96  177.38
   1  -2  -1 5395.76  176.08
   1  -2  -1 5225.38  175.38
  -1   2   1 5464.95  176.58
  -1   2   1 5513.65  180.88
  -1   2   1 5387.86  175.78
  -1   2   1 5389.16  176.78
  -1   2   1 5531.85  171.98
  -1   2   1 5406.86  175.28
  -1   2   1 5320.77  177.48
  -1   2   1 5569.14  176.78
  -1   2   1 5228.78  175.58
  -1   2   1 5368.56  177.38
   0  -2  -1 6676.63  208.98
   0  -2  -1 6544.25  210.98
   0  -2  -1 6688.73  209.98
   0  -2  -1 6647.83  206.58
   0  -2  -1 6455.85  210.58
   0  -2  -1 6561.84  210.88
   0  -2  -1 6499.95  211.08
   0  -2  -1 6677.33  210.68
   0  -2  -1 6530.45  209.78
   0  -2  -1 6694.63  209.98
   0   2   1 6699.43  209.98
   0   2   1 6509.05  211.48
   0   2   1 6580.84  209.78
   0   2   1 6598.34  210.08
   0   2   1 6558.84  210.78
   0   2   1 6670.03  208.78
   0   2   1 6671.13  211.08
   0   2   1 6627.74  210.88
   0   2   1 6544.45  210.58
   0   2   1 6629.64  206.58
  -1  -2  -1   10.80    9.40
  -1  -2  -1   18.30   10.60
  -1  -2  -1   28.70   10.30
  -1  -2  -1    8.70    8.00
  -1  -2  -1   17.20    6.30
  -1  -2  -1   20.30   10.30
  -1  -2  -1    3.50    6.40
  -1  -2  -1   15.00   13.50
  -1  -2  -1   14.60    5.00
  -1  -2  -1   13.20    9.10
  -1  -2  -1   14.90   10.20
   1   2   1    1.90   10.00
   1   2   1    7.70    4.70
   1   2   1   12.50    7.50
   1   2   1   15.40    7.40
   1   2   1   -1.60    9.50
   1   2   1    8.50    9.60
   1   2   1    5.00   10.00
   1   2   1    6.30    9.20
   1   2   1    4.60    8.00
   1   2   1   11.00    6.10
  -2  -2  -1  349.87   29.00
  -2  -2  -1  347.17   23.30
  -2  -2  -1  310.57   28.20
  -2  -2  -1  337.67   26.80
  -2  -2  -1  365.56   26.30
  -2  -2  -1  347.67   24.40
  -2  -2  -1  350.96   23.40
  -2  -2  -1  362.96   20.50
  -2  -2  -1  364.56   23.30
  -2  -2  -1  331.57   29.60
   2   2   1  314.27   19.70
   2   2   1  364.36   30.60
   2   2   1  321.17   27.60
   2   2   1  318.27   27.70
   2   2   1  316.37   26.60
   2   2   1  401.66   29.50
   2   2   1  357.66   25.50
   2   2   1  359.26   24.10
   2   2   1  357.76   22.60
  -3  -2  -1 6795.62  229.68
  -3  -2  -1 7553.84  222.68
  -3  -2  -1 6841.62  228.78
  -3  -2  -1 6850.01  229.48
  -3  -2  -1 7044.60  231.68
  -3  -2  -1 6957.50  223.58
  -3  -2  -1 6593.84  231.08
  -3  -2  -1 6582.94  229.48
  -3  -2  -1 6931.41  228.78
   3   2   1 6963.80  231.78
   3   2   1 7090.39  228.48
   3   2   1 7311.87  222.18
   3   2   1 6780.82  228.88
   3   2   1 6740.83  228.98
   3   2   1 6789.22  223.68
   3   2   1 6776.22  231.28
   3   2   1 7205.08  221.98
   3   2   1 6676.73  227.68
  -4  -2  -1  978.20   51.89
  -4  -2  -1  916.61   54.89
  -4  -2  -1  869.61   42.10
  -4  -2  -1  936.71   46.60
  -4  -2  -1  898.41   48.80
  -4  -2  -1  870.61   52.89
  -4  -2  -1  746.13   51.29
  -4  -2  -1  853.11   51.79
  -4  -2  -1  897.01   42.20
   4   2   1  962.80   50.39
   4   2   1  913.51   40.10
   4   2   1  931.11   49.60
   4   2   1  997.80   51.39
   4   2   1 1018.00   52.09
   4   2   1  914.71   52.79
   4   2   1  982.60   47.90
   4   2   1  895.61   42.80
  -5  -2  -1 1232.48   51.79
  -5  -2  -1 1136.19   62.59
  -5  -2  -1 1335.17   66.09
  -5  -2  -1 1235.88   62.89
  -5  -2  -1 1200.58   64.69
  -5  -2  -1 1332.67   66.59
  -5  -2  -1 1291.57   64.89
  -5  -2  -1 1306.57   66.19
  -5  -2  -1 1283.57   55.49
  -5  -2  -1 1334.47   62.79
  -5  -2  -1 1277.47   52.39
   5   2   1 1261.67   64.19
   5   2   1 1221.68   65.59
   5   2   1 1203.48   61.99
   5   2   1 1296.67   67.59
   5   2   1 1300.57   65.09
   5   2   1 1314.77   52.49
   5   2   1 1218.48   63.89
   5   2   1 1291.67   63.29
   5   2   1 1285.37   65.39
   5   2   1 1287.17   57.69
  -6  -2  -1 2240.38   80.49
  -6  -2  -1 2259.47  102.19
  -6  -2  -1 2053.49   99.69
  -6  -2  -1 2044.30   96.49
  -6  -2  -1 2189.48  101.09
  -6  -2  -1 2087.89   98.49
  -6  -2  -1 2134.39   87.89
  -6  -2  -1 2287.37   96.49
  -6  -2  -1 2289.47   79.89
   6   2   1 1994.90   98.19
   6   2   1 2190.88   81.39
   6   2   1 2199.38  100.19
   6   2   1 2054.59   93.29
   6   2   1 2201.28   95.09
   6   2   1 2207.78   97.39
   6   2   1 2109.29   87.49
  -7  -2  -1 1877.31   69.39
  -7  -2  -1 1730.13   87.39
  -7  -2  -1 1861.41   96.49
  -7  -2  -1 1903.21   97.19
  -7  -2  -1 1846.32   91.79
  -7  -2  -1 1860.11   90.39
  -7  -2  -1 1659.43   88.59
   7   2   1 1951.10   83.19
   7   2   1 1930.01   74.89
   7   2   1 1655.33   86.79
   7   2   1 1925.71   95.89
   7   2   1 1810.92   90.29
   7   2   1 1925.81   92.69
  -8  -2  -1   54.39   26.40
  -8  -2  -1    2.00   21.60
  -8  -2  -1    2.00   25.00
  -8  -2  -1   19.70   19.80
  -8  -2  -1   28.00   17.30
  -8  -2  -1  -25.00   26.90
  -8  -2  -1   37.40   20.10
  -8  -2  -1   43.70   31.10
   8   2   1   14.20   13.80
   8   2   1   22.10   25.50
   8   2   1   32.30   20.20
   8   2   1   20.50   24.40
   8   2   1    0.40   16.50
  -9  -2  -1  823.12   70.69
  -9  -2  -1  844.62   64.59
  -9  -2  -1  812.32   54.79
  -9  -2  -1  896.81   66.39
  -9  -2  -1  913.31   76.39
  -9  -2  -1  950.10   68.99
  -9  -2  -1  978.80   79.09
   9   2   1  900.21   62.49
   9   2   1  818.62   48.20
   9   2   1 1079.49   78.09
   9   2   1  866.71   68.59
   9   2   1  869.51   65.59
 -10  -2  -1  669.93   51.69
 -10  -2  -1  714.23   74.19
 -10  -2  -1  732.73   76.49
 -10  -2  -1  713.33   71.79
 -10  -2  -1  683.03   74.19
 -10  -2  -1  728.63   80.59
 -10  -2  -1  582.34   59.89
  10   2   1  636.34   66.29
  10   2   1  700.23   62.59
  10   2   1  766.12   72.59
  10   2   1  687.23   68.39
 -11  -2  -1   13.70   31.90
 -11  -2  -1   25.60   28.40
 -11  -2  -1   78.99   37.30
 -11  -2  -1   10.30   34.10
 -11  -2  -1    6.50   25.60
  11   2   1   49.20   38.70
  11   2   1   26.60   29.90
  11   2   1    8.30   32.30
 -12  -2  -1  204.68   42.60
 -12  -2  -1  206.08   45.80
 -12  -2  -1  267.27   55.09
 -12  -2  -1  247.98   61.09
  12   2   1  257.97   53.39
  12   2   1  233.08   46.70
  12   2   1  231.18   51.09
  12   2   1  263.17   55.09
  10  -3  -1  172.48   43.70
  10  -3  -1  128.09   42.00
  10  -3  -1  127.89   42.60
  10  -3  -1  105.79   34.20
 -10   3   1   72.09   55.79
 -10   3   1   61.49   30.30
 -10   3   1  159.08   43.70
   9  -3  -1  176.28   42.00
   9  -3  -1  128.59   39.70
   9  -3  -1  143.29   39.00
   9  -3  -1  164.08   37.30
  -9   3   1  155.08   34.90
  -9   3   1   84.49   42.40
  -9   3   1  164.78   42.60
  -9   3   1  229.28   45.70
  -9   3   1  106.59   39.50
   8  -3  -1  558.94   42.30
   8  -3  -1  726.73   58.69
   8  -3  -1  663.63   62.09
   8  -3  -1  625.84   60.19
   8  -3  -1  674.83   62.69
   8  -3  -1  540.15   60.39
  -8   3   1  698.63   56.39
  -8   3   1  387.46   66.69
  -8   3   1  644.14   62.69
  -8   3   1  625.64   65.09
  -8   3   1  688.53   58.99
   7  -3  -1  520.75   52.99
   7  -3  -1  412.46   44.80
   7  -3  -1  538.45   47.80
   7  -3  -1  346.97   44.10
   7  -3  -1  482.55   35.20
   7  -3  -1  374.56   47.30
  -7   3   1  439.86   34.20
  -7   3   1  451.35   61.89
  -7   3   1  519.25   49.60
  -7   3   1  473.95   46.10
  -7   3   1  501.15   54.29
  -7   3   1  390.46   47.80
  -7   3   1  430.06   49.80
   6  -3  -1   54.59   20.70
   6  -3  -1   10.50   14.60
   6  -3  -1   27.10   16.40
   6  -3  -1   -0.30   20.60
   6  -3  -1    3.20   15.70
   6  -3  -1   -8.70   19.10
  -6   3   1    1.50   10.30
  -6   3   1    3.00   13.00
  -6   3   1   10.90   22.10
  -6   3   1   20.20   15.00
  -6   3   1   28.70   21.00
  -6   3   1   32.50   18.00
  -6   3   1   38.80   13.80
  -6   3   1    5.40   10.90
  -6   3   1   11.90   20.90
   5  -3  -1 1773.62   77.69
   5  -3  -1 1734.13   83.09
   5  -3  -1 1792.62   79.19
   5  -3  -1 1724.33   82.19
   5  -3  -1 1743.63   84.29
   5  -3  -1 1698.53   84.69
   5  -3  -1 1689.03   80.69
   5  -3  -1 1729.53   72.59
  -5   3   1 1843.92   84.89
  -5   3   1 1739.13   69.29
  -5   3   1 1501.95   76.99
  -5   3   1 1821.32   72.09
  -5   3   1 1816.92   85.49
  -5   3   1 1629.64   83.49
  -5   3   1 1904.71   87.89
  -5   3   1 1660.03   95.49
   4  -3  -1 2705.73  108.79
   4  -3  -1 2587.84   99.09
   4  -3  -1 2493.85  103.39
   4  -3  -1 2480.05  104.59
   4  -3  -1 2653.43  104.09
   4  -3  -1 2395.06  102.49
   4  -3  -1 2599.64   95.89
   4  -3  -1 2544.75   98.59
  -4   3   1 2450.55  104.19
  -4   3   1 2430.56  100.39
  -4   3   1 2472.95   94.39
  -4   3   1 2564.44  101.59
  -4   3   1 2646.54  106.29
  -4   3   1 2683.53  117.19
  -4   3   1 2592.64  104.59
  -4   3   1 2505.05  107.09
  -4   3   1 2550.64   90.99
   3  -3  -1   16.30   16.20
   3  -3  -1   11.70   15.70
   3  -3  -1   -1.10   13.70
   3  -3  -1    5.30   14.00
   3  -3  -1   23.00   10.50
   3  -3  -1   25.20   20.70
   3  -3  -1    6.20   11.90
   3  -3  -1   10.70   16.20
   3  -3  -1    9.30   11.90
   3  -3  -1   23.60   15.70
   3  -3  -1   40.90   13.50
   3  -3  -1   40.80   11.70
  -3   3   1   16.60   10.70
  -3   3   1  -10.40   13.50
  -3   3   1   -2.90   14.90
  -3   3   1   26.00   17.10
  -3   3   1   -6.00   12.40
  -3   3   1   11.90   11.50
  -3   3   1   21.30   16.80
  -3   3   1   14.20   17.00
   2  -3  -1  930.41   49.10
   2  -3  -1 1032.30   47.90
   2  -3  -1  982.20   45.40
   2  -3  -1 1033.40   47.20
   2  -3  -1 1046.30   49.50
   2  -3  -1 1038.30   51.99
   2  -3  -1 1010.90   48.70
   2  -3  -1  951.60   46.00
   2  -3  -1  988.30   43.80
  -2   3   1 1014.30   43.90
  -2   3   1  920.31   49.10
  -2   3   1 1065.49   49.99
  -2   3   1 1001.10   46.00
  -2   3   1  913.91   46.10
  -2   3   1 1040.90   49.60
  -2   3   1 1051.09   51.89
  -2   3   1  981.80   52.59
  -2   3   1  958.00   44.60
   1  -3  -1  499.85   30.60
   1  -3  -1  460.45   27.20
   1  -3  -1  507.85   32.20
   1  -3  -1  483.85   31.60
   1  -3  -1  435.26   30.40
   1  -3  -1  488.75   34.40
   1  -3  -1  501.95   32.90
   1  -3  -1  514.55   28.40
   1  -3  -1  479.45   30.30
   1  -3  -1  459.95   32.70
   1  -3  -1  452.95   25.30
  -1   3   1  478.25   36.10
  -1   3   1  485.35   29.50
  -1   3   1  473.35   29.90
  -1   3   1  502.35   29.90
  -1   3   1  476.85   27.00
  -1   3   1  431.46   29.20
  -1   3   1  447.86   27.50
  -1   3   1  505.95   30.00
  -1   3   1  509.85   32.20
  -1   3   1  483.35   29.00
   0  -3  -1   18.80    9.50
   0  -3  -1   13.90    8.90
   0  -3  -1  -14.20   13.10
   0  -3  -1   -3.10    5.80
   0  -3  -1    9.00   12.30
   0  -3  -1  -24.40   11.50
   0  -3  -1   -6.40   12.60
   0  -3  -1    5.10    9.50
   0  -3  -1    1.10    8.60
   0   3   1   17.10    9.00
   0   3   1    6.20    8.40
   0   3   1  -22.70   12.80
   0   3   1    4.30   13.60
   0   3   1   14.40   12.80
   0   3   1   -4.60    8.40
   0   3   1   13.00   13.20
   0   3   1    7.40   12.80
   0   3   1   -9.40   11.70
   0   3   1   21.70    7.40
   0   3   1   13.30   15.60
  -1  -3  -1   63.79   16.10
  -1  -3  -1   21.30   11.20
  -1  -3  -1   46.60   10.90
  -1  -3  -1   57.89   14.10
  -1  -3  -1   33.80   13.00
  -1  -3  -1   39.80   14.00
  -1  -3  -1   51.59   13.70
  -1  -3  -1   46.60   10.00
  -1  -3  -1   26.10   12.30
  -1  -3  -1   29.40   10.60
   1   3   1   29.50    9.30
   1   3   1   39.70    9.70
   1   3   1   34.80   10.30
   1   3   1   20.30   11.60
   1   3   1   47.80   17.30
   1   3   1   49.00   14.50
   1   3   1   37.20   13.80
   1   3   1   46.80   13.00
  -2  -3  -1 3430.46  108.99
  -2  -3  -1 3514.45  117.19
  -2  -3  -1 3285.77  118.59
  -2  -3  -1 3440.26  117.99
  -2  -3  -1 3246.38  118.29
  -2  -3  -1 3411.16  118.09
  -2  -3  -1 3375.36  118.69
  -2  -3  -1 3426.86  117.89
  -2  -3  -1 3450.45  111.69
  -2  -3  -1 3327.37  119.69
  -2  -3  -1 3324.87  117.79
   2   3   1 3357.66  111.39
   2   3   1 3313.37  118.89
   2   3   1 3359.96  118.39
   2   3   1 3415.66  119.09
   2   3   1 3368.36  119.69
   2   3   1 3480.85  118.99
   2   3   1 3398.16  117.59
   2   3   1 3497.55  116.89
   2   3   1 3469.65  108.69
   2   3   1 3279.37  117.29
  -3  -3  -1    6.60   13.90
  -3  -3  -1    0.60   25.10
  -3  -3  -1   23.80   18.20
  -3  -3  -1   -9.80   12.40
  -3  -3  -1   28.30   17.00
  -3  -3  -1   31.40   15.30
  -3  -3  -1   -5.50   11.00
  -3  -3  -1   25.20   16.30
  -3  -3  -1   15.00   12.90
  -3  -3  -1   29.50   14.10
   3   3   1   -9.70   15.00
   3   3   1   28.00   19.10
   3   3   1   11.30   10.30
   3   3   1   -3.40   18.30
   3   3   1   14.70   11.70
   3   3   1    0.10   16.80
   3   3   1   19.20    9.10
   3   3   1   26.60   13.80
   3   3   1   16.40   13.60
  -4  -3  -1 1765.92   70.89
  -4  -3  -1 1703.33   77.59
  -4  -3  -1 1707.03   78.79
  -4  -3  -1 1798.32   80.09
  -4  -3  -1 1769.62   83.09
  -4  -3  -1 1838.32   75.79
  -4  -3  -1 1819.92   81.09
  -4  -3  -1 1904.31   72.79
  -4  -3  -1 1672.53   77.19
  -4  -3  -1 1864.71   74.09
   4   3   1 1838.42   73.39
   4   3   1 1831.32   74.89
   4   3   1 1624.94   77.39
   4   3   1 1908.31   81.49
   4   3   1 1850.81   70.79
   4   3   1 1684.83   75.29
   4   3   1 1786.02   68.49
   4   3   1 1878.01   82.99
   4   3   1 1820.12   78.69
  -5  -3  -1 6223.78  213.48
  -5  -3  -1 6345.27  211.98
  -5  -3  -1 6148.48  214.28
  -5  -3  -1 5927.91  213.78
  -5  -3  -1 6069.89  203.18
  -5  -3  -1 6055.09  210.18
  -5  -3  -1 5821.12  216.08
  -5  -3  -1 6173.38  215.88
  -5  -3  -1 5922.41  208.88
  -5  -3  -1 6201.58  203.38
  -5  -3  -1 5884.11  212.78
   5   3   1 6148.48  198.68
   5   3   1 5698.83  209.48
   5   3   1 5814.52  211.08
   5   3   1 6097.89  216.18
   5   3   1 5885.71  211.48
   5   3   1 6017.50  210.08
   5   3   1 5939.01  202.58
   5   3   1 6165.18  210.48
   5   3   1 5888.61  214.48
  -6  -3  -1 1527.15   80.29
  -6  -3  -1 1651.93   80.49
  -6  -3  -1 1543.75   80.79
  -6  -3  -1 1692.63   70.99
  -6  -3  -1 1540.25   80.69
  -6  -3  -1 1659.13   80.39
  -6  -3  -1 1531.05   80.09
  -6  -3  -1 1550.44   67.29
  -6  -3  -1 1661.13   84.39
   6   3   1 1560.44   80.09
   6   3   1 1466.25   76.59
   6   3   1 1649.93   82.59
   6   3   1 1640.34   64.59
   6   3   1 1441.26   77.59
   6   3   1 1425.76   67.49
   6   3   1 1694.23   79.19
  -7  -3  -1  587.04   46.60
  -7  -3  -1  464.85   33.30
  -7  -3  -1  485.45   47.70
  -7  -3  -1  424.56   47.40
  -7  -3  -1  449.26   48.70
  -7  -3  -1  463.85   51.59
  -7  -3  -1  448.56   47.50
  -7  -3  -1  427.36   47.20
   7   3   1  558.74   45.40
   7   3   1  563.24   33.20
   7   3   1  431.56   47.40
   7   3   1  525.85   46.10
   7   3   1  553.74   37.70
   7   3   1  513.45   48.90
  -8  -3  -1 1285.87   78.39
  -8  -3  -1 1394.86   60.89
  -8  -3  -1 1365.96   83.09
  -8  -3  -1 1503.85   89.19
  -8  -3  -1 1501.65   87.59
  -8  -3  -1 1406.86   83.59
  -8  -3  -1 1378.66   77.49
  -8  -3  -1 1293.37   80.59
   8   3   1 1496.95   85.39
   8   3   1 1399.76   61.39
   8   3   1 1242.28   80.79
   8   3   1 1421.46   80.49
   8   3   1 1411.36   86.69
   8   3   1 1318.97   71.69
  -9  -3  -1  864.61   75.89
  -9  -3  -1  857.41   66.69
  -9  -3  -1 1029.30   74.79
  -9  -3  -1  761.92   62.89
  -9  -3  -1  937.81   76.19
   9   3   1  845.12   73.39
   9   3   1  710.23   57.19
   9   3   1  966.00   70.19
   9   3   1  805.82   69.89
   9   3   1  809.92   45.50
 -10  -3  -1   10.30   23.50
 -10  -3  -1   61.39   33.50
 -10  -3  -1  -21.70   35.00
 -10  -3  -1  -18.70   26.60
 -10  -3  -1  -10.10   19.20
 -10  -3  -1   20.20   18.60
 -10  -3  -1   53.19   38.40
  10   3   1    5.40   23.20
  10   3   1    5.40   30.00
  10   3   1   28.60   31.60
  10   3   1   39.30   16.80
  10   3   1   19.20   32.40
 -11  -3  -1  548.55   64.19
 -11  -3  -1  464.55   57.79
 -11  -3  -1  556.54   74.79
 -11  -3  -1  352.76   59.59
  11   3   1  440.36   58.89
  11   3   1  349.07   49.00
  11   3   1  449.86   61.79
 -12  -3  -1  199.28   52.09
 -12  -3  -1  260.57   50.49
 -12  -3  -1  257.57   60.19
 -12  -3  -1  349.37   59.69
  12   3   1  259.77   55.39
  12   3   1  241.18   53.89
  12   3   1  257.47   42.10
  10  -4  -1   26.70   35.50
  10  -4  -1   48.60   34.90
  10  -4  -1   61.29   37.70
  10  -4  -1   51.09   30.60
 -10   4   1   35.60   54.59
 -10   4   1   62.89   37.90
 -10   4   1   -1.10   34.10
   9  -4  -1 1009.40   74.79
   9  -4  -1 1087.79   83.99
   9  -4  -1  996.80   72.89
   9  -4  -1  874.11   71.69
  -9   4   1  996.80   76.19
  -9   4   1 1008.00   75.69
  -9   4   1  842.72   99.89
  -9   4   1  888.01   86.39
  -9   4   1 1132.49   88.59
   8  -4  -1  292.77   45.50
   8  -4  -1  285.97   45.30
   8  -4  -1  242.88   39.10
   8  -4  -1  270.97   46.10
  -8   4   1  230.68   51.19
  -8   4   1  262.87   41.10
  -8   4   1  257.17   43.60
  -8   4   1  275.17   44.30
  -8   4   1  216.18   43.90
   7  -4  -1   50.09   20.90
   7  -4  -1   64.39   29.00
   7  -4  -1   41.40   26.10
   7  -4  -1   21.60   21.80
   7  -4  -1   60.79   17.60
   7  -4  -1   26.60   21.20
  -7   4   1   34.60   27.40
  -7   4   1   90.99   42.20
  -7   4   1   43.10   26.10
  -7   4   1   51.39   22.70
  -7   4   1   17.80   25.30
   6  -4  -1  336.27   42.90
   6  -4  -1  435.16   36.90
   6  -4  -1  396.96   46.00
   6  -4  -1  384.36   41.40
   6  -4  -1  350.56   41.50
   6  -4  -1  371.26   39.70
  -6   4   1  362.66   55.39
  -6   4   1  340.27   25.20
  -6   4   1  395.26   30.50
  -6   4   1  375.56   44.30
  -6   4   1  451.25   45.30
  -6   4   1  421.76   47.10
  -6   4   1  403.26   45.20
  -6   4   1  265.27   37.60
   5  -4  -1 1534.75   79.89
   5  -4  -1 1607.04   80.59
   5  -4  -1 1549.05   70.19
   5  -4  -1 1602.74   79.49
   5  -4  -1 1545.95   74.89
   5  -4  -1 1553.34   72.59
   5  -4  -1 1619.44   81.99
  -5   4   1 1508.25   78.09
  -5   4   1 1595.44   62.79
  -5   4   1 1517.65   83.69
  -5   4   1 1625.24   81.09
  -5   4   1 1577.74   68.59
  -5   4   1 1656.83   79.69
  -5   4   1 1519.65   93.29
  -5   4   1 1546.65   80.09
   4  -4  -1  148.09   26.80
   4  -4  -1  174.48   28.90
   4  -4  -1  151.58   26.10
   4  -4  -1  151.68   22.50
   4  -4  -1  150.18   26.60
   4  -4  -1  155.08   20.80
   4  -4  -1  160.78   25.40
  -4   4   1  172.98   17.20
  -4   4   1  176.68   29.60
  -4   4   1  140.39   26.90
  -4   4   1  181.78   37.20
  -4   4   1  160.08   25.10
  -4   4   1  143.69   20.40
  -4   4   1  132.59   25.10
  -4   4   1  164.88   28.10
   3  -4  -1 1726.33   77.59
   3  -4  -1 1629.74   76.09
   3  -4  -1 1733.33   76.69
   3  -4  -1 1798.12   84.69
   3  -4  -1 1738.53   74.59
   3  -4  -1 1655.73   76.79
   3  -4  -1 1738.43   76.09
   3  -4  -1 1762.52   67.59
   3  -4  -1 1677.53   71.29
   3  -4  -1 1675.13   70.79
  -3   4   1 1716.93   76.39
  -3   4   1 1667.63   78.59
  -3   4   1 1716.73   86.49
  -3   4   1 1682.63   73.39
  -3   4   1 1694.23   79.39
  -3   4   1 1696.13   77.29
  -3   4   1 1754.82   70.19
  -3   4   1 1678.93   76.79
   2  -4  -1  771.22   42.30
   2  -4  -1  807.42   42.00
   2  -4  -1  760.32   45.30
   2  -4  -1  695.63   42.20
   2  -4  -1  686.43   40.10
   2  -4  -1  757.82   40.90
   2  -4  -1  743.73   46.50
   2  -4  -1  773.52   43.50
   2  -4  -1  757.52   42.60
   2  -4  -1  739.23   43.30
   2  -4  -1  741.53   39.00
  -2   4   1  770.92   45.90
  -2   4   1  741.63   40.50
  -2   4   1  691.33   41.10
  -2   4   1  763.42   51.09
  -2   4   1  789.92   40.00
  -2   4   1  733.03   47.10
  -2   4   1  773.22   41.40
  -2   4   1  733.33   41.80
  -2   4   1  824.22   46.70
  -2   4   1  679.83   42.30
  -2   4   1  749.42   37.90
   1  -4  -1  738.73   29.50
   1  -4  -1  732.73   36.50
   1  -4  -1  785.62   41.00
   1  -4  -1  670.93   37.40
   1  -4  -1  782.62   43.10
   1  -4  -1  642.24   39.70
   1  -4  -1  700.33   39.00
   1  -4  -1  795.62   43.40
   1  -4  -1  699.03   41.80
   1  -4  -1  678.03   39.80
  -1   4   1  693.73   42.60
  -1   4   1  729.23   42.30
  -1   4   1  717.53   43.60
  -1   4   1  787.22   40.40
  -1   4   1  811.62   40.80
  -1   4   1  739.23   41.00
  -1   4   1  719.83   35.70
  -1   4   1  766.62   42.10
  -1   4   1  737.23   39.40
  -1   4   1  699.53   41.20
   0  -4  -1 3237.08  115.39
   0  -4  -1 3249.48  118.09
   0  -4  -1 3249.77  116.19
   0  -4  -1 3273.27  117.19
   0  -4  -1 3322.87  118.19
   0  -4  -1 3325.27  116.79
   0  -4  -1 3108.79  116.59
   0  -4  -1 3316.47  107.49
   0  -4  -1 3337.67  115.59
   0   4   1 3445.16  115.49
   0   4   1 3398.26  118.09
   0   4   1 3410.06  116.29
   0   4   1 3335.77  118.49
   0   4   1 3359.06  113.79
   0   4   1 3292.07  118.49
   0   4   1 3403.56  122.39
   0   4   1 3197.68  116.69
   0   4   1 3219.88  115.99
   0   4   1 3238.58  119.69
   0   4   1 3347.17  117.19
  -1  -4  -1 5658.23  189.88
  -1  -4  -1 5870.71  193.48
  -1  -4  -1 5917.81  192.58
  -1  -4  -1 5905.71  185.48
  -1  -4  -1 5732.13  189.68
  -1  -4  -1 5620.24  191.28
  -1  -4  -1 5432.56  188.98
  -1  -4  -1 5654.83  187.68
  -1  -4  -1 5863.51  186.98
   1   4   1 5938.01  192.68
   1   4   1 5641.44  188.88
   1   4   1 5712.33  191.78
   1   4   1 5763.82  184.28
   1   4   1 5807.62  190.68
   1   4   1 5616.04  189.68
   1   4   1 5793.22  193.68
   1   4   1 5765.52  187.68
  -2  -4  -1   86.19   20.70
  -2  -4  -1   80.59   19.20
  -2  -4  -1  112.39   16.50
  -2  -4  -1   90.09   16.70
  -2  -4  -1   47.90   15.20
  -2  -4  -1   58.29   16.60
  -2  -4  -1   83.69   16.10
  -2  -4  -1   65.89   12.40
  -2  -4  -1   51.79   13.20
  -2  -4  -1   70.99   17.60
   2   4   1   46.90   13.40
   2   4   1   35.90   11.60
   2   4   1   39.60   16.00
   2   4   1   48.00   19.40
   2   4   1   58.99   14.60
   2   4   1   78.99   17.60
   2   4   1   61.89    7.60
   2   4   1   81.19   16.20
   2   4   1   49.99   11.50
  -3  -4  -1  541.45   38.70
  -3  -4  -1  503.75   39.00
  -3  -4  -1  584.74   36.90
  -3  -4  -1  616.84   34.80
  -3  -4  -1  583.44   38.40
  -3  -4  -1  572.54   41.10
  -3  -4  -1  561.94   41.40
  -3  -4  -1  590.14   25.10
  -3  -4  -1  561.24   39.00
  -3  -4  -1  595.34   29.10
   3   4   1  604.04   33.40
   3   4   1  554.74   38.10
   3   4   1  585.44   30.80
   3   4   1  585.64   37.50
   3   4   1  533.65   37.20
   3   4   1  557.84   38.20
   3   4   1  583.44   38.30
   3   4   1  513.15   35.10
   3   4   1  558.44   37.30
   3   4   1  531.05   37.10
  -4  -4  -1 3441.26  135.39
  -4  -4  -1 3369.66  133.59
  -4  -4  -1 3557.64  131.79
  -4  -4  -1 3576.04  127.29
  -4  -4  -1 3376.86  133.19
  -4  -4  -1 3546.35  134.39
  -4  -4  -1 3559.34  131.39
  -4  -4  -1 3370.16  129.59
  -4  -4  -1 3687.83  125.59
  -4  -4  -1 3483.75  136.09
  -4  -4  -1 3640.24  126.09
   4   4   1 3437.96  132.59
   4   4   1 3436.06  124.19
   4   4   1 3684.73  133.69
   4   4   1 3605.64  123.79
   4   4   1 3351.76  130.59
   4   4   1 3542.15  135.49
   4   4   1 3545.75  136.59
   4   4   1 3714.63  133.39
   4   4   1 3549.45  124.59
  -5  -4  -1 1838.92   76.79
  -5  -4  -1 1880.51   85.49
  -5  -4  -1 1852.01   78.29
  -5  -4  -1 1413.06   70.29
  -5  -4  -1 1610.04   79.39
  -5  -4  -1 1746.73   73.89
  -5  -4  -1 1936.81   85.79
  -5  -4  -1 1780.12   84.39
  -5  -4  -1 1768.62   83.09
  -5  -4  -1 1874.01   85.79
  -5  -4  -1 1708.43   83.99
  -5  -4  -1 1715.53   77.89
   5   4   1 1942.41   87.89
   5   4   1 1822.82   83.39
   5   4   1 1682.03   69.39
   5   4   1 1674.13   80.19
   5   4   1 1736.03   82.19
   5   4   1 1657.93   71.29
   5   4   1 1758.02   76.39
   5   4   1 1822.82   84.49
   5   4   1 1657.73   74.09
   5   4   1 1766.92   79.69
  -6  -4  -1  123.69   26.80
  -6  -4  -1  110.69   27.30
  -6  -4  -1  126.49   30.00
  -6  -4  -1  105.69   29.00
  -6  -4  -1  130.29   25.80
  -6  -4  -1  105.99   21.90
  -6  -4  -1  133.89   26.20
  -6  -4  -1  118.29   21.00
  -6  -4  -1   96.49   23.40
   6   4   1  111.99   23.40
   6   4   1   93.29   22.60
   6   4   1  163.48   20.40
   6   4   1  110.69   29.40
   6   4   1  111.79   18.80
   6   4   1  163.98   29.80
   6   4   1  125.69   28.40
  -7  -4  -1  828.92   56.79
  -7  -4  -1  890.61   49.20
  -7  -4  -1  753.02   55.89
  -7  -4  -1  871.31   57.79
  -7  -4  -1  856.41   48.30
  -7  -4  -1  816.52   56.59
  -7  -4  -1  774.72   63.59
  -7  -4  -1  807.32   60.59
  -7  -4  -1  789.12   58.89
   7   4   1  854.01   57.09
   7   4   1  755.12   60.09
   7   4   1  753.12   59.59
   7   4   1  850.31   42.80
   7   4   1  947.81   66.79
   7   4   1  847.02   55.89
   7   4   1  905.41   51.49
  -8  -4  -1  942.91   53.59
  -8  -4  -1 1047.60   70.19
  -8  -4  -1  881.91   52.49
  -8  -4  -1  851.71   66.59
  -8  -4  -1 1041.10   71.99
  -8  -4  -1 1054.59   76.79
  -8  -4  -1  887.41   67.79
  -8  -4  -1 1026.00   68.69
  -8  -4  -1  880.11   71.69
   8   4   1  885.21   64.49
   8   4   1  887.61   57.59
   8   4   1  975.90   63.39
   8   4   1 1057.89   74.89
   8   4   1 1007.70   47.90
   8   4   1  998.70   70.59
  -9  -4  -1  151.48   22.50
  -9  -4  -1  135.89   35.10
  -9  -4  -1   90.19   29.90
  -9  -4  -1   70.59   26.50
  -9  -4  -1  170.68   38.10
  -9  -4  -1  123.19   36.80
   9   4   1  156.98   39.20
   9   4   1  145.89   37.60
   9   4   1  144.89   32.20
   9   4   1  109.09   17.30
   9   4   1  143.49   30.20
 -10  -4  -1  977.20   75.49
 -10  -4  -1 1043.90   81.29
 -10  -4  -1 1140.29   91.19
 -10  -4  -1 1140.69   79.69
 -10  -4  -1 1095.89   85.99
 -10  -4  -1 1046.30   61.39
  10   4   1 1001.30   76.89
  10   4   1  996.50   68.99
  10   4   1 1189.38   83.79
  10   4   1 1072.39   81.89
 -11  -4  -1  461.05   63.19
 -11  -4  -1  403.46   62.09
 -11  -4  -1  421.26   56.39
 -11  -4  -1  410.86   57.19
 -11  -4  -1  338.97   52.79
  11   4   1  450.65   57.59
  11   4   1  435.96   56.59
  11   4   1  348.17   48.50
 -12  -4  -1  -38.80   31.60
 -12  -4  -1   33.10   29.90
 -12  -4  -1  -17.20   30.10
 -12  -4  -1   25.00   31.60
  12   4   1   32.50   27.90
  12   4   1    6.40   25.40
  12   4   1   76.29   41.20
   9  -5  -1  199.58   39.50
   9  -5  -1  189.08   43.20
   9  -5  -1  192.98   39.50
   9  -5  -1  191.18   45.60
  -9   5   1  145.99   37.80
  -9   5   1  174.68   38.10
  -9   5   1  236.88   68.99
  -9   5   1  140.59   40.00
   8  -5  -1  127.39   30.70
   8  -5  -1  132.29   33.10
   8  -5  -1   82.09   33.60
   8  -5  -1  117.09   40.40
  -8   5   1  152.88   35.70
  -8   5   1  117.19   38.50
  -8   5   1  128.19   55.79
  -8   5   1  149.49   33.40
  -8   5   1   98.49   34.70
   7  -5  -1  328.87   44.20
   7  -5  -1  296.17   32.30
   7  -5  -1  311.47   41.30
   7  -5  -1  356.16   46.10
   7  -5  -1  330.27   41.70
  -7   5   1  360.36   62.79
  -7   5   1  235.08   39.80
  -7   5   1  252.37   43.50
  -7   5   1  322.07   43.20
  -7   5   1  305.17   45.30
   6  -5  -1  733.23   53.69
   6  -5  -1  722.53   56.19
   6  -5  -1  805.72   61.79
   6  -5  -1  703.23   47.60
   6  -5  -1  662.03   54.89
   6  -5  -1  802.92   60.09
  -6   5   1  656.83   61.09
  -6   5   1  841.22   62.49
  -6   5   1  711.43   77.19
  -6   5   1  664.23   53.09
  -6   5   1  759.92   63.79
   5  -5  -1   73.49   24.40
   5  -5  -1   56.09   18.80
   5  -5  -1   53.59   19.60
   5  -5  -1   96.89   27.20
   5  -5  -1   50.89   20.10
   5  -5  -1  100.19   27.40
   5  -5  -1   26.80   18.20
  -5   5   1   66.59   11.90
  -5   5   1   53.89   19.00
  -5   5   1   66.89   16.10
  -5   5   1   68.49   23.40
  -5   5   1   66.59   24.70
  -5   5   1   68.59   24.80
  -5   5   1   71.59   21.90
  -5   5   1   62.09   35.60
   4  -5  -1 1369.96   69.69
   4  -5  -1 1389.46   71.59
   4  -5  -1 1190.58   60.99
   4  -5  -1 1330.47   70.89
   4  -5  -1 1241.08   63.79
   4  -5  -1 1380.86   70.39
  -4   5   1 1337.97   74.49
  -4   5   1 1356.76   73.69
  -4   5   1 1382.56   70.99
  -4   5   1 1245.68   70.39
  -4   5   1 1267.57   60.09
  -4   5   1 1201.28   80.49
  -4   5   1 1312.37   68.89
   3  -5  -1  938.61   49.20
   3  -5  -1  880.31   51.99
   3  -5  -1  833.92   49.90
   3  -5  -1  885.01   52.79
   3  -5  -1  961.30   49.40
   3  -5  -1  962.90   52.99
   3  -5  -1  942.61   53.29
   3  -5  -1  890.51   42.00
  -3   5   1  795.62   50.79
  -3   5   1  957.20   63.29
  -3   5   1  898.61   53.09
  -3   5   1  868.41   46.50
  -3   5   1  857.41   50.79
  -3   5   1  906.11   47.30
  -3   5   1  837.62   49.90
  -3   5   1  800.82   52.89
  -3   5   1  942.11   54.49
   2  -5  -1   78.99   24.50
   2  -5  -1   99.09   20.40
   2  -5  -1  101.69   24.10
   2  -5  -1  114.49   21.70
   2  -5  -1  110.69   18.90
   2  -5  -1  117.99   20.10
   2  -5  -1  101.49   18.40
   2  -5  -1   95.69   18.80
   2  -5  -1  115.79   18.90
  -2   5   1   91.49   17.80
  -2   5   1  101.59   17.90
  -2   5   1   74.59   18.00
  -2   5   1  109.19   22.50
  -2   5   1   86.19   21.80
  -2   5   1  126.79   28.60
  -2   5   1  130.19   23.60
  -2   5   1   63.39   21.40
   1  -5  -1  656.33   36.70
   1  -5  -1  641.64   40.10
   1  -5  -1  599.14   35.30
   1  -5  -1  598.34   25.30
   1  -5  -1  709.73   44.20
   1  -5  -1  620.44   36.60
   1  -5  -1  654.03   41.80
   1  -5  -1  626.44   38.40
   1  -5  -1  470.25   33.90
   1  -5  -1  664.63   36.40
   1  -5  -1  606.44   40.40
  -1   5   1  632.84   36.00
  -1   5   1  588.24   42.80
  -1   5   1  582.74   43.00
  -1   5   1  607.04   35.50
  -1   5   1  556.44   37.40
  -1   5   1  574.14   37.10
  -1   5   1  596.34   37.20
  -1   5   1  660.63   34.90
  -1   5   1  551.34   40.70
  -1   5   1  656.73   37.20
  -1   5   1  545.05   35.40
   0  -5  -1 2728.53  103.79
   0  -5  -1 2692.33  104.19
   0  -5  -1 2742.93  103.69
   0  -5  -1 2759.12  106.49
   0  -5  -1 2911.21  105.89
   0  -5  -1 2919.41  106.99
   0  -5  -1 2790.32  104.79
   0  -5  -1 2885.21   92.79
   0   5   1 2640.64  104.09
   0   5   1 2656.83  103.29
   0   5   1 2814.82  103.09
   0   5   1 2685.63  104.89
   0   5   1 2736.63  108.29
   0   5   1 2729.03  102.29
   0   5   1 2960.30  107.19
   0   5   1 2785.02  103.19
   0   5   1 2970.00  102.09
   0   5   1 2709.13  103.89
   0   5   1 2811.62  104.29
  -1  -5  -1  100.49   18.90
  -1  -5  -1   81.29   15.80
  -1  -5  -1   89.59   15.50
  -1  -5  -1   70.79   20.30
  -1  -5  -1   94.29   16.00
  -1  -5  -1   83.79   12.40
  -1  -5  -1   75.69   16.50
  -1  -5  -1  110.29   19.90
   1   5   1   78.89   16.10
   1   5   1   75.89   17.30
   1   5   1   57.09   18.50
   1   5   1   56.39   17.50
   1   5   1   74.59   22.40
   1   5   1   80.39   16.90
   1   5   1  110.99   20.10
   1   5   1   75.99   18.30
   1   5   1   83.09   12.10
  -2  -5  -1  816.52   43.30
  -2  -5  -1  790.72   42.00
  -2  -5  -1  775.42   47.50
  -2  -5  -1  698.03   44.20
  -2  -5  -1  805.42   35.50
  -2  -5  -1  802.02   40.20
  -2  -5  -1  791.62   43.60
  -2  -5  -1  775.12   38.60
   2   5   1  776.32   46.80
   2   5   1  781.02   38.90
   2   5   1  756.22   41.20
   2   5   1  812.42   44.80
   2   5   1  819.42   31.50
   2   5   1  729.73   41.70
   2   5   1  769.62   44.70
   2   5   1  844.02   44.60
   2   5   1  815.42   38.40
  -3  -5  -1 2961.40  110.09
  -3  -5  -1 3011.60  113.59
  -3  -5  -1 2793.42  108.69
  -3  -5  -1 2764.02  103.29
  -3  -5  -1 2772.32  109.89
  -3  -5  -1 3019.30  112.49
  -3  -5  -1 2892.01  109.29
  -3  -5  -1 3040.50   98.89
   3   5   1 2935.61  103.79
   3   5   1 2920.41  110.49
   3   5   1 2964.00  109.59
   3   5   1 2812.02  109.09
   3   5   1 2885.01  110.99
   3   5   1 2972.90  111.09
   3   5   1 2892.61  108.79
   3   5   1 3076.09  114.49
   3   5   1 2866.21  111.69
   3   5   1 2886.11  111.79
  -4  -5  -1 1268.27   62.19
  -4  -5  -1 1171.58   59.09
  -4  -5  -1 1218.48   49.30
  -4  -5  -1 1020.90   59.79
  -4  -5  -1 1188.38   64.39
  -4  -5  -1 1169.48   42.50
  -4  -5  -1 1070.79   60.39
  -4  -5  -1 1189.58   61.99
  -4  -5  -1 1151.58   59.69
  -4  -5  -1  976.30   55.29
   4   5   1 1288.97   61.79
   4   5   1 1166.98   51.79
   4   5   1 1000.20   61.89
   4   5   1 1169.38   59.59
   4   5   1 1134.29   52.39
   4   5   1 1242.48   72.99
   4   5   1 1047.10   59.19
   4   5   1 1027.70   59.69
   4   5   1 1048.00   57.09
   4   5   1 1121.59   56.89
   4   5   1 1141.89   63.09
  -5  -5  -1  448.56   45.40
  -5  -5  -1  499.15   46.40
  -5  -5  -1  420.66   41.20
  -5  -5  -1  492.95   42.00
  -5  -5  -1  498.95   46.10
  -5  -5  -1  492.15   45.90
  -5  -5  -1  502.35   33.10
  -5  -5  -1  475.05   39.70
   5   5   1  444.96   31.70
   5   5   1  492.35   32.50
   5   5   1  516.55   41.50
   5   5   1  480.65   45.20
   5   5   1  514.85   44.10
   5   5   1  467.95   39.10
   5   5   1  495.75   39.10
   5   5   1  415.36   34.20
   5   5   1  365.16   42.40
  -6  -5  -1 1859.51   82.39
  -6  -5  -1 1898.41   94.69
  -6  -5  -1 2050.69   98.89
  -6  -5  -1 1906.41   93.09
  -6  -5  -1 1995.50   95.49
  -6  -5  -1 1941.71   87.49
  -6  -5  -1 1852.41   92.89
  -6  -5  -1 1920.51   94.99
  -6  -5  -1 1836.92   81.29
  -6  -5  -1 1967.70   82.19
   6   5   1 1966.50   92.39
   6   5   1 2028.90   87.49
   6   5   1 1740.93   94.79
   6   5   1 1836.52   76.89
   6   5   1 1794.52   79.89
   6   5   1 2084.89   97.59
   6   5   1 1927.01   82.19
   6   5   1 1866.31   91.09
  -7  -5  -1  717.93   58.99
  -7  -5  -1  642.84   51.29
  -7  -5  -1  619.04   55.19
  -7  -5  -1  661.43   54.19
  -7  -5  -1  745.43   58.59
  -7  -5  -1  648.04   47.30
  -7  -5  -1  710.73   52.09
  -7  -5  -1  689.93   47.00
  -7  -5  -1  647.34   42.90
   7   5   1  715.43   60.39
   7   5   1  623.54   44.90
   7   5   1  606.14   50.19
   7   5   1  605.34   37.30
   7   5   1  594.54   49.90
   7   5   1  613.34   44.10
   7   5   1  625.04   53.59
  -8  -5  -1  114.49   29.60
  -8  -5  -1  120.49   24.30
  -8  -5  -1  114.69   29.00
  -8  -5  -1   86.39   33.70
  -8  -5  -1   74.59   21.20
  -8  -5  -1   88.69   27.10
  -8  -5  -1  175.38   40.90
  -8  -5  -1  164.28   36.80
   8   5   1   59.29   32.40
   8   5   1   61.49   24.10
   8   5   1  124.09   25.30
   8   5   1   82.89   29.30
   8   5   1   65.79   17.40
   8   5   1  110.19   30.30
  -9  -5  -1 1858.11  106.29
  -9  -5  -1 2037.80  102.99
  -9  -5  -1 1832.02  109.79
  -9  -5  -1 2018.80  110.69
  -9  -5  -1 1847.12   88.59
  -9  -5  -1 2151.88  114.89
  -9  -5  -1 1963.50  106.89
   9   5   1 1819.82  105.79
   9   5   1 1852.51  105.29
   9   5   1 1909.41   93.39
   9   5   1 1834.02   78.79
   9   5   1 1836.52  103.29
 -10  -5  -1  940.21   79.09
 -10  -5  -1 1136.49   81.19
 -10  -5  -1  889.31   74.69
 -10  -5  -1  856.51   55.79
 -10  -5  -1 1070.99   79.49
 -10  -5  -1  872.91   81.49
  10   5   1  837.22   48.50
  10   5   1  874.81   60.69
  10   5   1  919.11   82.89
  10   5   1  872.11   82.39
  10   5   1  903.91   70.19
 -11  -5  -1   -5.70   23.10
 -11  -5  -1   64.89   42.00
 -11  -5  -1  -55.39   28.20
 -11  -5  -1   -6.80   32.60
 -11  -5  -1   47.10   35.20
  11   5   1  -17.80   23.40
  11   5   1   16.60   24.50
  11   5   1  -30.00   34.50
  11   5   1    7.80   33.20
 -12  -5  -1   58.89   34.20
 -12  -5  -1   68.59   33.30
 -12  -5  -1  159.58   45.60
 -12  -5  -1   63.49   38.30
  12   5   1  103.99   34.40
  12   5   1   82.49   34.20
  12   5   1   70.89   40.80
   9  -6  -1  167.98   38.80
   9  -6  -1   74.89   31.00
   9  -6  -1  202.58   49.20
  -9   6   1  213.58   49.20
  -9   6   1  206.08   48.90
  -9   6   1  117.39   35.10
  -9   6   1  154.68   58.19
   8  -6  -1  472.65   53.99
   8  -6  -1  428.16   52.59
   8  -6  -1  422.06   50.79
   8  -6  -1  357.16   55.09
  -8   6   1  405.36   55.29
  -8   6   1  395.26   57.69
  -8   6   1  399.86   54.89
  -8   6   1  394.16   51.49
  -8   6   1  432.56   73.59
   7  -6  -1  144.59   30.90
   7  -6  -1  133.99   35.30
   7  -6  -1  226.08   42.10
   7  -6  -1  101.89   34.80
  -7   6   1   95.99   39.00
  -7   6   1   76.79   34.20
  -7   6   1   78.99   32.50
  -7   6   1  154.38   37.60
  -7   6   1   95.69   34.60
   6  -6  -1  -22.60   23.40
   6  -6  -1   16.90   21.10
   6  -6  -1   53.99   30.10
   6  -6  -1   33.70   17.50
   6  -6  -1   29.20   26.40
  -6   6   1   13.20   38.70
  -6   6   1   24.30   27.30
  -6   6   1   22.20   26.60
  -6   6   1   48.80   26.90
  -6   6   1   34.80   29.20
   5  -6  -1 1450.35   74.89
   5  -6  -1 1395.26   78.89
   5  -6  -1 1330.77   68.49
   5  -6  -1 1430.26   83.49
   5  -6  -1 1304.07   80.79
   5  -6  -1 1394.76   79.99
  -5   6   1 1496.55   82.49
  -5   6   1 1362.66   82.09
  -5   6   1 1454.15   86.09
  -5   6   1 1438.96   83.49
  -5   6   1 1278.07   93.19
  -5   6   1 1339.47   80.59
   4  -6  -1  575.84   44.20
   4  -6  -1  603.14   45.50
   4  -6  -1  718.53   53.89
   4  -6  -1  605.54   48.40
   4  -6  -1  560.04   52.39
   4  -6  -1  585.94   53.59
  -4   6   1  669.03   58.29
  -4   6   1  654.53   53.39
  -4   6   1  695.43   54.89
  -4   6   1  682.73   63.29
  -4   6   1  675.23   52.09
  -4   6   1  561.24   50.09
   3  -6  -1   12.30   14.70
   3  -6  -1   29.90   19.20
   3  -6  -1   44.60   20.70
   3  -6  -1   35.60   20.70
   3  -6  -1   24.20   11.50
   3  -6  -1   23.80   16.00
  -3   6   1   61.69   22.40
  -3   6   1   10.40   20.60
  -3   6   1   39.20   15.10
  -3   6   1   25.40   19.60
  -3   6   1   32.70   14.60
  -3   6   1   29.90   19.80
  -3   6   1   61.79   17.50
  -3   6   1   59.29   21.50
   2  -6  -1  414.16   32.60
   2  -6  -1  390.76   22.10
   2  -6  -1  385.96   38.60
   2  -6  -1  353.76   39.60
   2  -6  -1  404.76   37.50
   2  -6  -1  361.16   36.20
   2  -6  -1  410.96   31.90
   2  -6  -1  383.56   20.10
  -2   6   1  422.06   41.30
  -2   6   1  401.06   34.50
  -2   6   1  376.96   32.20
  -2   6   1  328.87   34.80
  -2   6   1  373.36   35.90
  -2   6   1  432.66   31.80
  -2   6   1  396.56   35.60
  -2   6   1  477.75   46.40
  -2   6   1  395.16   31.10
   1  -6  -1 1995.10   87.79
   1  -6  -1 2069.99   88.39
   1  -6  -1 2118.69   86.69
   1  -6  -1 2114.09   92.49
   1  -6  -1 2100.19   84.59
   1  -6  -1 2064.89   89.29
   1  -6  -1 2012.90   85.19
   1  -6  -1 2149.78   70.19
   1  -6  -1 2107.69   87.09
   1  -6  -1 2072.39   87.99
  -1   6   1 2067.49   82.69
  -1   6   1 2162.28   85.79
  -1   6   1 2166.48   89.49
  -1   6   1 2029.60   89.99
  -1   6   1 1931.41   85.19
  -1   6   1 2020.40   88.09
  -1   6   1 2188.58   91.89
  -1   6   1 2099.09   87.39
  -1   6   1 1904.81   90.59
   0  -6  -1   43.50   14.10
   0  -6  -1   41.00   16.70
   0  -6  -1   -6.50   11.00
   0  -6  -1   20.20   16.30
   0  -6  -1   35.80   14.30
   0  -6  -1   51.09   16.40
   0  -6  -1   53.99    9.20
   0  -6  -1   53.09   18.50
   0  -6  -1   50.09   13.10
   0   6   1   39.10   13.90
   0   6   1   45.40   16.60
   0   6   1   50.59   13.70
   0   6   1   41.30   16.80
   0   6   1   32.40   14.80
   0   6   1   41.10   14.60
   0   6   1   20.80   16.10
   0   6   1   33.40   14.30
   0   6   1   39.30   21.50
   0   6   1   33.70   13.10
  -1  -6  -1  399.26   31.20
  -1  -6  -1  360.56   32.50
  -1  -6  -1  323.77   35.20
  -1  -6  -1  344.57   31.20
  -1  -6  -1  420.76   31.10
  -1  -6  -1  357.16   23.70
  -1  -6  -1  378.46   31.90
  -1  -6  -1  373.86   31.60
  -1  -6  -1  387.46   32.00
  -1  -6  -1  387.46   33.90
   1   6   1  360.76   27.60
   1   6   1  343.17   30.10
   1   6   1  386.76   22.10
   1   6   1  432.76   36.10
   1   6   1  401.86   33.50
   1   6   1  370.76   33.60
   1   6   1  403.66   31.20
   1   6   1  435.96   32.00
   1   6   1  435.36   38.90
  -2  -6  -1 1930.31   77.59
  -2  -6  -1 1933.11   78.19
  -2  -6  -1 1952.80   80.19
  -2  -6  -1 2076.49   83.99
  -2  -6  -1 1906.91   80.69
  -2  -6  -1 1952.50   87.39
  -2  -6  -1 2000.40   80.69
  -2  -6  -1 2032.80   84.49
  -2  -6  -1 2026.40   73.99
  -2  -6  -1 2020.50   83.59
   2   6   1 1819.52   83.19
   2   6   1 1986.40   79.49
   2   6   1 1810.72   78.69
   2   6   1 1972.10   82.39
   2   6   1 1842.72   79.79
   2   6   1 2048.59   75.49
   2   6   1 2120.89   83.79
   2   6   1 2165.58   87.79
  -3  -6  -1  173.08   21.20
  -3  -6  -1  176.48   23.80
  -3  -6  -1  221.68   30.80
  -3  -6  -1  167.58   22.60
  -3  -6  -1  180.08   24.90
  -3  -6  -1  208.58   26.20
  -3  -6  -1  180.78   26.20
  -3  -6  -1  161.18   24.30
  -3  -6  -1  158.48   25.70
   3   6   1  171.18    9.70
   3   6   1  178.98   23.70
   3   6   1  173.18   28.20
   3   6   1  146.89   19.30
   3   6   1  128.29   24.40
   3   6   1  165.88   26.00
   3   6   1  175.78   24.80
   3   6   1  178.68   27.50
   3   6   1  180.38   24.30
   3   6   1  131.89   22.30
   3   6   1  147.39   24.40
  -4  -6  -1  688.53   47.60
  -4  -6  -1  735.63   49.50
  -4  -6  -1  745.43   49.90
  -4  -6  -1  637.84   31.40
  -4  -6  -1  649.93   40.80
  -4  -6  -1  605.54   42.10
  -4  -6  -1  612.44   43.40
  -4  -6  -1  582.14   45.00
   4   6   1  611.34   44.10
   4   6   1  676.93   37.50
   4   6   1  612.14   43.00
   4   6   1  663.23   45.60
   4   6   1  647.54   40.20
   4   6   1  643.84   42.40
   4   6   1  562.14   47.20
   4   6   1  607.44   46.50
   4   6   1  693.73   42.20
   4   6   1  672.63   48.60
  -5  -6  -1 2097.89   97.79
  -5  -6  -1 2221.68   99.69
  -5  -6  -1 2237.78  102.49
  -5  -6  -1 2182.88   98.69
  -5  -6  -1 2099.79   74.79
  -5  -6  -1 2298.57  100.79
  -5  -6  -1 2450.65   84.69
  -5  -6  -1 1899.81   93.59
  -5  -6  -1 2190.08   91.89
   5   6   1 2066.19   94.49
   5   6   1 2284.17   95.89
   5   6   1 2025.20   97.39
   5   6   1 2144.49   92.19
   5   6   1 2260.87   90.89
   5   6   1 2065.49   98.29
   5   6   1 2172.48   97.69
  -6  -6  -1  560.14   36.30
  -6  -6  -1  533.95   52.29
  -6  -6  -1  557.84   40.90
  -6  -6  -1  494.45   49.10
  -6  -6  -1  568.14   53.69
  -6  -6  -1  555.44   52.49
  -6  -6  -1  579.04   47.80
  -6  -6  -1  502.25   49.40
  -6  -6  -1  512.75   46.00
   6   6   1  507.35   52.09
   6   6   1  576.14   51.19
   6   6   1  593.54   47.10
   6   6   1  509.05   36.60
   6   6   1  510.25   33.70
   6   6   1  484.95   48.00
   6   6   1  436.26   37.80
  -7  -6  -1   31.40   19.30
  -7  -6  -1  -10.30   13.90
  -7  -6  -1   42.10   25.30
  -7  -6  -1  -13.30   15.20
  -7  -6  -1   47.90   27.20
  -7  -6  -1   -3.90   14.10
  -7  -6  -1   20.60   21.40
  -7  -6  -1   29.20   25.90
   7   6   1   24.30   13.50
   7   6   1   10.00   21.90
   7   6   1   -8.10   14.70
   7   6   1   22.60   24.40
   7   6   1   11.70   13.80
   7   6   1  -12.30   14.50
   7   6   1   -5.20   13.10
   7   6   1   -3.80   11.20
  -8  -6  -1 1093.19   72.09
  -8  -6  -1  865.11   60.89
  -8  -6  -1  959.20   71.89
  -8  -6  -1  901.91   71.39
  -8  -6  -1 1002.30   64.19
  -8  -6  -1  959.10   61.69
  -8  -6  -1  932.21   74.39
  -8  -6  -1 1024.90   75.79
   8   6   1  780.52   55.19
   8   6   1  933.41   70.49
   8   6   1  921.21   50.29
   8   6   1  933.11   75.39
   8   6   1  943.61   68.29
   8   6   1  804.82   67.39
  -9  -6  -1  516.35   63.19
  -9  -6  -1  528.45   62.49
  -9  -6  -1  619.84   50.39
  -9  -6  -1  571.14   53.89
  -9  -6  -1  679.93   70.09
  -9  -6  -1  525.05   57.09
  -9  -6  -1  624.84   64.29
   9   6   1  556.84   60.89
   9   6   1  592.94   40.00
   9   6   1  655.93   60.79
   9   6   1  513.95   60.39
   9   6   1  626.14   50.59
   9   6   1  524.95   64.49
 -10  -6  -1  -11.00   17.60
 -10  -6  -1    3.60   29.40
 -10  -6  -1   -3.60   29.70
 -10  -6  -1   -3.30   17.90
 -10  -6  -1   30.30   33.00
 -10  -6  -1    9.40   36.10
 -10  -6  -1    2.90   36.90
  10   6   1   18.50   15.20
  10   6   1   47.70   34.30
  10   6   1   13.50   28.80
  10   6   1   19.90   23.80
  10   6   1   35.80   34.30
 -11  -6  -1  320.07   51.69
 -11  -6  -1  275.17   51.59
 -11  -6  -1  304.17   56.09
 -11  -6  -1  331.97   51.09
  11   6   1  280.77   48.00
  11   6   1  233.28   52.89
  11   6   1  243.18   44.50
  11   6   1  315.27   41.30
 -12  -6  -1  239.48   46.50
 -12  -6  -1  243.08   50.99
 -12  -6  -1  256.87   48.00
 -12  -6  -1  232.78   57.19
 -12  -6  -1  212.28   49.90
  12   6   1  251.37   44.00
  12   6   1  205.78   49.40
  12   6   1  194.78   44.10
   8  -7  -1  138.09   39.70
   8  -7  -1  171.48   38.40
  -8   7   1   44.80   35.90
  -8   7   1   51.09   38.10
  -8   7   1  112.19   54.79
  -8   7   1  110.99   32.90
  -8   7   1  119.39   36.80
   7  -7  -1  -19.90   21.60
   7  -7  -1    8.10   28.20
   7  -7  -1  -35.00   26.50
  -7   7   1   41.70   31.40
  -7   7   1    0.40   31.20
  -7   7   1  -32.80   29.10
  -7   7   1   26.10   29.70
  -7   7   1   12.70   29.10
   6  -7  -1  354.26   45.70
   6  -7  -1  428.46   51.19
   6  -7  -1  456.45   45.70
   6  -7  -1  365.26   43.90
  -6   7   1  535.35   59.89
  -6   7   1  452.35   50.09
  -6   7   1  428.76   66.69
  -6   7   1  379.66   51.99
  -6   7   1  501.05   59.89
   5  -7  -1  428.56   43.40
   5  -7  -1  396.86   40.70
   5  -7  -1  436.56   50.89
   5  -7  -1  489.85   50.79
  -5   7   1  457.35   54.49
  -5   7   1  483.05   52.89
  -5   7   1  431.36   51.99
  -5   7   1  501.65   54.19
  -5   7   1  371.66   60.49
   4  -7  -1   66.39   21.20
   4  -7  -1   13.90   21.80
   4  -7  -1   19.30   18.30
   4  -7  -1   47.60   19.70
   4  -7  -1   28.00   13.80
   4  -7  -1   18.60   18.20
  -4   7   1    6.70   16.10
  -4   7   1   19.80   23.90
  -4   7   1   42.80   25.70
  -4   7   1   22.20   16.80
  -4   7   1   13.20   31.90
  -4   7   1   30.40   20.90
   3  -7  -1  356.46   38.80
   3  -7  -1  400.56   21.20
   3  -7  -1  368.56   23.70
   3  -7  -1  341.17   37.00
   3  -7  -1  374.06   41.20
   3  -7  -1  420.06   39.20
   3  -7  -1  406.56   41.20
  -3   7   1  391.06   46.30
  -3   7   1  371.66   42.20
  -3   7   1  439.36   45.50
  -3   7   1  409.36   46.00
  -3   7   1  363.46   43.00
  -3   7   1  410.76   42.50
   2  -7  -1  762.22   47.10
   2  -7  -1  803.42   53.99
   2  -7  -1  749.03   49.40
   2  -7  -1  825.12   56.59
   2  -7  -1  669.43   50.29
   2  -7  -1  807.02   30.00
   2  -7  -1  824.92   51.69
   2  -7  -1  701.23   31.00
  -2   7   1  778.82   56.39
  -2   7   1  756.02   56.99
  -2   7   1  710.93   45.20
  -2   7   1  749.73   54.49
  -2   7   1  721.23   52.59
  -2   7   1  701.43   47.90
  -2   7   1  752.62   48.40
   1  -7  -1  123.39   24.30
   1  -7  -1  117.19   23.80
   1  -7  -1  112.49   29.80
   1  -7  -1  125.79   10.50
   1  -7  -1  146.79   26.10
   1  -7  -1  155.68   25.70
   1  -7  -1   93.89   24.20
  -1   7   1  178.18   27.60
  -1   7   1  124.49   25.00
  -1   7   1  182.58   29.60
  -1   7   1  173.18   25.00
  -1   7   1  146.79   21.80
  -1   7   1  101.79   22.40
  -1   7   1  113.79   22.20
  -1   7   1  132.99   22.70
   0  -7  -1  701.33   47.00
   0  -7  -1  834.32   49.10
   0  -7  -1  819.62   51.99
   0  -7  -1  782.52   47.10
   0  -7  -1  809.22   32.80
   0  -7  -1  799.02   53.29
   0  -7  -1  765.22   47.00
   0  -7  -1  816.12   47.40
   0  -7  -1  764.32   46.80
   0   7   1  822.12   48.60
   0   7   1  792.12   47.50
   0   7   1  739.73   49.50
   0   7   1  774.92   45.20
   0   7   1  815.32   48.70
   0   7   1  813.72   49.99
   0   7   1  777.72   47.50
   0   7   1  742.63   43.60
  -1  -7  -1  899.51   49.40
  -1  -7  -1  796.52   49.20
  -1  -7  -1  826.02   49.50
  -1  -7  -1  787.92   48.00
  -1  -7  -1  849.12   45.50
  -1  -7  -1  856.51   46.90
  -1  -7  -1  790.22   53.79
  -1  -7  -1  896.51   39.20
  -1  -7  -1  859.61   47.80
   1   7   1  805.12   46.50
   1   7   1  933.51   51.59
   1   7   1  808.42   55.39
   1   7   1  818.72   50.69
   1   7   1  812.42   48.30
   1   7   1  920.41   49.30
   1   7   1  842.92   36.10
   1   7   1  851.81   49.40
  -2  -7  -1  866.51   46.20
  -2  -7  -1  780.82   45.90
  -2  -7  -1  787.42   39.20
  -2  -7  -1  737.83   47.50
  -2  -7  -1  784.92   42.90
  -2  -7  -1  882.11   51.09
  -2  -7  -1  616.14   50.79
  -2  -7  -1  824.22   45.70
  -2  -7  -1  826.62   47.50
   2   7   1  769.92   45.40
   2   7   1  786.42   38.50
   2   7   1  895.81   47.10
   2   7   1  845.32   50.29
   2   7   1  833.12   45.00
   2   7   1  712.93   43.50
   2   7   1  784.92   49.40
   2   7   1  782.92   50.59
  -3  -7  -1  218.48   26.40
  -3  -7  -1  233.48   28.20
  -3  -7  -1  219.38   28.80
  -3  -7  -1  237.68   29.40
  -3  -7  -1  180.98   27.50
  -3  -7  -1  217.68   18.10
  -3  -7  -1  181.58   23.30
  -3  -7  -1  264.27   30.90
   3   7   1  245.88   24.80
   3   7   1  232.98   32.00
   3   7   1  215.98   30.60
   3   7   1  214.98   12.40
   3   7   1  202.28   24.50
   3   7   1  250.67   30.20
   3   7   1  204.68   25.40
   3   7   1  259.67   27.50
   3   7   1  187.88   23.90
  -4  -7  -1 1311.47   66.29
  -4  -7  -1 1350.36   71.79
  -4  -7  -1 1499.45   73.39
  -4  -7  -1 1415.56   51.49
  -4  -7  -1 1321.17   68.99
  -4  -7  -1 1315.47   68.89
  -4  -7  -1 1280.17   61.39
  -4  -7  -1 1341.87   68.99
   4   7   1 1372.06   70.29
   4   7   1 1353.86   61.79
   4   7   1 1353.16   66.99
   4   7   1 1339.87   66.69
   4   7   1 1297.07   66.89
   4   7   1 1391.56   70.29
   4   7   1 1271.47   66.99
   4   7   1 1368.96   72.59
  -5  -7  -1  982.40   61.89
  -5  -7  -1  952.50   61.09
  -5  -7  -1  957.60   41.60
  -5  -7  -1  892.81   59.79
  -5  -7  -1  846.52   60.69
  -5  -7  -1  865.41   62.59
  -5  -7  -1  837.82   58.19
  -5  -7  -1  997.70   56.39
   5   7   1  940.61   50.89
   5   7   1  967.30   50.09
   5   7   1  918.11   58.09
   5   7   1  855.41   60.09
   5   7   1  865.91   60.89
   5   7   1  974.40   57.19
   5   7   1 1003.30   57.89
   5   7   1  786.12   56.99
  -6  -7  -1  236.58   24.40
  -6  -7  -1  315.37   41.00
  -6  -7  -1  251.67   38.30
  -6  -7  -1  298.47   38.90
  -6  -7  -1  225.28   33.80
  -6  -7  -1  256.17   37.80
  -6  -7  -1  237.78   16.30
  -6  -7  -1  238.98   40.40
  -6  -7  -1  247.88   39.00
   6   7   1  222.88   27.90
   6   7   1  265.67   31.30
   6   7   1  279.27   35.20
   6   7   1  219.98   36.10
   6   7   1  262.07   37.90
   6   7   1  256.87   38.80
  -7  -7  -1  631.34   56.29
  -7  -7  -1  613.24   59.09
  -7  -7  -1  642.64   42.60
  -7  -7  -1  661.33   59.49
  -7  -7  -1  632.64   34.40
  -7  -7  -1  573.84   59.89
  -7  -7  -1  737.43   62.89
  -7  -7  -1  604.54   53.99
   7   7   1  672.43   44.50
   7   7   1  647.04   43.80
   7   7   1  683.03   54.79
   7   7   1  709.93   57.19
   7   7   1  600.64   53.99
   7   7   1  792.42   59.89
  -8  -7  -1  860.21   73.19
  -8  -7  -1  962.40   66.59
  -8  -7  -1  860.71   72.09
  -8  -7  -1  911.81   73.19
  -8  -7  -1  978.20   65.59
  -8  -7  -1  836.62   53.09
  -8  -7  -1  778.92   65.89
   8   7   1  887.91   51.99
   8   7   1  832.12   66.79
   8   7   1 1014.10   66.99
   8   7   1  887.81   53.19
   8   7   1  896.91   69.39
   8   7   1  836.12   56.39
   8   7   1  927.31   74.79
  -9  -7  -1   51.59   29.00
  -9  -7  -1   40.60   27.10
  -9  -7  -1   90.29   29.50
  -9  -7  -1  116.09   36.90
  -9  -7  -1   46.30   24.90
  -9  -7  -1   26.00   23.50
  -9  -7  -1   99.19   29.40
   9   7   1   29.90   22.00
   9   7   1   45.90   24.10
   9   7   1   56.39   19.00
   9   7   1   15.10   32.20
   9   7   1   51.49   25.00
 -10  -7  -1 1390.66   92.19
 -10  -7  -1 1219.28   75.89
 -10  -7  -1 1295.67   96.59
 -10  -7  -1 1524.25   98.99
 -10  -7  -1 1280.77   97.39
 -10  -7  -1 1145.19   76.99
  10   7   1 1179.08   89.79
  10   7   1 1278.37   90.29
  10   7   1 1392.06   78.69
  10   7   1 1372.96   64.89
  10   7   1 1156.48   82.69
 -11  -7  -1  283.07   55.29
 -11  -7  -1  383.96   55.99
 -11  -7  -1  406.96   56.49
 -11  -7  -1  286.37   59.49
 -11  -7  -1  401.76   50.89
 -11  -7  -1  306.77   58.59
  11   7   1  287.77   43.30
  11   7   1  364.36   60.19
  11   7   1  368.16   57.79
  11   7   1  351.86   53.09
 -12  -7  -1   36.70   43.60
 -12  -7  -1   43.00   37.20
 -12  -7  -1   40.30   36.30
 -12  -7  -1    0.20   41.70
  12   7   1    9.70   26.80
  12   7   1  -44.50   34.40
  12   7   1    2.60   23.60
   7  -8  -1  206.48   44.00
   7  -8  -1  203.98   38.90
   7  -8  -1  328.67   59.79
   7  -8  -1  250.17   48.20
  -7   8   1  212.98   50.09
  -7   8   1  241.58   61.59
  -7   8   1  207.28   45.80
  -7   8   1  250.27   48.60
  -7   8   1  290.27   52.69
   6  -8  -1  280.37   40.30
   6  -8  -1  322.77   45.30
   6  -8  -1  284.97   52.99
   6  -8  -1  357.66   49.10
  -6   8   1  323.57   63.09
  -6   8   1  312.07   49.20
  -6   8   1  348.67   52.39
  -6   8   1  358.36   54.49
  -6   8   1  413.06   52.19
   5  -8  -1   64.79   25.30
   5  -8  -1  142.59   40.00
   5  -8  -1  167.58   36.00
   5  -8  -1   87.19   26.10
   5  -8  -1  117.79   28.80
  -5   8   1   78.59   28.60
  -5   8   1  112.99   29.60
  -5   8   1  169.88   48.40
  -5   8   1   74.69   34.00
  -5   8   1  116.69   34.40
   4  -8  -1  806.82   57.49
   4  -8  -1  916.01   70.89
   4  -8  -1  826.72   59.99
   4  -8  -1  871.71   59.09
   4  -8  -1  886.81   64.19
  -4   8   1  889.61   70.89
  -4   8   1  865.11   69.69
  -4   8   1  730.23   58.39
  -4   8   1  945.01   63.69
  -4   8   1 1072.29   81.19
   3  -8  -1  923.31   59.19
   3  -8  -1  871.21   60.39
   3  -8  -1 1143.09   68.19
   3  -8  -1 1007.70   36.10
   3  -8  -1  927.81   59.59
   3  -8  -1  950.30   64.99
   3  -8  -1 1004.20   63.99
   3  -8  -1  951.60   40.10
  -3   8   1  938.11   66.19
  -3   8   1 1016.50   68.29
  -3   8   1 1039.70   70.29
  -3   8   1 1121.19   68.29
  -3   8   1  973.50   73.49
  -3   8   1  998.30   71.59
   2  -8  -1  253.37   34.80
   2  -8  -1  163.08   33.10
   2  -8  -1  180.38   30.40
   2  -8  -1  177.58   30.10
   2  -8  -1  195.88   28.30
  -2   8   1  160.68   32.20
  -2   8   1  148.49   29.70
  -2   8   1  165.98   29.80
  -2   8   1  159.18   33.80
  -2   8   1  142.29   25.10
  -2   8   1  171.98   33.10
   1  -8  -1  407.56   39.90
   1  -8  -1  381.36   41.50
   1  -8  -1  322.97   35.80
   1  -8  -1  372.76   40.60
   1  -8  -1  371.16   15.50
   1  -8  -1  483.25   46.50
  -1   8   1  381.96   42.50
  -1   8   1  379.16   40.80
  -1   8   1  398.46   44.30
  -1   8   1  459.85   43.60
  -1   8   1  430.16   36.50
  -1   8   1  345.37   40.70
   0  -8  -1 1199.58   63.49
   0  -8  -1 1159.18   63.59
   0  -8  -1 1129.59   60.79
   0  -8  -1 1071.09   63.59
   0  -8  -1 1156.68   62.39
   0  -8  -1 1118.59   43.50
   0  -8  -1 1159.78   66.89
   0   8   1 1108.29   60.79
   0   8   1 1212.18   65.19
   0   8   1 1156.98   59.39
   0   8   1 1265.47   66.99
   0   8   1 1057.49   61.59
   0   8   1 1057.29   67.99
   0   8   1 1096.69   61.69
  -1  -8  -1   95.89   14.30
  -1  -8  -1   86.89   21.90
  -1  -8  -1  119.29   23.80
  -1  -8  -1  105.19   22.80
  -1  -8  -1   93.29   23.40
  -1  -8  -1  108.29   20.20
   1   8   1  117.39   18.90
   1   8   1  129.29   26.10
   1   8   1  135.89   26.10
   1   8   1  161.88   31.30
   1   8   1  120.09   23.00
   1   8   1  104.79   23.20
   1   8   1  120.29   13.50
  -2  -8  -1  413.96   36.50
  -2  -8  -1  423.56   31.70
  -2  -8  -1  420.76   37.70
  -2  -8  -1  420.86   41.60
  -2  -8  -1  440.56   39.40
  -2  -8  -1  376.06   35.50
  -2  -8  -1  349.57   27.50
   2   8   1  443.66   37.60
   2   8   1  515.95   47.20
   2   8   1  443.56   39.40
   2   8   1  434.46   39.80
   2   8   1  386.46   37.70
   2   8   1  409.06   26.10
   2   8   1  368.66   30.80
  -3  -8  -1  932.41   54.79
  -3  -8  -1  925.31   53.79
  -3  -8  -1  871.91   49.00
  -3  -8  -1  848.32   39.50
  -3  -8  -1  884.41   55.79
  -3  -8  -1  857.01   49.70
   3   8   1  856.21   48.90
   3   8   1  783.22   56.69
   3   8   1  899.51   57.09
   3   8   1  801.92   54.29
   3   8   1  831.22   53.99
   3   8   1  883.71   34.70
   3   8   1  959.90   48.60
   3   8   1  852.21   50.89
   3   8   1  907.81   53.79
  -4  -8  -1   13.40   24.50
  -4  -8  -1   29.70   20.10
  -4  -8  -1   15.00   13.70
  -4  -8  -1   22.80   15.70
  -4  -8  -1   18.90    8.70
  -4  -8  -1   14.50    7.80
  -4  -8  -1   15.60   19.20
  -4  -8  -1   16.10   14.50
   4   8   1   17.00   13.90
   4   8   1    0.60   12.30
   4   8   1    8.70   12.90
   4   8   1   36.20   22.80
   4   8   1   22.70   15.30
   4   8   1   11.00   11.00
   4   8   1   26.40   19.60
   4   8   1   32.10   19.30
  -5  -8  -1  665.03   61.39
  -5  -8  -1  583.54   51.69
  -5  -8  -1  661.13   51.89
  -5  -8  -1  656.53   52.09
  -5  -8  -1  670.53   51.99
  -5  -8  -1  668.63   31.30
   5   8   1  614.74   49.50
   5   8   1  700.23   52.09
   5   8   1  715.53   51.89
   5   8   1  611.14   44.60
   5   8   1  708.33   43.70
   5   8   1  732.73   52.39
   5   8   1  621.94   51.39
  -6  -8  -1 1162.28   75.79
  -6  -8  -1 1134.49   67.79
  -6  -8  -1 1153.78   71.99
  -6  -8  -1 1153.98   70.59
  -6  -8  -1 1126.39   70.79
  -6  -8  -1 1187.98   48.20
  -6  -8  -1 1009.40   68.29
   6   8   1 1092.99   65.99
   6   8   1 1061.79   61.59
   6   8   1 1171.48   60.29
   6   8   1 1029.80   73.39
   6   8   1 1029.20   70.99
   6   8   1  971.00   67.09
   6   8   1  964.40   62.99
  -7  -8  -1  585.44   64.09
  -7  -8  -1  692.03   58.39
  -7  -8  -1  549.05   57.89
  -7  -8  -1  651.73   60.19
  -7  -8  -1  649.04   62.59
  -7  -8  -1  696.83   39.20
  -7  -8  -1  657.53   61.49
  -7  -8  -1  682.93   28.50
   7   8   1  680.93   61.89
   7   8   1  618.44   48.20
   7   8   1  703.73   60.79
   7   8   1  592.94   61.69
   7   8   1  715.23   56.99
  -8  -8  -1   41.30   26.10
  -8  -8  -1  -33.90   28.10
  -8  -8  -1    3.50   20.80
  -8  -8  -1   23.60   18.80
  -8  -8  -1   16.30   27.00
  -8  -8  -1    0.70   25.40
  -8  -8  -1    8.60   13.70
   8   8   1  -16.00   17.60
   8   8   1   16.30   18.50
   8   8   1   36.00   21.70
   8   8   1   20.40   21.20
   8   8   1    9.90   17.40
  -9  -8  -1 1089.09   83.69
  -9  -8  -1 1074.59   78.49
  -9  -8  -1 1093.69   77.29
  -9  -8  -1 1017.30   61.49
  -9  -8  -1 1079.39   86.19
  -9  -8  -1 1278.17   78.69
  -9  -8  -1 1089.49   79.59
   9   8   1 1102.29   68.09
   9   8   1 1127.59   87.59
   9   8   1 1051.69   74.29
   9   8   1 1021.50   57.59
   9   8   1 1187.48   81.59
 -10  -8  -1  374.86   47.80
 -10  -8  -1  286.57   42.10
 -10  -8  -1  462.35   63.89
 -10  -8  -1  357.66   51.99
 -10  -8  -1  344.47   56.99
 -10  -8  -1  425.86   54.29
  10   8   1  381.86   55.39
  10   8   1  298.37   34.60
  10   8   1  456.15   58.89
  10   8   1  426.66   56.99
  10   8   1  390.66   45.70
 -11  -8  -1  -42.10   36.20
 -11  -8  -1  -10.50   22.00
 -11  -8  -1  -54.09   29.20
 -11  -8  -1  -11.00   31.60
 -11  -8  -1  -63.29   32.70
  11   8   1   -4.60   31.40
  11   8   1   25.10   35.60
  11   8   1    7.70   17.60
  11   8   1   70.29   37.30
 -12  -8  -1  315.37   56.99
 -12  -8  -1  271.87   59.39
 -12  -8  -1  265.67   54.39
 -12  -8  -1  218.68   53.29
  12   8   1  228.68   46.70
  12   8   1  219.98   42.20
  12   8   1  257.17   54.19
   7  -9  -1   92.19   34.90
   7  -9  -1  156.18   41.50
   7  -9  -1  146.09   44.50
  -7   9   1  153.38   43.80
  -7   9   1  158.58   38.30
  -7   9   1  120.29   54.89
  -7   9   1   83.99   33.60
  -7   9   1   92.89   43.10
   6  -9  -1   -2.20   27.60
   6  -9  -1  -29.40   19.10
   6  -9  -1    4.30   22.80
   6  -9  -1    3.60   22.90
  -6   9   1    0.50   36.60
  -6   9   1   11.80   30.60
  -6   9   1   33.60   33.70
  -6   9   1    2.90   19.50
  -6   9   1    1.20   30.50
   5  -9  -1  452.95   49.10
   5  -9  -1  524.15   59.59
   5  -9  -1  507.65   55.19
   5  -9  -1  521.55   52.29
   5  -9  -1  592.94   67.69
  -5   9   1  621.64   68.39
  -5   9   1  556.04   59.99
  -5   9   1  645.74   63.49
  -5   9   1  428.96   66.09
  -5   9   1  526.95   63.19
   4  -9  -1  336.67   42.40
   4  -9  -1  431.06   51.89
   4  -9  -1  408.86   47.80
   4  -9  -1  385.76   44.10
   4  -9  -1  313.47   44.20
  -4   9   1  352.36   54.39
  -4   9   1  465.05   49.99
  -4   9   1  434.86   53.59
  -4   9   1  407.56   53.09
  -4   9   1  343.37   51.69
   3  -9  -1   -8.60   17.90
   3  -9  -1   -8.30   17.60
   3  -9  -1   -8.30   21.90
   3  -9  -1   14.00   21.90
   3  -9  -1   -5.60   21.80
  -3   9   1  -12.80   28.20
  -3   9   1   -7.70   21.00
  -3   9   1  -48.10   18.10
  -3   9   1   -0.10   16.50
  -3   9   1   -2.60   18.60
   2  -9  -1  446.96   47.20
   2  -9  -1  427.46   44.80
   2  -9  -1  347.97   43.50
   2  -9  -1  398.76   49.00
   2  -9  -1  402.86   45.70
  -2   9   1  444.76   46.90
  -2   9   1  425.86   46.20
  -2   9   1  405.26   51.99
  -2   9   1  428.56   51.09
  -2   9   1  379.96   44.20
   1  -9  -1  570.74   47.40
   1  -9  -1  574.84   50.39
   1  -9  -1  488.95   43.60
   1  -9  -1  536.35   45.90
   1  -9  -1  572.14   53.89
  -1   9   1  610.54   49.90
  -1   9   1  549.45   53.39
  -1   9   1  519.05   50.49
  -1   9   1  488.75   44.40
  -1   9   1  611.54   59.29
  -1   9   1  564.64   49.60
   0  -9  -1   94.49   25.10
   0  -9  -1  114.39   30.20
   0  -9  -1   78.89    9.50
   0  -9  -1   40.20   23.00
   0  -9  -1  104.59   27.60
   0   9   1   81.39   24.20
   0   9   1  102.39   24.70
   0   9   1   96.99   23.40
   0   9   1  117.79   26.20
   0   9   1  132.69   25.80
   0   9   1   58.59   24.30
  -1  -9  -1  968.10   54.79
  -1  -9  -1  937.01   61.09
  -1  -9  -1  936.31   57.49
  -1  -9  -1  940.01   43.10
  -1  -9  -1 1014.30   60.09
  -1  -9  -1  922.41   58.79
  -1  -9  -1  926.31   57.19
   1   9   1  978.50   58.49
   1   9   1  994.70   59.09
   1   9   1 1018.90   57.99
   1   9   1  864.71   60.79
   1   9   1  942.51   61.69
   1   9   1  954.20   39.50
  -2  -9  -1  771.12   53.39
  -2  -9  -1  679.33   50.09
  -2  -9  -1  707.03   41.10
  -2  -9  -1  651.43   48.30
  -2  -9  -1  740.33   50.19
  -2  -9  -1  760.22   59.09
   2   9   1  744.73   51.39
   2   9   1  814.02   54.09
   2   9   1  711.33   50.49
   2   9   1  732.63   51.89
   2   9   1  682.73   56.49
   2   9   1  678.23   36.00
  -3  -9  -1  447.86   40.80
  -3  -9  -1  423.76   36.40
  -3  -9  -1  455.75   37.70
  -3  -9  -1  447.66   38.20
  -3  -9  -1  483.15   43.40
  -3  -9  -1  391.76   26.90
   3   9   1  462.45   47.70
   3   9   1  344.87   36.70
   3   9   1  401.86   41.90
   3   9   1  417.46   40.70
   3   9   1  401.06   23.00
   3   9   1  423.56   30.80
   3   9   1  389.66   43.00
  -4  -9  -1   19.30   29.10
  -4  -9  -1   11.50   23.40
  -4  -9  -1   12.40   19.90
  -4  -9  -1    4.20    7.60
  -4  -9  -1   18.80   19.60
  -4  -9  -1   -3.20   15.80
  -4  -9  -1   20.20   16.10
   4   9   1    9.00   14.90
   4   9   1   70.29   26.80
   4   9   1   26.00   14.60
   4   9   1  -26.40   17.60
   4   9   1   20.60   19.10
   4   9   1   26.20   19.70
  -5  -9  -1  668.53   27.30
  -5  -9  -1  643.04   54.59
  -5  -9  -1  662.03   49.40
  -5  -9  -1  620.44   62.79
  -5  -9  -1  631.24   52.69
  -5  -9  -1  730.63   54.19
  -5  -9  -1  649.34   27.70
  -5  -9  -1  648.44   45.80
   5   9   1  656.23   47.10
   5   9   1  654.93   56.79
   5   9   1  592.94   53.19
   5   9   1  676.13   54.09
   5   9   1  709.83   56.69
   5   9   1  597.54   47.60
  -6  -9  -1  314.87   18.70
  -6  -9  -1  303.47   39.30
  -6  -9  -1  284.27   38.10
  -6  -9  -1  294.47   41.60
  -6  -9  -1  389.96   50.49
  -6  -9  -1  301.67   46.90
  -6  -9  -1  357.16   45.20
   6   9   1  325.17   45.40
   6   9   1  286.07   39.60
   6   9   1  347.47   38.50
   6   9   1  281.37   40.20
   6   9   1  228.88   39.30
   6   9   1  262.37   37.30
  -7  -9  -1  119.79   29.80
  -7  -9  -1   41.30   26.70
  -7  -9  -1   88.99   14.10
  -7  -9  -1   69.49   26.20
  -7  -9  -1   61.39   24.40
  -7  -9  -1   65.79   24.40
  -7  -9  -1   98.39   38.80
   7   9   1   62.39   23.90
   7   9   1   67.69   30.70
   7   9   1   86.29   24.40
   7   9   1   93.39   31.40
   7   9   1  147.39   29.80
   7   9   1  107.09   32.20
  -8  -9  -1  387.96   56.19
  -8  -9  -1  404.56   52.79
  -8  -9  -1  497.05   58.59
  -8  -9  -1  449.95   32.50
  -8  -9  -1  366.16   53.49
  -8  -9  -1  440.96   55.09
  -8  -9  -1  466.45   55.39
   8   9   1  442.06   54.29
   8   9   1  504.05   56.09
   8   9   1  511.15   56.79
   8   9   1  473.35   46.70
  -9  -9  -1  937.21   76.99
  -9  -9  -1  928.31   81.69
  -9  -9  -1  881.21   71.69
  -9  -9  -1  750.02   57.89
  -9  -9  -1  960.10   81.99
  -9  -9  -1  866.91   72.19
   9   9   1  885.81   54.79
   9   9   1  776.12   59.39
   9   9   1  997.10   81.89
   9   9   1  859.71   73.19
   9   9   1  892.11   77.69
 -10  -9  -1   38.80   25.70
 -10  -9  -1   64.39   28.90
 -10  -9  -1   10.60   37.80
 -10  -9  -1  123.29   35.00
 -10  -9  -1   72.79   42.40
  10   9   1   41.60   25.00
  10   9   1   53.59   37.00
  10   9   1   88.49   24.50
  10   9   1   60.29   27.90
  10   9   1   73.89   35.90
 -11  -9  -1  356.36   56.29
 -11  -9  -1  389.36   65.69
 -11  -9  -1  327.27   62.89
 -11  -9  -1  357.56   59.09
 -11  -9  -1  412.46   52.29
  11   9   1  283.57   51.49
  11   9   1  243.28   51.39
  11   9   1  299.77   55.09
  11   9   1  227.78   39.70
 -12  -9  -1  216.38   58.99
 -12  -9  -1  248.28   52.39
 -12  -9  -1  278.47   52.89
 -12  -9  -1  275.57   53.09
  12   9   1  303.97   52.69
  12   9   1  275.77   45.30
  12   9   1  286.47   50.59
   6 -10  -1  295.27   47.30
   6 -10  -1  161.38   49.20
   6 -10  -1  264.67   46.80
  -6  10   1  308.57   64.89
  -6  10   1  369.06   57.19
  -6  10   1  304.47   55.99
  -6  10   1  189.68   41.50
  -6  10   1  369.46   59.79
   5 -10  -1  416.06   52.99
   5 -10  -1  484.95   59.19
   5 -10  -1  414.66   54.29
   5 -10  -1  330.27   50.29
  -5  10   1  456.75   59.69
  -5  10   1  425.46   60.09
  -5  10   1  539.05   62.39
  -5  10   1  352.76   57.29
  -5  10   1  471.25   65.19
   4 -10  -1    0.20   31.20
   4 -10  -1  -13.80   22.90
   4 -10  -1   51.69   29.10
   4 -10  -1   -1.20   19.30
  -4  10   1   -3.30   26.50
  -4  10   1   25.30   28.40
  -4  10   1   33.80   34.50
  -4  10   1    3.20   26.30
  -4  10   1   31.80   36.00
   3 -10  -1  362.16   47.40
   3 -10  -1  369.06   53.69
   3 -10  -1  412.86   51.19
   3 -10  -1  491.55   51.99
  -3  10   1  431.46   53.59
  -3  10   1  418.46   52.39
  -3  10   1  481.95   53.39
  -3  10   1  375.16   55.39
  -3  10   1  472.95   55.89
   2 -10  -1  602.64   62.79
   2 -10  -1  657.23   61.29
   2 -10  -1  691.43   59.09
   2 -10  -1  637.64   54.59
  -2  10   1  655.53   61.59
  -2  10   1  662.73   61.89
  -2  10   1  602.64   58.49
  -2  10   1  636.44   62.09
  -2  10   1  552.44   62.89
   1 -10  -1  210.08   39.00
   1 -10  -1  213.48   35.90
   1 -10  -1  193.88   32.60
   1 -10  -1  117.09   33.70
  -1  10   1  161.78   30.50
  -1  10   1  167.28   33.60
  -1  10   1  178.98   31.20
  -1  10   1  146.69   31.10
  -1  10   1  165.18   40.70
   0 -10  -1  231.18   35.10
   0 -10  -1  226.88   40.40
   0 -10  -1  189.58   33.10
   0 -10  -1  184.78   35.50
   0 -10  -1  187.28   29.90
   0  10   1  207.68   32.90
   0  10   1  230.78   35.90
   0  10   1  204.18   33.30
   0  10   1  101.39   27.70
   0  10   1  205.28   32.70
   0  10   1  135.49   37.40
  -1 -10  -1 2026.00   74.09
  -1 -10  -1 2053.29  102.09
  -1 -10  -1 1917.71   92.49
  -1 -10  -1 2063.79   94.69
  -1 -10  -1 1908.81   90.79
  -1 -10  -1 2057.19   99.29
  -1 -10  -1 2147.29   99.09
   1  10   1 2023.10  104.99
   1  10   1 1962.00   93.09
   1  10   1 2044.80  100.89
   1  10   1 2024.70   97.79
   1  10   1 1888.41   97.49
  -2 -10  -1   97.39   23.10
  -2 -10  -1   81.09   17.90
  -2 -10  -1  137.79   28.30
  -2 -10  -1  102.79   26.80
  -2 -10  -1  113.79   34.00
  -2 -10  -1  146.89   27.90
   2  10   1  127.09   27.00
   2  10   1  152.38   30.20
   2  10   1  116.79   15.40
   2  10   1   99.59   32.40
   2  10   1   82.89   25.00
   2  10   1  123.89   26.40
  -3 -10  -1  172.98   31.60
  -3 -10  -1  194.48   30.70
  -3 -10  -1  155.68   26.40
  -3 -10  -1  185.58   28.40
  -3 -10  -1  184.78   32.00
  -3 -10  -1  153.68   19.50
   3  10   1  187.18   31.30
   3  10   1  209.08   34.30
   3  10   1  149.59   26.80
   3  10   1  153.98   20.80
   3  10   1  198.88   17.50
   3  10   1  182.28   32.20
   3  10   1  197.68   31.50
  -4 -10  -1 1108.19   68.49
  -4 -10  -1  950.10   60.49
  -4 -10  -1 1086.69   61.99
  -4 -10  -1  928.81   58.69
  -4 -10  -1  953.20   41.30
  -4 -10  -1 1055.29   74.79
  -4 -10  -1  910.31   57.49
   4  10   1 1033.00   66.59
   4  10   1 1036.70   64.99
   4  10   1  989.30   67.99
   4  10   1  909.01   67.99
   4  10   1  950.00   62.69
  -5 -10  -1  196.28   44.00
  -5 -10  -1  182.88   30.60
  -5 -10  -1  198.68   34.50
  -5 -10  -1  243.08   38.50
  -5 -10  -1  239.48   38.70
  -5 -10  -1  194.88   31.20
  -5 -10  -1  299.47   41.00
   5  10   1  218.98   36.50
   5  10   1  213.88   33.80
   5  10   1  207.48   38.20
   5  10   1  206.48   35.50
   5  10   1  228.98   35.10
  -6 -10  -1  363.26   46.60
  -6 -10  -1  365.96   45.20
  -6 -10  -1  480.45   59.79
  -6 -10  -1  434.16   55.19
  -6 -10  -1  440.16   50.09
  -6 -10  -1  478.85   50.89
   6  10   1  436.66   49.99
   6  10   1  399.86   49.90
   6  10   1  406.86   52.79
   6  10   1  430.76   44.60
   6  10   1  435.56   49.99
   6  10   1  351.56   43.80
  -7 -10  -1  668.23   65.69
  -7 -10  -1  751.32   65.39
  -7 -10  -1  694.13   61.29
  -7 -10  -1  637.84   68.19
  -7 -10  -1  531.95   59.19
  -7 -10  -1  624.94   67.49
   7  10   1  641.44   63.49
   7  10   1  812.82   61.49
   7  10   1  670.73   49.90
   7  10   1  718.23   57.29
   7  10   1  675.83   63.89
  -8 -10  -1  293.07   47.60
  -8 -10  -1  338.87   48.20
  -8 -10  -1  254.57   45.50
  -8 -10  -1  377.66   57.79
  -8 -10  -1  298.37   47.00
   8  10   1  384.16   48.50
   8  10   1  375.56   44.10
   8  10   1  314.17   50.99
   8  10   1  378.96   50.19
  -9 -10  -1   -4.50   29.80
  -9 -10  -1  -30.80   28.20
  -9 -10  -1   10.20   21.80
  -9 -10  -1    2.70   37.30
  -9 -10  -1  -14.50   33.20
   9  10   1   21.00   30.00
   9  10   1   49.70   30.60
   9  10   1   48.40   33.60
   9  10   1   19.40   23.00
 -10 -10  -1  746.33   74.39
 -10 -10  -1  797.72   85.79
 -10 -10  -1  891.91   81.89
 -10 -10  -1  713.33   78.99
 -10 -10  -1  830.12   69.19
  10  10   1  847.92   79.49
  10  10   1  768.92   62.89
  10  10   1  933.91   77.19
  10  10   1  747.53   79.69
  10  10   1  865.61   54.59
 -11 -10  -1  288.67   54.09
 -11 -10  -1  365.36   55.09
 -11 -10  -1  283.87   52.99
 -11 -10  -1  236.58   58.89
 -11 -10  -1  353.36   52.99
  11  10   1  345.87   56.99
  11  10   1  306.57   44.60
  11  10   1  376.46   58.89
  11  10   1  278.77   57.49
 -12 -10  -1   15.20   32.10
 -12 -10  -1  102.89   43.40
 -12 -10  -1  -14.70   43.30
 -12 -10  -1   28.20   36.80
  12  10   1   -7.30   31.30
  12  10   1   15.20   26.60
  12  10   1   62.29   39.20
   5 -11  -1    6.50   34.80
   5 -11  -1   46.90   32.50
   5 -11  -1   28.10   33.70
  -5  11   1   -9.10   36.80
  -5  11   1    5.80   30.90
  -5  11   1  -12.00   27.60
  -5  11   1   12.80   25.70
  -5  11   1   94.99   48.70
   4 -11  -1  345.67   49.60
   4 -11  -1  375.66   59.89
   4 -11  -1  285.87   49.40
   4 -11  -1  308.97   47.00
  -4  11   1  314.17   58.69
  -4  11   1  273.27   55.59
  -4  11   1  360.36   52.59
  -4  11   1  344.97   49.70
  -4  11   1  432.86   55.89
   3 -11  -1  318.97   44.60
   3 -11  -1  293.47   47.40
   3 -11  -1  318.37   48.20
   3 -11  -1  245.18   41.40
  -3  11   1  253.97   48.30
  -3  11   1  302.27   47.50
  -3  11   1  214.38   42.50
  -3  11   1  290.37   43.00
  -3  11   1  246.48   45.00
   2 -11  -1   20.40   25.00
   2 -11  -1   -4.40   18.30
   2 -11  -1  -20.90   26.30
   2 -11  -1   19.10   31.20
  -2  11   1  -15.60   24.20
  -2  11   1  -29.50   25.60
  -2  11   1  -11.40   32.50
  -2  11   1  -18.10   16.90
  -2  11   1    7.10   27.20
   1 -11  -1  200.78   41.00
   1 -11  -1  167.98   31.70
   1 -11  -1  307.17   43.40
  -1  11   1  218.98   37.00
  -1  11   1  184.68   39.30
  -1  11   1  117.69   39.50
  -1  11   1  146.79   34.50
  -1  11   1  207.08   32.80
   0 -11  -1  818.52   62.49
   0 -11  -1  944.21   66.89
   0 -11  -1  992.40   74.39
   0 -11  -1 1001.60   64.69
   0  11   1  850.11   75.29
   0  11   1  840.22   65.49
   0  11   1  940.61   66.19
   0  11   1  904.51   65.89
   0  11   1  932.01   61.79
  -1 -11  -1   42.30   26.10
  -1 -11  -1   46.90   27.20
  -1 -11  -1   23.80   29.10
  -1 -11  -1   50.79   25.70
   1  11   1   82.89   28.10
   1  11   1   57.59   27.20
   1  11   1   48.90   20.60
   1  11   1   43.80   24.90
  -2 -11  -1  745.03   56.09
  -2 -11  -1  795.02   71.69
  -2 -11  -1  783.62   41.70
  -2 -11  -1  812.02   60.19
  -2 -11  -1  656.13   52.19
   2  11   1  767.92   63.39
   2  11   1  693.93   66.89
   2  11   1  827.32   61.39
   2  11   1  689.93   52.49
  -3 -11  -1  505.95   48.30
  -3 -11  -1  412.36   45.80
  -3 -11  -1  364.26   45.70
  -3 -11  -1  311.97   53.99
  -3 -11  -1  378.36   36.30
  -3 -11  -1  386.06   43.60
   3  11   1  423.86   49.60
   3  11   1  393.86   26.40
   3  11   1  416.56   47.10
   3  11   1  372.16   43.30
   3  11   1  395.46   45.70
   3  11   1  483.25   32.80
  -4 -11  -1  668.33   49.50
  -4 -11  -1  667.63   54.19
  -4 -11  -1  730.93   55.29
  -4 -11  -1  743.43   57.29
  -4 -11  -1  697.63   59.49
  -4 -11  -1  829.22   66.59
  -4 -11  -1  763.92   76.39
   4  11   1  709.03   62.39
   4  11   1  668.13   57.69
   4  11   1  646.64   63.79
   4  11   1  670.13   53.49
  -5 -11  -1  208.38   37.50
  -5 -11  -1  140.39   40.50
  -5 -11  -1  193.58   32.80
  -5 -11  -1  267.47   45.70
  -5 -11  -1  183.28   40.10
  -5 -11  -1  173.88   31.60
  -5 -11  -1  212.28   35.60
   5  11   1  247.88   37.40
   5  11   1  190.78   39.80
   5  11   1  230.78   34.40
   5  11   1  200.98   41.70
  -6 -11  -1  515.55   53.69
  -6 -11  -1  394.16   50.09
  -6 -11  -1  459.95   52.59
  -6 -11  -1  490.35   60.89
  -6 -11  -1  501.95   63.79
   6  11   1  450.85   54.59
   6  11   1  388.66   49.40
   6  11   1  507.25   57.59
   6  11   1  489.65   54.19
   6  11   1  583.04   46.00
  -7 -11  -1  317.57   53.29
  -7 -11  -1  265.27   44.50
  -7 -11  -1  214.68   48.50
  -7 -11  -1  299.27   46.00
  -7 -11  -1  281.07   45.00
   7  11   1  269.37   39.40
   7  11   1  264.27   43.50
   7  11   1  279.87   40.10
   7  11   1  182.18   40.30
   7  11   1  238.78   45.90
  -8 -11  -1   -8.90   27.80
  -8 -11  -1    1.80   33.10
  -8 -11  -1  -12.60   25.80
  -8 -11  -1   24.40   34.20
  -8 -11  -1    1.50   25.30
   8  11   1    7.40   22.00
   8  11   1   19.90   28.50
   8  11   1    1.20   22.70
   8  11   1    3.30   26.40
   8  11   1   22.50   23.00
  -9 -11  -1  785.42   75.79
  -9 -11  -1  726.23   80.79
  -9 -11  -1  925.91   81.79
  -9 -11  -1  723.73   71.69
  -9 -11  -1  780.52   76.89
   9  11   1  848.82   78.39
   9  11   1  698.73   71.69
   9  11   1  826.32   62.69
   9  11   1  784.52   80.49
 -10 -11  -1  352.46   57.09
 -10 -11  -1  560.04   68.59
 -10 -11  -1  487.85   69.69
 -10 -11  -1  477.15   71.69
 -10 -11  -1  617.94   66.59
  10  11   1  545.25   65.79
  10  11   1  505.75   61.69
  10  11   1  511.15   64.79
  10  11   1  544.65   55.99
 -11 -11  -1    6.50   31.00
 -11 -11  -1   31.60   43.20
 -11 -11  -1   20.20   26.80
 -11 -11  -1   -1.70   31.70
 -11 -11  -1   -5.20   32.20
  11  11   1   13.20   23.20
  11  11   1   10.40   32.50
  11  11   1   -1.80   23.30
  11  11   1  -19.90   23.10
   4 -12  -1  357.66   49.80
   4 -12  -1  371.36   61.19
  -4  12   1  255.17   50.59
  -4  12   1  354.76   59.79
  -4  12   1  203.98   54.09
  -4  12   1  445.56   62.29
  -4  12   1  364.46   54.89
   3 -12  -1   -3.90   31.70
   3 -12  -1   19.80   27.40
   3 -12  -1    0.50   29.00
   3 -12  -1   18.00   31.00
  -3  12   1  -17.30   35.80
  -3  12   1   15.40   22.70
  -3  12   1    9.20   27.60
  -3  12   1   19.00   33.70
  -3  12   1  -15.50   26.60
   2 -12  -1  100.19   37.00
   2 -12  -1   89.29   37.00
   2 -12  -1  204.48   45.50
  -2  12   1  130.59   36.20
  -2  12   1   92.49   44.30
  -2  12   1   56.99   33.00
  -2  12   1  121.49   38.60
  -2  12   1  122.79   39.10
   1 -12  -1  539.45   62.79
   1 -12  -1  530.05   54.99
   1 -12  -1  515.25   61.99
   1 -12  -1  462.75   53.79
  -1  12   1  470.65   54.69
  -1  12   1  397.66   62.49
  -1  12   1  573.44   58.69
  -1  12   1  520.25   60.49
  -1  12   1  436.06   52.99
   0 -12  -1  272.37   42.70
   0 -12  -1  109.19   38.90
   0 -12  -1  194.28   38.90
   0 -12  -1  132.39   34.30
   0  12   1  133.09   43.90
   0  12   1  120.19   30.50
   0  12   1  187.68   39.10
   0  12   1  194.28   37.50
  -1 -12  -1  184.18   39.60
  -1 -12  -1  201.38   36.30
  -1 -12  -1  171.98   36.10
  -1 -12  -1  164.88   34.70
   1  12   1  274.37   51.69
   1  12   1  197.58   39.30
   1  12   1  208.98   37.40
   1  12   1  215.38   40.30
  -2 -12  -1  873.01   60.79
  -2 -12  -1  871.21   65.79
  -2 -12  -1  572.54   74.19
  -2 -12  -1  767.72   63.59
  -2 -12  -1  711.93   61.39
   2  12   1  671.23   70.89
   2  12   1  759.22   67.39
   2  12   1  720.63   61.39
   2  12   1  707.13   62.39
  -3 -12  -1  253.27   29.40
  -3 -12  -1  236.68   39.40
  -3 -12  -1  265.37   39.80
  -3 -12  -1  198.98   50.39
  -3 -12  -1  285.77   42.90
  -3 -12  -1  259.07   40.50
   3  12   1  203.48   38.00
   3  12   1  309.87   43.30
   3  12   1  327.67   43.10
   3  12   1  187.38   36.10
  -4 -12  -1    5.30   23.10
  -4 -12  -1   17.80   19.40
  -4 -12  -1   13.40   18.00
  -4 -12  -1   20.40   18.10
  -4 -12  -1  -10.90   36.00
  -4 -12  -1   37.40   30.80
   4  12   1  -18.40   23.20
   4  12   1  -15.20   25.30
   4  12   1   -1.90   16.60
   4  12   1   29.80   33.20
  -5 -12  -1 1118.69   75.49
  -5 -12  -1 1097.29   72.29
  -5 -12  -1 1130.89   74.39
  -5 -12  -1 1108.29   79.59
  -5 -12  -1 1116.59   93.89
  -5 -12  -1 1313.87   87.59
   5  12   1 1140.99   77.49
   5  12   1 1215.48   80.49
   5  12   1 1239.18   84.59
   5  12   1 1162.18   84.29
  -6 -12  -1   83.49   33.60
  -6 -12  -1   83.19   26.70
  -6 -12  -1  147.99   35.50
  -6 -12  -1  170.58   33.70
  -6 -12  -1  136.59   42.60
  -6 -12  -1  113.89   36.80
   6  12   1  208.98   42.60
   6  12   1  116.79   36.20
   6  12   1  127.59   38.50
   6  12   1  162.58   30.60
   6  12   1  105.89   29.30
  -7 -12  -1   10.80   36.00
  -7 -12  -1   37.60   29.90
  -7 -12  -1  -36.00   34.20
  -7 -12  -1   10.70   29.90
  -7 -12  -1    4.30   25.10
   7  12   1   39.70   29.00
   7  12   1    5.20   20.80
   7  12   1  -15.30   14.40
   7  12   1   26.80   30.40
   7  12   1  -13.90   28.10
  -8 -12  -1  471.45   65.59
  -8 -12  -1  437.56   57.19
  -8 -12  -1  416.46   56.49
  -8 -12  -1  482.75   57.49
  -8 -12  -1  505.05   68.49
   8  12   1  493.15   61.09
   8  12   1  440.56   51.09
   8  12   1  516.75   58.79
   8  12   1  425.06   56.29
   8  12   1  462.85   56.99
  -9 -12  -1  605.04   69.49
  -9 -12  -1  578.04   71.99
  -9 -12  -1  430.36   68.69
  -9 -12  -1  548.85   67.29
  -9 -12  -1  632.24   64.49
   9  12   1  556.34   65.89
   9  12   1  574.24   66.19
   9  12   1  459.75   52.39
   9  12   1  514.25   64.79
 -10 -12  -1   -0.10   35.50
 -10 -12  -1  -28.70   39.70
 -10 -12  -1   32.00   39.10
 -10 -12  -1   25.40   40.40
 -10 -12  -1   28.30   33.70
  10  12   1  -10.10   22.60
  10  12   1   12.10   24.30
  10  12   1   70.79   36.10
  10  12   1   38.40   38.60
 -11 -12  -1  316.37   57.59
 -11 -12  -1  208.88   48.90
 -11 -12  -1  158.58   46.90
 -11 -12  -1  282.67   53.29
 -11 -12  -1  157.88   52.19
  11  12   1  214.38   40.90
  11  12   1  231.18   53.69
  11  12   1  205.28   50.29
  11  12   1  303.47   53.89
   2 -13  -1  137.09   49.00
   2 -13  -1  260.37   46.30
   2 -13  -1  213.38   40.80
  -2  13   1  199.38   44.50
  -2  13   1  235.08   47.20
  -2  13   1  209.88   42.80
  -2  13   1  263.97   46.10
  -2  13   1  205.18   53.49
   1 -13  -1   72.09   44.90
   1 -13  -1   91.59   31.90
   1 -13  -1  193.58   39.60
   1 -13  -1  130.99   40.90
  -1  13   1  187.58   51.89
  -1  13   1   98.39   40.10
  -1  13   1  171.38   39.20
  -1  13   1  136.79   39.90
  -1  13   1  131.89   39.10
   0 -13  -1  369.26   46.00
   0 -13  -1  345.07   62.69
   0 -13  -1  355.26   49.90
   0 -13  -1  276.07   50.99
   0  13   1  482.65   56.09
   0  13   1  265.57   49.30
   0  13   1  347.17   51.59
   0  13   1  380.46   51.19
  -1 -13  -1  498.25   57.19
  -1 -13  -1  551.54   70.59
  -1 -13  -1  740.13   59.79
  -1 -13  -1  784.52   70.79
   1  13   1  673.33   62.89
   1  13   1  408.56   64.09
   1  13   1  662.73   68.89
   1  13   1  711.23   67.99
  -2 -13  -1   69.59   44.90
  -2 -13  -1   74.09   29.60
  -2 -13  -1   59.99   31.90
  -2 -13  -1   55.49   26.40
  -2 -13  -1   32.10   21.50
   2  13   1   85.79   29.70
   2  13   1   60.59   23.30
   2  13   1   49.60   37.90
   2  13   1   76.59   32.70
  -3 -13  -1   34.40   26.60
  -3 -13  -1   59.59   25.50
  -3 -13  -1   37.80   32.00
  -3 -13  -1   40.60   29.60
  -3 -13  -1   33.50   33.40
   3  13   1   31.40   20.10
   3  13   1   44.50   29.70
   3  13   1   74.59   40.30
   3  13   1   87.39   28.30
  -4 -13  -1  828.52   84.99
  -4 -13  -1  944.51   69.99
  -4 -13  -1  968.60   69.09
  -4 -13  -1 1013.60   77.99
  -4 -13  -1  929.71   70.29
   4  13   1  892.21   66.19
   4  13   1  988.90   84.19
   4  13   1 1047.90   76.89
   4  13   1  894.41   78.89
  -5 -13  -1  139.09   44.30
  -5 -13  -1  124.19   33.80
  -5 -13  -1  156.78   42.90
  -5 -13  -1  114.49   34.10
  -5 -13  -1  151.98   39.00
  -5 -13  -1  120.59   35.50
   5  13   1   87.89   40.00
   5  13   1  123.49   37.80
   5  13   1  153.88   32.00
   5  13   1  149.88   39.80
  -6 -13  -1   66.09   29.90
  -6 -13  -1   26.40   42.50
  -6 -13  -1   58.19   39.90
  -6 -13  -1  104.49   31.40
  -6 -13  -1   40.60   31.50
  -6 -13  -1   42.50   30.70
   6  13   1   37.20   27.90
   6  13   1   77.89   37.50
   6  13   1   72.29   32.30
   6  13   1   26.20   33.50
   6  13   1   51.59   30.90
  -7 -13  -1  318.67   49.00
  -7 -13  -1  293.07   49.20
  -7 -13  -1  333.07   49.90
  -7 -13  -1  449.06   58.79
  -7 -13  -1  403.06   65.69
   7  13   1  326.47   51.19
   7  13   1  370.26   55.39
   7  13   1  398.66   54.09
   7  13   1  384.26   47.10
   7  13   1  383.96   54.09
  -8 -13  -1  774.42   85.29
  -8 -13  -1  594.24   69.39
  -8 -13  -1  743.63   71.89
  -8 -13  -1  705.73   76.79
  -8 -13  -1  737.33   63.29
   8  13   1  610.64   70.09
   8  13   1  718.03   67.29
   8  13   1  618.54   67.19
   8  13   1  602.34   67.99
   8  13   1  624.84   70.89
  -9 -13  -1   43.50   35.60
  -9 -13  -1   35.20   39.60
  -9 -13  -1  -12.10   30.80
  -9 -13  -1    2.80   35.10
  -9 -13  -1   13.80   33.30
   9  13   1   -5.90   21.40
   9  13   1   -3.90   30.20
   9  13   1  -13.70   25.20
   9  13   1  -18.30   21.50
 -10 -13  -1  274.37   53.99
 -10 -13  -1  281.37   54.49
 -10 -13  -1  308.57   58.29
 -10 -13  -1  315.47   58.99
 -10 -13  -1  344.37   55.09
  10  13   1  247.68   53.79
  10  13   1  194.08   42.20
  10  13   1  199.48   41.60
  10  13   1  223.88   44.90
   1 -14  -1   74.99   32.50
   1 -14  -1   86.59   45.70
   1 -14  -1   48.60   38.40
  -1  14   1   96.49   33.20
  -1  14   1   89.59   35.60
  -1  14   1    3.10   42.50
  -1  14   1  102.59   37.10
   0 -14  -1  766.12   78.29
   0 -14  -1  570.54   58.99
   0 -14  -1  567.34   72.59
   0  14   1  595.94   71.19
   0  14   1  708.93   71.89
   0  14   1  626.54   65.79
   0  14   1  716.23   72.39
  -1 -14  -1   49.99   28.70
  -1 -14  -1   56.49   34.20
  -1 -14  -1   36.30   32.30
   1  14   1   48.80   32.30
   1  14   1   74.89   36.80
   1  14   1   49.60   24.50
   1  14   1   60.79   33.60
  -2 -14  -1   28.30   30.40
  -2 -14  -1   48.50   45.00
  -2 -14  -1  123.49   33.50
  -2 -14  -1   42.30   31.20
   2  14   1   80.09   36.20
   2  14   1   29.70   41.20
   2  14   1   13.50   27.60
   2  14   1   96.19   33.60
  -3 -14  -1  268.57   46.10
  -3 -14  -1  344.07   52.09
  -3 -14  -1  321.57   49.80
  -3 -14  -1  361.86   48.30
  -3 -14  -1  300.37   55.99
   3  14   1  285.27   51.59
   3  14   1  353.76   53.09
   3  14   1  283.67   56.59
   3  14   1  330.27   48.70
  -4 -14  -1  331.27   53.99
  -4 -14  -1  238.68   59.59
  -4 -14  -1  313.17   46.90
  -4 -14  -1  350.96   50.49
  -4 -14  -1  318.17   50.19
   4  14   1  192.78   47.80
   4  14   1  228.68   51.99
   4  14   1  235.38   40.80
   4  14   1  291.77   49.90
  -5 -14  -1  110.89   35.20
  -5 -14  -1  122.49   31.10
  -5 -14  -1  109.49   45.50
  -5 -14  -1  121.99   50.99
  -5 -14  -1  108.79   36.30
   5  14   1   86.79   41.20
   5  14   1   97.29   29.00
   5  14   1  213.88   43.90
   5  14   1  160.98   44.80
  -6 -14  -1  349.77   49.00
  -6 -14  -1  396.36   51.29
  -6 -14  -1  401.56   56.99
  -6 -14  -1  364.96   67.59
  -6 -14  -1  385.46   51.29
   6  14   1  412.06   52.49
   6  14   1  502.95   65.59
   6  14   1  282.67   50.89
   6  14   1  376.86   50.89
   6  14   1  411.86   55.59
  -7 -14  -1  157.18   41.40
  -7 -14  -1  106.09   46.80
  -7 -14  -1  176.08   46.30
  -7 -14  -1  236.68   44.40
  -7 -14  -1  211.18   40.80
   7  14   1  184.28   41.40
   7  14   1  161.88   44.10
   7  14   1  220.38   47.30
   7  14   1  223.98   41.30
   7  14   1  193.38   50.09
  -8 -14  -1    9.30   42.20
  -8 -14  -1   58.09   29.90
  -8 -14  -1  108.89   49.60
  -8 -14  -1   53.99   36.10
  -8 -14  -1   18.70   34.00
   8  14   1   15.40   33.60
   8  14   1   33.20   25.80
   8  14   1   50.09   35.60
   8  14   1   61.49   28.10
   8  14   1   -6.40   27.60
  -9 -14  -1  278.07   51.59
  -9 -14  -1  344.27   56.99
  -9 -14  -1  313.67   67.29
  -9 -14  -1  302.27   63.79
  -9 -14  -1  327.47   56.69
   9  14   1  312.47   51.09
   9  14   1  422.16   57.79
   9  14   1  366.26   58.09
   9  14   1  407.86   58.99
   9  14   1  378.16   52.59
  -1 -15  -1  177.38   47.20
  -1 -15  -1  169.58   38.40
  -1 -15  -1  101.49   53.59
   1  15   1  258.37   43.20
   1  15   1  163.58   43.50
   1  15   1   59.39   48.20
   1  15   1  193.08   41.30
  -2 -15  -1  354.36   56.19
  -2 -15  -1  297.87   46.00
  -2 -15  -1  267.27   63.89
   2  15   1  312.77   56.19
   2  15   1  343.47   53.79
   2  15   1  411.86   67.29
   2  15   1  340.77   51.09
  -3 -15  -1  197.28   44.80
  -3 -15  -1  149.49   46.50
  -3 -15  -1  116.49   33.90
   3  15   1   94.49   46.50
   3  15   1  109.59   33.60
   3  15   1  115.69   36.40
   3  15   1   98.09   33.90
  -4 -15  -1   10.80   46.30
  -4 -15  -1   65.79   31.60
  -4 -15  -1   64.49   32.90
  -4 -15  -1   67.59   37.60
   4  15   1   50.09   42.90
   4  15   1  -10.50   26.80
   4  15   1   46.70   34.90
   4  15   1   -6.70   28.20
  -5 -15  -1  695.33   69.29
  -5 -15  -1  626.44   65.19
  -5 -15  -1  638.94   84.29
  -5 -15  -1  696.53   75.39
   5  15   1  627.34   74.79
   5  15   1  666.73   73.09
   5  15   1  643.24   66.09
   5  15   1  710.73   77.39
  -6 -15  -1  237.38   48.30
  -6 -15  -1  230.08   44.80
  -6 -15  -1  252.17   61.49
  -6 -15  -1  278.97   47.60
   6  15   1  264.27   47.50
   6  15   1  175.18   46.30
   6  15   1  208.58   44.90
   6  15   1  204.18   41.60
   6  15   1  195.28   44.50
  -7 -15  -1   32.90   44.90
  -7 -15  -1   89.39   46.50
  -7 -15  -1   29.80   31.80
   7  15   1   13.60   27.70
   7  15   1   26.70   26.40
   7  15   1  -22.50   29.50
   7  15   1   48.60   37.00
   7  15   1   -4.90   30.40
  -8 -15  -1  172.18   43.30
  -8 -15  -1  239.08   61.09
  -8 -15  -1  220.88   61.89
   8  15   1  229.08   41.60
   8  15   1  197.38   47.40
   8  15   1  226.78   51.29
   8  15   1  147.19   48.80
   8  15   1  180.98   48.50
   5  15  -2   92.29   35.30
   5  15  -2  148.09   40.50
   5  15  -2   83.09   40.40
  -5 -15   2   92.09   53.99
  -5 -15   2   97.59   44.20
   4  15  -2  129.09   40.60
   4  15  -2   36.10   29.50
   4  15  -2   53.99   30.70
  -4 -15   2   61.69   48.70
  -4 -15   2   24.40   28.40
   8  14  -2  213.38   42.60
   8  14  -2  205.18   50.29
   8  14  -2  245.58   42.30
   8  14  -2  284.57   53.09
  -8 -14   2  412.16   71.69
  -8 -14   2  287.57   63.69
   7  14  -2  310.37   48.90
   7  14  -2  404.46   53.89
   7  14  -2  362.86   55.09
   7  14  -2  263.37   52.49
   7  14  -2  395.96   54.49
  -7 -14   2  346.67   59.69
  -7 -14   2  313.47   60.89
   6  14  -2  160.88   43.80
   6  14  -2  101.49   37.80
   6  14  -2   33.80   31.80
   6  14  -2   60.29   31.20
   6  14  -2  113.29   38.60
  -6 -14   2  153.48   49.99
  -6 -14   2  127.79   45.80
   5  14  -2  177.08   46.60
   5  14  -2  182.78   43.20
   5  14  -2  151.68   40.40
   5  14  -2  158.58   37.40
   5  14  -2  140.49   40.70
  -5 -14   2  142.89   44.90
  -5 -14   2  200.88   42.10
  -5 -14   2  117.19   44.20
   4  14  -2  542.45   60.89
   4  14  -2  449.66   52.19
   4  14  -2  430.76   63.79
   4  14  -2  481.45   61.89
  -4 -14   2  399.46   56.09
  -4 -14   2  357.86   69.59
  -4 -14   2  648.94   66.59
   3  14  -2   38.40   21.10
   3  14  -2   28.00   22.50
   3  14  -2   18.60   23.00
   3  14  -2   28.20   37.50
  -3 -14   2   17.20   45.10
  -3 -14   2  -14.80   31.20
   2  14  -2   55.89   31.80
   2  14  -2   75.59   26.60
   2  14  -2   53.79   23.40
   2  14  -2   61.59   40.00
  -2 -14   2   26.50   32.40
  -2 -14   2   56.39   38.00
   1  14  -2  170.38   49.50
   1  14  -2  239.78   46.90
   1  14  -2  258.67   42.40
   1  14  -2  176.78   39.70
  -1 -14   2  225.68   52.09
  -1 -14   2  282.27   63.89
   0  14  -2  200.68   40.10
   0  14  -2  242.68   41.80
   0  14  -2  263.67   48.70
   0  14  -2  215.08   56.29
   0 -14   2  224.38   51.19
   0 -14   2  344.87   66.69
   9  13  -2  321.47   49.10
   9  13  -2  306.07   53.39
   9  13  -2  305.17   50.09
   9  13  -2  345.17   53.79
  -9 -13   2  342.27   59.49
  -9 -13   2  293.17   63.79
   8  13  -2  429.66   59.29
   8  13  -2  427.56   54.59
   8  13  -2  492.65   61.29
   8  13  -2  381.26   54.89
  -8 -13   2  332.07   61.69
  -8 -13   2  433.26   71.99
   7  13  -2   13.00   27.20
   7  13  -2   58.29   35.30
   7  13  -2   15.50   24.70
   7  13  -2   15.00   29.50
   7  13  -2    5.50   29.20
  -7 -13   2   83.29   46.60
  -7 -13   2   76.69   35.80
   6  13  -2  106.89   38.50
   6  13  -2  113.99   38.70
   6  13  -2  157.08   37.20
   6  13  -2  160.78   39.50
   6  13  -2  169.48   39.60
  -6 -13   2  150.18   44.10
  -6 -13   2  157.78   40.70
   5  13  -2  681.83   64.29
   5  13  -2  631.64   66.79
   5  13  -2  686.63   69.49
   5  13  -2  585.54   65.89
   5  13  -2  763.82   67.19
  -5 -13   2  474.85   72.39
  -5 -13   2  693.33   72.49
  -5 -13   2  764.72   88.29
  -5 -13   2  605.84   64.59
   4  13  -2  118.59   29.00
   4  13  -2   44.50   21.00
   4  13  -2   88.99   34.50
   4  13  -2  125.39   40.10
  -4 -13   2   54.29   44.20
  -4 -13   2   78.69   36.90
  -4 -13   2   94.59   32.20
   3  13  -2   -8.00   33.00
   3  13  -2   67.89   31.80
   3  13  -2   75.19   30.70
   3  13  -2   61.59   27.90
  -3 -13   2   34.50   26.50
  -3 -13   2   74.79   32.90
  -3 -13   2   66.09   35.10
   2  13  -2  465.15   57.19
   2  13  -2  480.55   57.79
   2  13  -2  460.05   49.80
   2  13  -2  426.36   52.39
  -2 -13   2  488.65   65.19
  -2 -13   2  362.76   64.19
   1  13  -2  478.65   56.69
   1  13  -2  469.45   55.19
   1  13  -2  436.76   64.89
   1  13  -2  346.67   47.60
  -1 -13   2  577.84   65.19
  -1 -13   2  335.27   64.79
   0  13  -2   46.70   26.30
   0  13  -2  -26.70   22.60
   0  13  -2   14.00   28.00
   0  13  -2   30.70   37.80
   0 -13   2  -27.40   26.90
   0 -13   2   13.10   24.70
  -1  13  -2  358.86   60.49
  -1  13  -2  469.05   57.99
  -1  13  -2  408.36   50.89
  -1  13  -2  527.15   61.39
   1 -13   2  478.55   69.09
   1 -13   2  507.55   68.39
  -2  13  -2  107.79   28.50
  -2  13  -2   98.79   37.80
  -2  13  -2  125.79   38.40
  -2  13  -2   76.19   33.90
   2 -13   2  129.49   49.10
   2 -13   2   76.29   43.50
  10  12  -2  236.68   48.60
  10  12  -2  334.57   58.59
  10  12  -2  264.07   45.80
  10  12  -2  342.07   49.60
 -10 -12   2  189.18   49.99
 -10 -12   2  262.67   43.70
 -10 -12   2  329.17   63.99
   9  12  -2  557.84   63.09
   9  12  -2  643.84   69.29
   9  12  -2  525.95   58.99
   9  12  -2  710.73   72.29
  -9 -12   2  554.04   75.39
  -9 -12   2  492.95   67.69
  -9 -12   2  518.45   54.99
   8  12  -2   63.49   28.60
   8  12  -2   -8.20   21.60
   8  12  -2   29.10   30.50
   8  12  -2   87.19   33.50
   8  12  -2   96.09   36.50
  -8 -12   2   70.99   44.50
  -8 -12   2   62.59   28.30
  -8 -12   2  107.49   49.60
   7  12  -2  227.48   44.10
   7  12  -2  161.88   35.00
   7  12  -2  114.59   33.20
   7  12  -2  140.39   36.40
   7  12  -2  216.88   42.50
  -7 -12   2  152.88   33.00
  -7 -12   2  184.18   51.59
  -7 -12   2  183.98   42.70
   6  12  -2  713.63   66.59
   6  12  -2  874.41   72.59
   6  12  -2  806.02   63.29
   6  12  -2  868.81   69.39
   6  12  -2  842.02   75.89
  -6 -12   2  982.70   83.49
  -6 -12   2  818.72   83.49
   5  12  -2  330.97   45.90
   5  12  -2  419.06   52.39
   5  12  -2  324.67   45.80
   5  12  -2  362.16   43.30
   5  12  -2  376.56   45.80
  -5 -12   2  383.66   65.49
  -5 -12   2  322.47   37.90
  -5 -12   2  404.46   56.29
  -5 -12   2  468.75   57.99
   4  12  -2  213.38   41.30
   4  12  -2  161.98   33.80
   4  12  -2  235.48   44.50
   4  12  -2  210.18   38.00
  -4 -12   2  170.28   28.80
  -4 -12   2  212.88   43.70
  -4 -12   2  132.49   35.60
  -4 -12   2  188.38   52.49
  -4 -12   2  125.39   38.40
   3  12  -2  531.95   57.39
   3  12  -2  486.55   51.29
   3  12  -2  425.56   51.69
   3  12  -2  450.45   48.50
  -3 -12   2  452.35   67.59
  -3 -12   2  459.85   51.49
  -3 -12   2  450.05   53.89
  -3 -12   2  373.06   41.30
   2  12  -2  244.88   42.90
   2  12  -2  250.27   39.50
   2  12  -2  277.77   42.90
   2  12  -2  260.67   37.10
  -2 -12   2  223.78   47.80
  -2 -12   2  286.77   44.50
  -2 -12   2  174.68   29.10
  -2 -12   2  220.78   38.50
   1  12  -2   53.59   35.10
   1  12  -2   19.50   22.50
   1  12  -2   -2.30   22.60
   1  12  -2    4.00   24.10
  -1 -12   2   30.30   30.70
  -1 -12   2   44.10   42.30
  -1 -12   2   16.70   17.40
   0  12  -2  843.82   61.09
   0  12  -2  763.72   64.99
   0  12  -2  730.13   60.89
   0  12  -2  525.95   66.19
   0 -12   2  696.13   71.39
   0 -12   2  654.33   79.79
   0 -12   2  619.04   50.39
  -1  12  -2  207.08   42.80
  -1  12  -2  272.27   40.50
  -1  12  -2  226.18   50.49
  -1  12  -2  239.88   38.20
  -1  12  -2  336.37   46.50
   1 -12   2  305.37   51.19
   1 -12   2  171.48   50.99
  -2  12  -2   43.90   28.50
  -2  12  -2   18.60   37.00
  -2  12  -2    4.50   22.60
  -2  12  -2   46.50   35.40
  -2  12  -2   76.39   31.50
   2 -12   2  -29.20   33.60
   2 -12   2    1.70   34.40
  -3  12  -2   86.59   31.60
  -3  12  -2   87.69   35.90
  -3  12  -2   57.29   32.10
  -3  12  -2   49.40   39.20
  -3  12  -2   69.49   37.60
   3 -12   2   14.30   34.40
   3 -12   2  102.59   40.20
  11  11  -2   35.10   39.00
  11  11  -2   94.29   34.70
  11  11  -2  -26.50   30.60
  11  11  -2   32.80   31.50
 -11 -11   2   84.49   41.30
 -11 -11   2   76.59   35.80
 -11 -11   2   33.10   39.20
  10  11  -2  345.47   53.39
  10  11  -2  489.55   62.89
  10  11  -2  405.56   57.09
  10  11  -2  393.76   55.09
 -10 -11   2  541.95   57.79
 -10 -11   2  416.66   64.79
 -10 -11   2  418.16   66.69
   9  11  -2   13.60   21.20
   9  11  -2    1.40   26.90
   9  11  -2    5.30   30.50
   9  11  -2  -58.99   22.70
  -9 -11   2   41.10   32.20
  -9 -11   2  -19.30   24.30
  -9 -11   2   -3.00   37.10
   8  11  -2  273.27   50.39
   8  11  -2  324.37   46.40
   8  11  -2  328.67   45.90
   8  11  -2  410.16   53.79
  -8 -11   2  446.66   67.09
  -8 -11   2  300.37   43.60
  -8 -11   2  346.17   44.30
  -8 -11   2  335.57   62.59
   7  11  -2  615.14   61.99
   7  11  -2  638.24   60.69
   7  11  -2  545.75   60.59
   7  11  -2  562.54   61.39
   7  11  -2  551.94   55.89
  -7 -11   2  546.75   58.69
  -7 -11   2  663.33   54.69
  -7 -11   2  569.04   69.99
  -7 -11   2  687.43   79.09
   6  11  -2  171.38   36.60
   6  11  -2  185.18   38.90
   6  11  -2  239.38   36.80
   6  11  -2  181.08   34.90
   6  11  -2  201.18   38.80
  -6 -11   2  216.58   45.80
  -6 -11   2  203.28   34.20
  -6 -11   2  225.88   37.80
  -6 -11   2  151.18   44.20
   5  11  -2  352.26   46.80
   5  11  -2  394.96   48.10
   5  11  -2  408.06   49.10
   5  11  -2  359.76   48.80
   5  11  -2  243.98   38.10
  -5 -11   2  324.57   48.20
  -5 -11   2  310.57   38.10
  -5 -11   2  286.47   57.09
  -5 -11   2  329.97   43.70
  -5 -11   2  367.76   53.29
   4  11  -2  596.54   55.59
   4  11  -2  589.84   56.69
   4  11  -2  593.44   58.19
   4  11  -2  615.24   53.09
  -4 -11   2  591.54   60.79
  -4 -11   2  664.03   49.30
  -4 -11   2  580.44   69.69
  -4 -11   2  630.64   48.20
  -4 -11   2  739.13   64.29
   3  11  -2  302.37   38.90
   3  11  -2  319.07   46.60
   3  11  -2  270.27   40.30
   3  11  -2  282.67   38.20
  -3 -11   2  214.78   38.80
  -3 -11   2  237.48   33.00
  -3 -11   2  332.27   55.89
  -3 -11   2  273.17   35.90
  -3 -11   2  271.17   40.90
   2  11  -2   25.30   29.30
   2  11  -2   -6.60   19.00
   2  11  -2   33.60   22.90
   2  11  -2    2.30   18.70
  -2 -11   2  -10.20   34.80
  -2 -11   2   24.60   15.50
  -2 -11   2   18.10   17.20
  -2 -11   2   15.10   20.60
  -2 -11   2   23.80   22.10
   1  11  -2  685.93   48.90
   1  11  -2  537.65   48.90
   1  11  -2  627.24   52.59
   1  11  -2  747.83   69.29
   1  11  -2  604.04   43.10
  -1 -11   2  580.14   43.90
  -1 -11   2  645.24   69.39
  -1 -11   2  724.53   59.09
  -1 -11   2  545.05   49.99
  -1 -11   2  624.24   45.50
   0  11  -2  514.35   51.59
   0  11  -2  508.85   56.49
   0  11  -2  524.55   49.40
   0  11  -2  454.05   49.80
   0  11  -2  468.25   45.00
   0 -11   2  466.55   46.90
   0 -11   2  473.65   57.29
   0 -11   2  513.35   65.99
   0 -11   2  398.96   38.40
  -1  11  -2    2.20   20.90
  -1  11  -2   -2.20   19.40
  -1  11  -2   18.80   24.90
  -1  11  -2   19.90   28.00
  -1  11  -2    3.80   21.90
   1 -11   2    9.50   17.00
   1 -11   2   18.70   34.70
   1 -11   2   19.30   31.30
  -2  11  -2  348.67   55.29
  -2  11  -2  380.86   53.19
  -2  11  -2  370.46   48.90
  -2  11  -2  438.56   52.29
  -2  11  -2  395.96   43.90
   2 -11   2  419.26   57.89
   2 -11   2  504.25   63.09
   2 -11   2  337.17   37.10
  -3  11  -2  240.58   40.50
  -3  11  -2  335.27   51.79
  -3  11  -2  328.77   49.10
  -3  11  -2  322.67   44.60
  -3  11  -2  302.57   50.99
   3 -11   2  325.57   51.79
   3 -11   2  279.07   35.70
   3 -11   2  339.57   54.59
  -4  11  -2    7.70   17.60
  -4  11  -2    1.60   27.10
  -4  11  -2   38.00   35.90
  -4  11  -2    9.40   28.40
  -4  11  -2    2.20   34.60
   4 -11   2   34.70   38.30
  11  10  -2  231.68   42.10
  11  10  -2  265.97   45.80
  11  10  -2  197.48   46.00
  11  10  -2  157.38   41.10
 -11 -10   2  141.69   40.60
 -11 -10   2  227.38   51.49
 -11 -10   2  242.18   52.39
  10  10  -2   74.69   34.30
  10  10  -2   82.19   28.60
  10  10  -2   75.69   39.60
  10  10  -2   93.39   36.50
 -10 -10   2  130.79   42.10
 -10 -10   2   69.59   31.70
 -10 -10   2   77.99   40.40
 -10 -10   2   23.50   30.40
   9  10  -2  348.37   51.99
   9  10  -2  270.57   51.59
   9  10  -2  313.87   44.30
   9  10  -2  367.06   48.00
  -9 -10   2  321.17   52.09
  -9 -10   2  275.27   44.10
  -9 -10   2  226.48   40.70
  -9 -10   2  375.46   56.99
   8  10  -2  654.13   64.89
   8  10  -2  710.63   54.19
   8  10  -2  656.93   69.69
   8  10  -2  762.82   59.59
   8  10  -2  599.54   64.39
  -8 -10   2  862.81   62.09
  -8 -10   2  712.93   78.39
  -8 -10   2  831.62   72.19
  -8 -10   2  726.73   67.69
   7  10  -2   96.39   26.60
   7  10  -2   95.49   26.10
   7  10  -2   96.49   32.00
   7  10  -2  105.49   34.60
   7  10  -2  157.38   29.10
  -7 -10   2  118.39   29.00
  -7 -10   2   34.60   36.70
  -7 -10   2  157.08   32.70
  -7 -10   2   88.99   39.10
   6  10  -2  272.47   38.30
   6  10  -2  185.98   37.40
   6  10  -2  166.48   34.40
   6  10  -2  204.88   40.10
   6  10  -2  211.18   37.30
  -6 -10   2  372.76   57.99
  -6 -10   2  256.37   38.90
  -6 -10   2  194.28   32.20
  -6 -10   2  251.37   41.70
   5  10  -2  831.62   61.19
   5  10  -2  876.61   61.59
   5  10  -2  770.82   61.99
   5  10  -2  869.21   61.09
   5  10  -2  753.52   63.59
  -5 -10   2  769.02   64.89
  -5 -10   2  955.90   74.79
  -5 -10   2  726.73   68.89
  -5 -10   2  902.11   56.59
  -5 -10   2  779.42   59.29
   4  10  -2  481.55   46.50
   4  10  -2  486.25   41.60
   4  10  -2  382.86   44.00
   4  10  -2  415.06   43.60
   4  10  -2  593.84   53.29
   4  10  -2  458.45   49.10
  -4 -10   2  555.04   65.49
  -4 -10   2  493.05   46.80
  -4 -10   2  420.16   34.50
  -4 -10   2  490.65   45.40
  -4 -10   2  477.35   52.49
  -4 -10   2  423.26   51.49
   3  10  -2  232.48   27.30
   3  10  -2  297.77   38.30
   3  10  -2  256.87   34.30
   3  10  -2  340.27   39.10
   3  10  -2  266.97   40.70
   3  10  -2  285.07   19.00
   3  10  -2  305.07   34.10
   3  10  -2  336.47   40.20
  -3 -10   2  218.08   28.30
  -3 -10   2  258.77   27.30
  -3 -10   2  252.37   40.60
  -3 -10   2  347.17   53.49
  -3 -10   2  306.37   36.50
  -3 -10   2  254.97   40.30
  -3 -10   2  336.87   42.60
   2  10  -2  243.98   21.50
   2  10  -2  225.28   33.10
   2  10  -2  226.88   32.60
   2  10  -2  286.17   37.80
   2  10  -2  256.37   33.10
   2  10  -2  253.57   41.20
   2  10  -2  249.18   24.00
   2  10  -2  228.48   29.90
  -2 -10   2  235.28   30.30
  -2 -10   2  275.67   35.60
  -2 -10   2  210.18   27.80
  -2 -10   2  204.98   24.00
  -2 -10   2  250.57   49.00
  -2 -10   2  258.17   41.80
   1  10  -2  661.23   49.60
   1  10  -2  561.94   43.00
   1  10  -2  613.64   45.80
   1  10  -2  598.14   38.60
   1  10  -2  549.35   56.79
   1  10  -2  613.64   48.20
   1  10  -2  652.73   53.19
  -1 -10   2  549.35   66.49
  -1 -10   2  629.04   59.99
  -1 -10   2  593.94   47.50
  -1 -10   2  618.14   44.40
  -1 -10   2  547.65   42.30
   0  10  -2  -11.30   16.20
   0  10  -2   -9.00   16.00
   0  10  -2   -1.50   18.30
   0  10  -2   -6.30   18.10
   0  10  -2    1.20   18.40
   0 -10   2   21.10   33.70
   0 -10   2    9.20   18.20
   0 -10   2   11.20   15.80
   0 -10   2   -3.90   17.90
  -1  10  -2  617.44   50.49
  -1  10  -2  680.53   53.69
  -1  10  -2  666.83   55.49
  -1  10  -2  588.84   50.99
  -1  10  -2  630.64   63.99
   1 -10   2  592.04   42.70
   1 -10   2  637.74   50.69
   1 -10   2  624.94   63.49
   1 -10   2  601.94   66.89
  -2  10  -2  330.27   47.00
  -2  10  -2  342.07   46.50
  -2  10  -2  406.26   46.70
  -2  10  -2  404.46   48.00
  -2  10  -2  319.47   40.60
   2 -10   2  356.56   50.49
   2 -10   2  213.18   34.20
   2 -10   2  286.67   33.80
   2 -10   2  208.98   46.10
  -3  10  -2   -5.00   30.40
  -3  10  -2   18.90   17.90
  -3  10  -2   20.00   25.20
  -3  10  -2   35.40   30.90
  -3  10  -2   69.09   28.30
   3 -10   2   -2.00   27.90
   3 -10   2   31.00   32.10
   3 -10   2   12.90   32.00
  -4  10  -2  299.77   44.20
  -4  10  -2  314.57   55.39
  -4  10  -2  301.17   47.70
  -4  10  -2  259.57   52.39
  -4  10  -2  193.58   39.50
   4 -10   2  278.07   36.50
   4 -10   2  321.77   49.60
   4 -10   2  267.87   45.50
   4 -10   2  172.38   39.80
  -5  10  -2  260.67   48.10
  -5  10  -2  230.38   48.20
  -5  10  -2  273.77   45.20
  -5  10  -2  213.68   43.80
  -5  10  -2  216.78   45.30
   5 -10   2  191.18   34.30
   5 -10   2  245.98   48.50
   5 -10   2  277.67   53.99
  -6  10  -2   -5.20   20.30
  -6  10  -2  -13.70   39.80
  11   9  -2   37.70   33.00
  11   9  -2  -20.50   31.00
  11   9  -2   14.30   33.80
  11   9  -2   22.60   31.10
 -11  -9   2  -27.30   28.20
 -11  -9   2   -3.10   43.10
 -11  -9   2   14.60   32.40
 -11  -9   2   31.40   34.10
  10   9  -2  260.17   49.60
  10   9  -2  284.47   45.10
  10   9  -2  241.68   45.90
  10   9  -2  237.08   46.00
 -10  -9   2  250.07   49.10
 -10  -9   2  251.47   42.60
 -10  -9   2  243.58   44.40
 -10  -9   2  151.88   50.99
   9   9  -2  964.50   72.49
   9   9  -2  827.42   71.49
   9   9  -2  848.22   74.09
   9   9  -2  829.12   80.69
  -9  -9   2  816.82   75.29
  -9  -9   2  846.82   86.69
  -9  -9   2  882.01   69.09
  -9  -9   2  857.41   81.79
   8   9  -2   31.30   20.80
   8   9  -2   12.60   29.20
   8   9  -2  -13.80   24.10
   8   9  -2  -11.80   22.90
  -8  -9   2   34.40   26.10
  -8  -9   2    2.20   36.60
  -8  -9   2   -3.90   22.30
  -8  -9   2    5.10   25.30
   7   9  -2  484.55   54.29
   7   9  -2  449.46   42.00
   7   9  -2  511.35   55.29
   7   9  -2  456.25   50.19
   7   9  -2  417.06   50.49
  -7  -9   2  462.35   56.09
  -7  -9   2  503.45   52.79
  -7  -9   2  287.07   52.39
  -7  -9   2  433.26   46.90
   6   9  -2  984.40   69.09
   6   9  -2  831.22   59.79
   6   9  -2  858.71   60.09
   6   9  -2 1003.10   62.59
   6   9  -2 1067.69   73.69
   6   9  -2  867.91   57.49
   6   9  -2  852.31   61.69
  -6  -9   2  879.11   64.59
  -6  -9   2 1067.49   62.29
  -6  -9   2 1096.19   79.69
  -6  -9   2 1041.20   75.79
  -6  -9   2 1018.50   78.79
   5   9  -2  159.08   26.40
   5   9  -2  117.09   23.90
   5   9  -2  159.78   30.80
   5   9  -2  191.98   35.00
   5   9  -2  187.98   31.40
   5   9  -2  175.48   32.00
   5   9  -2  204.98   32.50
  -5  -9   2  215.48   44.30
  -5  -9   2  137.79   28.60
  -5  -9   2  155.68   27.40
  -5  -9   2  237.08   28.20
  -5  -9   2  155.08   38.70
  -5  -9   2  171.88   31.20
   4   9  -2  349.77   35.70
   4   9  -2  253.37   33.90
   4   9  -2  302.97   36.90
   4   9  -2  319.47   38.10
   4   9  -2  274.27   34.90
   4   9  -2  319.57   39.50
  -4  -9   2  281.27   39.40
  -4  -9   2  256.87   46.60
  -4  -9   2  263.37   31.90
  -4  -9   2  264.57   39.00
  -4  -9   2  201.38   30.40
  -4  -9   2  334.27   37.00
  -4  -9   2  223.88   26.00
   3   9  -2 1005.60   59.79
   3   9  -2 1120.39   66.29
   3   9  -2 1002.10   56.69
   3   9  -2 1107.09   64.39
   3   9  -2 1029.50   56.49
   3   9  -2 1053.29   59.89
   3   9  -2 1025.10   40.60
   3   9  -2 1038.90   55.59
  -3  -9   2  956.20   59.69
  -3  -9   2 1036.50   59.69
  -3  -9   2 1104.69   80.79
  -3  -9   2 1100.89   53.69
  -3  -9   2 1046.80   62.49
  -3  -9   2 1084.99   64.49
  -3  -9   2  989.30   58.29
   2   9  -2  249.88   28.70
   2   9  -2  214.68   26.90
   2   9  -2  229.18   21.80
   2   9  -2  197.18   22.10
   2   9  -2  243.98   31.30
   2   9  -2  222.08   19.30
   2   9  -2  229.98   35.30
   2   9  -2  236.28   32.50
   2   9  -2  223.28   30.10
  -2  -9   2  219.18   29.40
  -2  -9   2  230.38   45.50
  -2  -9   2  222.68   19.30
  -2  -9   2  267.47   34.30
  -2  -9   2  246.88   34.20
  -2  -9   2  239.98   27.30
  -2  -9   2  229.28   29.10
   1   9  -2   26.10   16.80
   1   9  -2   15.50   13.80
   1   9  -2   -6.60   10.60
   1   9  -2    8.20    6.70
   1   9  -2  -25.80    9.80
   1   9  -2   -2.50   14.30
   1   9  -2   17.80   22.30
   1   9  -2    3.60   13.40
  -1  -9   2  -33.20   20.00
  -1  -9   2    3.50   15.30
  -1  -9   2   20.40   11.80
  -1  -9   2   -6.80   11.20
  -1  -9   2  -21.90   12.70
  -1  -9   2   19.00   14.50
  -1  -9   2  -18.90   27.20
   0   9  -2  917.11   56.49
   0   9  -2  769.12   55.79
   0   9  -2  869.71   55.89
   0   9  -2  911.51   54.49
   0   9  -2  982.10   53.09
   0   9  -2 1016.00   67.79
   0   9  -2  920.61   54.69
   0  -9   2  863.31   48.50
   0  -9   2  929.51   68.19
   0  -9   2  881.81   54.39
   0  -9   2  809.52   45.30
   0  -9   2  892.71   64.59
   0  -9   2  796.32   52.99
   0  -9   2  787.52   52.99
  -1   9  -2  472.55   47.10
  -1   9  -2  430.86   38.20
  -1   9  -2  375.66   48.50
  -1   9  -2  399.26   37.10
  -1   9  -2  354.86   41.00
  -1   9  -2  479.95   44.50
  -1   9  -2  407.46   40.80
   1  -9   2  395.26   34.10
   1  -9   2  311.97   31.50
   1  -9   2  271.87   53.39
   1  -9   2  385.56   36.90
   1  -9   2  379.76   48.30
   1  -9   2  270.67   48.50
  -2   9  -2   94.59   25.70
  -2   9  -2   83.89   29.80
  -2   9  -2   59.19   23.40
  -2   9  -2   85.49   26.30
  -2   9  -2   31.60   27.70
   2  -9   2  137.59   37.20
   2  -9   2   56.59   21.40
   2  -9   2   37.20   29.40
   2  -9   2   74.59   20.50
  -3   9  -2  249.68   40.60
  -3   9  -2  211.78   42.50
  -3   9  -2  280.47   35.20
  -3   9  -2  290.07   40.60
  -3   9  -2  227.18   39.90
   3  -9   2  267.87   32.80
   3  -9   2  200.18   37.20
   3  -9   2  231.88   37.40
   3  -9   2  195.48   33.30
   3  -9   2  287.87   44.90
  -4   9  -2  430.56   53.59
  -4   9  -2  353.96   41.60
  -4   9  -2  387.66   56.99
  -4   9  -2  327.87   45.10
  -4   9  -2  455.45   57.29
   4  -9   2  295.77   43.80
   4  -9   2  392.16   52.69
   4  -9   2  295.67   48.10
   4  -9   2  299.17   36.70
   4  -9   2  393.06   45.70
  -5   9  -2   16.90   26.80
  -5   9  -2  -51.79   32.40
  -5   9  -2   40.70   34.70
  -5   9  -2    2.40   24.90
  -5   9  -2    8.90   24.10
   5  -9   2    3.60   20.60
   5  -9   2  -25.00   25.40
   5  -9   2   17.30   26.00
  -6   9  -2  303.47   55.89
  -6   9  -2  239.68   46.50
  -6   9  -2  375.96   51.29
  -6   9  -2  345.07   64.89
  -6   9  -2  271.97   44.40
   6  -9   2  437.16   57.89
   6  -9   2  292.07   40.50
   6  -9   2  369.66   57.29
  12   8  -2   60.19   30.80
  12   8  -2   13.70   40.60
  12   8  -2   28.80   38.70
  12   8  -2   17.20   32.10
 -12  -8   2   20.70   27.60
 -12  -8   2   24.40   34.80
 -12  -8   2   29.90   49.30
  11   8  -2   95.89   38.20
  11   8  -2  154.28   40.30
  11   8  -2  224.18   52.99
  11   8  -2  232.78   50.19
 -11  -8   2  128.19   42.10
 -11  -8   2  198.28   44.20
 -11  -8   2  132.89   41.40
  10   8  -2  492.45   56.99
  10   8  -2  486.25   58.79
  10   8  -2  381.76   56.19
  10   8  -2  503.85   64.09
 -10  -8   2  351.06   51.79
 -10  -8   2  398.86   55.49
 -10  -8   2  480.55   69.39
 -10  -8   2  318.37   52.99
   9   8  -2   89.39   28.50
   9   8  -2  135.89   37.90
   9   8  -2   67.19   36.80
   9   8  -2  159.98   36.30
  -9  -8   2  136.09   46.30
  -9  -8   2  120.49   33.80
  -9  -8   2  154.68   40.40
  -9  -8   2  159.58   40.20
   8   8  -2  365.96   48.80
   8   8  -2  229.68   45.30
   8   8  -2  319.07   43.90
   8   8  -2  317.47   43.90
  -8  -8   2  252.87   51.89
  -8  -8   2  346.97   53.99
  -8  -8   2  299.17   45.60
  -8  -8   2  291.27   41.70
   7   8  -2  585.84   57.19
   7   8  -2  453.85   52.39
   7   8  -2  637.54   60.69
   7   8  -2  545.65   54.89
   7   8  -2  499.55   39.20
   7   8  -2  554.54   54.99
  -7  -8   2  564.84   63.69
  -7  -8   2  562.44   49.80
  -7  -8   2  545.85   24.00
  -7  -8   2  587.14   57.19
  -7  -8   2  556.74   59.39
  -7  -8   2  567.34   57.49
  -7  -8   2  550.44   40.00
   6   8  -2  347.27   40.60
   6   8  -2  458.45   44.80
   6   8  -2  365.26   38.80
   6   8  -2  381.96   45.90
   6   8  -2  430.56   40.30
   6   8  -2  435.36   49.70
   6   8  -2  391.96   47.50
  -6  -8   2  486.65   47.80
  -6  -8   2  445.56   43.30
  -6  -8   2  377.26   44.60
  -6  -8   2  359.46   34.50
  -6  -8   2  458.95   51.29
  -6  -8   2  600.24   59.59
   5   8  -2  312.27   38.50
   5   8  -2  365.46   39.60
   5   8  -2  415.46   38.50
   5   8  -2  382.26   43.70
   5   8  -2  425.96   40.90
   5   8  -2  344.37   37.20
   5   8  -2  435.66   42.80
  -5  -8   2  353.46   33.50
  -5  -8   2  337.67   46.90
  -5  -8   2  271.37   36.80
  -5  -8   2  303.07   36.20
  -5  -8   2  440.06   41.40
  -5  -8   2  380.86   47.60
   4   8  -2 1261.87   63.19
   4   8  -2 1263.87   66.69
   4   8  -2 1465.85   74.79
   4   8  -2 1378.26   68.59
   4   8  -2 1209.88   66.49
   4   8  -2 1259.07   71.39
   4   8  -2 1330.47   69.39
  -4  -8   2 1345.67   85.69
  -4  -8   2 1251.47   75.19
  -4  -8   2 1200.28   63.59
  -4  -8   2 1199.18   72.19
  -4  -8   2 1216.98   69.19
  -4  -8   2 1379.86   69.29
  -4  -8   2 1277.77   59.99
   3   8  -2  187.38   26.20
   3   8  -2  184.08   25.40
   3   8  -2  174.88   24.10
   3   8  -2  170.28   26.30
   3   8  -2  185.28   12.80
   3   8  -2  183.88   25.80
   3   8  -2  181.28   26.50
   3   8  -2  191.18   25.20
  -3  -8   2  169.38   24.70
  -3  -8   2  207.78   40.80
  -3  -8   2  209.58   27.40
  -3  -8   2  195.58   27.10
  -3  -8   2  176.68   28.20
  -3  -8   2  150.58   30.60
   2   8  -2  135.39   19.50
   2   8  -2  145.59   20.10
   2   8  -2  153.98   28.50
   2   8  -2  139.59   23.50
   2   8  -2  143.59   14.40
   2   8  -2  110.49   22.80
   2   8  -2  108.19   21.80
   2   8  -2  205.28   25.70
   2   8  -2  176.68   17.20
  -2  -8   2  161.48   22.50
  -2  -8   2  126.89   36.20
  -2  -8   2  138.79   29.50
  -2  -8   2  170.08   24.20
  -2  -8   2  106.29   21.90
  -2  -8   2  152.48   14.70
  -2  -8   2  147.09   27.30
   1   8  -2 1090.19   44.60
   1   8  -2 1128.89   60.99
   1   8  -2 1016.20   63.79
   1   8  -2 1077.99   50.89
   1   8  -2  983.10   53.39
   1   8  -2 1178.18   56.19
   1   8  -2 1181.98   60.19
   1   8  -2 1107.09   57.99
  -1  -8   2 1075.39   52.69
  -1  -8   2 1067.89   57.79
  -1  -8   2 1158.38   57.59
  -1  -8   2 1117.49   74.99
  -1  -8   2 1088.89   56.19
  -1  -8   2 1061.09   52.29
  -1  -8   2 1104.59   66.59
   0   8  -2  519.25   41.20
   0   8  -2  498.45   51.29
   0   8  -2  538.45   40.20
   0   8  -2  548.75   41.40
   0   8  -2  569.84   39.00
   0   8  -2  563.14   38.20
   0   8  -2  607.74   44.60
   0  -8   2  588.74   58.09
   0  -8   2  524.25   36.80
   0  -8   2  583.94   45.60
   0  -8   2  552.24   41.00
   0  -8   2  539.15   35.30
   0  -8   2  533.95   34.20
   0  -8   2  565.84   40.80
  -1   8  -2  126.99   23.00
  -1   8  -2  188.08   27.80
  -1   8  -2  154.08   23.60
  -1   8  -2  147.29   28.20
  -1   8  -2  197.78   30.30
  -1   8  -2  109.99   23.90
  -1   8  -2  113.29   23.70
   1  -8   2  124.39   32.50
   1  -8   2  160.48   25.30
   1  -8   2   89.39   24.00
   1  -8   2  161.08   24.30
   1  -8   2  160.68   20.90
   1  -8   2  120.19   20.50
  -2   8  -2  726.73   51.19
  -2   8  -2  708.43   48.60
  -2   8  -2  739.83   48.90
  -2   8  -2  672.53   45.80
  -2   8  -2  591.14   51.19
  -2   8  -2  604.54   46.80
  -2   8  -2  626.64   54.09
   2  -8   2  675.43   58.69
   2  -8   2  619.34   46.30
   2  -8   2  584.54   42.20
   2  -8   2  662.93   42.40
   2  -8   2  718.73   57.29
   2  -8   2  747.03   60.49
  -3   8  -2  632.34   53.49
  -3   8  -2  570.74   59.09
  -3   8  -2  553.14   49.40
  -3   8  -2  545.75   58.49
  -3   8  -2  668.13   46.50
   3  -8   2  546.15   48.80
   3  -8   2  501.65   53.09
   3  -8   2  615.04   55.19
   3  -8   2  543.65   46.90
   3  -8   2  545.35   44.40
  -4   8  -2   33.10   23.20
  -4   8  -2   -8.40   18.00
  -4   8  -2  -15.50   12.70
  -4   8  -2   21.10   30.30
  -4   8  -2   -0.90   21.30
   4  -8   2   21.30   27.90
   4  -8   2    0.00   28.50
   4  -8   2   14.30   17.70
   4  -8   2  -22.00   15.70
   4  -8   2   -7.20   13.20
  -5   8  -2  714.43   60.59
  -5   8  -2  593.14   73.79
  -5   8  -2  760.12   64.09
  -5   8  -2  661.53   57.19
  -5   8  -2  660.63   59.69
   5  -8   2  547.05   59.69
   5  -8   2  605.64   57.49
   5  -8   2  652.83   68.49
   5  -8   2  501.55   48.30
  -6   8  -2  399.56   50.89
  -6   8  -2  412.56   51.69
  -6   8  -2  358.46   51.79
  -6   8  -2  320.67   64.09
  -6   8  -2  341.37   50.99
   6  -8   2  457.45   57.09
   6  -8   2  353.06   42.50
   6  -8   2  307.07   44.90
   6  -8   2  413.16   53.19
  -7   8  -2   21.50   28.50
  -7   8  -2   14.50   28.00
  -7   8  -2  -21.60   27.10
  -7   8  -2  -35.50   34.90
  -7   8  -2    9.90   28.90
   7  -8   2  -11.30   30.60
   7  -8   2  -52.89   21.80
   7  -8   2   -3.20   24.00
  12   7  -2  223.68   49.70
  12   7  -2  138.29   41.10
  12   7  -2   83.59   44.80
  12   7  -2  132.09   42.70
 -12  -7   2  118.99   45.80
 -12  -7   2   91.19   37.60
 -12  -7   2   62.09   37.70
  11   7  -2  353.96   58.79
  11   7  -2  466.35   62.49
  11   7  -2  302.37   55.39
  11   7  -2  387.76   54.99
 -11  -7   2  291.67   54.49
 -11  -7   2  418.46   57.99
 -11  -7   2  339.97   66.09
 -11  -7   2  360.46   51.59
  10   7  -2   21.30   28.10
  10   7  -2   -0.60   29.40
  10   7  -2   37.50   33.60
  10   7  -2   -6.20   32.20
 -10  -7   2   39.00   29.50
 -10  -7   2   31.40   31.20
 -10  -7   2    7.80   39.90
   9   7  -2  313.47   46.00
   9   7  -2  361.66   54.29
   9   7  -2  289.07   44.80
   9   7  -2  360.86   46.80
  -9  -7   2  324.77   47.10
  -9  -7   2  347.37   51.19
  -9  -7   2  354.16   56.79
  -9  -7   2  332.57   39.80
  -9  -7   2  329.87   47.20
   8   7  -2 1242.78   87.89
   8   7  -2 1380.46   81.59
   8   7  -2 1313.67   81.89
   8   7  -2 1390.06   84.49
  -8  -7   2 1295.67   85.79
  -8  -7   2 1239.98   77.69
  -8  -7   2 1397.36   66.29
  -8  -7   2 1131.79   82.79
  -8  -7   2 1151.48   80.69
   7   7  -2  109.39   17.30
   7   7  -2   87.59   29.30
   7   7  -2   63.19   21.20
   7   7  -2   63.99   26.40
   7   7  -2   73.09   30.80
   7   7  -2  150.48   29.60
  -7  -7   2   81.79   26.20
  -7  -7   2   84.59   27.80
  -7  -7   2   78.39   31.50
  -7  -7   2   90.09   14.90
  -7  -7   2   80.69   16.80
  -7  -7   2   40.60   24.90
  -7  -7   2   76.89   28.70
   6   7  -2  166.48   29.10
   6   7  -2  134.29   27.20
   6   7  -2  198.38   26.10
   6   7  -2  147.39   13.50
   6   7  -2  188.68   35.50
   6   7  -2  157.18   31.90
   6   7  -2  157.28   31.40
   6   7  -2  150.98   30.40
  -6  -7   2  170.08   14.60
  -6  -7   2  161.78   28.50
  -6  -7   2  134.09   19.80
  -6  -7   2  209.68   34.00
  -6  -7   2  157.48   38.10
  -6  -7   2  108.59   27.90
  -6  -7   2  114.59   35.30
   5   7  -2  907.91   59.49
   5   7  -2  903.51   59.79
   5   7  -2  785.92   54.69
   5   7  -2  859.21   52.69
   5   7  -2  789.62   59.29
   5   7  -2  881.01   56.39
   5   7  -2  761.42   48.90
  -5  -7   2  841.22   46.90
  -5  -7   2  753.22   62.29
  -5  -7   2  848.32   52.19
  -5  -7   2  950.40   57.29
  -5  -7   2  887.51   49.50
  -5  -7   2  855.71   56.59
  -5  -7   2  977.10   64.89
   4   7  -2   36.70   20.00
   4   7  -2   63.29   21.10
   4   7  -2   46.90   17.90
   4   7  -2   28.30   16.80
   4   7  -2   33.30   19.40
   4   7  -2   37.90   18.00
   4   7  -2   28.90   16.00
   4   7  -2   32.90   17.40
  -4  -7   2   27.70   18.40
  -4  -7   2   17.00   17.90
  -4  -7   2   56.59   20.00
  -4  -7   2   23.20   14.70
  -4  -7   2    2.30   15.10
  -4  -7   2   33.00   21.10
  -4  -7   2   18.30   20.50
   3   7  -2  539.45   38.90
   3   7  -2  600.64   24.40
   3   7  -2  576.24   39.00
   3   7  -2  477.65   40.80
   3   7  -2  637.34   41.00
   3   7  -2  647.74   43.50
   3   7  -2  540.75   37.50
   3   7  -2  610.14   37.80
  -3  -7   2  572.34   37.50
  -3  -7   2  587.14   38.30
  -3  -7   2  515.75   44.80
  -3  -7   2  579.24   42.30
  -3  -7   2  502.35   53.59
  -3  -7   2  598.34   47.00
  -3  -7   2  604.94   41.60
   2   7  -2 1258.47   56.89
   2   7  -2 1359.36   59.09
   2   7  -2 1286.87   63.49
   2   7  -2 1278.27   46.50
   2   7  -2 1256.97   50.69
   2   7  -2 1207.28   58.69
   2   7  -2 1297.67   61.09
   2   7  -2 1289.07   60.49
   2   7  -2 1157.98   60.79
   2   7  -2 1267.87   62.89
  -2  -7   2 1195.58   67.59
  -2  -7   2 1321.27   62.29
  -2  -7   2 1318.97   65.39
  -2  -7   2 1379.76   55.09
  -2  -7   2 1326.37   60.49
  -2  -7   2 1192.38   57.49
  -2  -7   2 1359.86   75.79
   1   7  -2  931.01   42.40
   1   7  -2 1054.39   51.49
   1   7  -2  951.70   52.99
   1   7  -2  911.71   53.19
   1   7  -2  918.51   44.30
   1   7  -2  959.20   48.00
   1   7  -2 1030.90   48.00
   1   7  -2  993.40   55.29
   1   7  -2 1006.30   52.39
  -1  -7   2  969.30   46.70
  -1  -7   2  946.51   50.19
  -1  -7   2 1024.60   45.80
  -1  -7   2  941.41   58.59
  -1  -7   2 1015.60   46.90
  -1  -7   2  891.11   65.49
  -1  -7   2  987.40   51.29
  -1  -7   2 1031.90   50.39
   0   7  -2   94.69   17.20
   0   7  -2   77.09   18.60
   0   7  -2   76.49   16.40
   0   7  -2   63.59   18.20
   0   7  -2   75.29   14.80
   0   7  -2   71.29   17.70
   0   7  -2  120.49   26.20
   0  -7   2   41.00   25.90
   0  -7   2   60.79   14.00
   0  -7   2   62.79   14.60
   0  -7   2   76.49   17.40
   0  -7   2   69.19   16.10
   0  -7   2   85.09   25.30
   0  -7   2   85.99   15.50
  -1   7  -2 2015.80   85.49
  -1   7  -2 2054.99   87.39
  -1   7  -2 2009.80   90.79
  -1   7  -2 1947.51   86.69
  -1   7  -2 2070.99   89.39
  -1   7  -2 2169.68   98.09
  -1   7  -2 2078.59   83.99
   1  -7   2 2082.89   87.29
   1  -7   2 2032.20   95.99
   1  -7   2 2029.90   81.29
   1  -7   2 2165.88   95.89
   1  -7   2 2166.48   97.49
   1  -7   2 1985.40   83.69
   1  -7   2 1817.62   94.39
  -2   7  -2  448.76   45.50
  -2   7  -2  608.44   40.00
  -2   7  -2  541.05   42.70
  -2   7  -2  542.65   39.60
  -2   7  -2  600.54   45.10
  -2   7  -2  603.94   50.29
  -2   7  -2  519.65   39.90
   2  -7   2  545.25   37.50
   2  -7   2  470.35   47.90
   2  -7   2  603.44   53.89
   2  -7   2  527.55   35.70
   2  -7   2  537.65   36.50
   2  -7   2  536.65   40.80
   2  -7   2  490.95   49.20
  -3   7  -2   30.60   27.20
  -3   7  -2   -2.20   16.00
  -3   7  -2   14.00   19.20
  -3   7  -2   16.80   13.70
  -3   7  -2   12.50   14.80
  -3   7  -2    1.00   16.90
  -3   7  -2    3.70   13.10
  -3   7  -2   16.00   23.50
   3  -7   2    6.80   21.00
   3  -7   2   12.00   15.80
   3  -7   2   20.60   16.60
   3  -7   2   10.10   23.30
   3  -7   2   23.10   22.20
   3  -7   2    7.10   12.50
   3  -7   2   -9.60   13.80
  -4   7  -2  614.64   40.10
  -4   7  -2  727.63   52.89
  -4   7  -2  671.33   53.59
  -4   7  -2  672.63   69.19
  -4   7  -2  726.93   52.59
  -4   7  -2  733.53   70.99
  -4   7  -2  526.55   57.79
   4  -7   2  596.84   61.09
   4  -7   2  562.54   55.79
   4  -7   2  601.84   49.30
   4  -7   2  684.23   51.49
   4  -7   2  614.74   45.60
  -5   7  -2  632.04   49.40
  -5   7  -2  559.04   48.60
  -5   7  -2  450.05   51.89
  -5   7  -2  595.04   65.09
  -5   7  -2  603.24   59.99
   5  -7   2  565.44   56.99
   5  -7   2  584.24   58.09
   5  -7   2  533.55   46.30
   5  -7   2  526.25   45.80
  -6   7  -2   18.20   31.30
  -6   7  -2   70.59   44.20
  -6   7  -2   16.30   24.10
  -6   7  -2   70.19   32.30
  -6   7  -2   53.09   21.80
   6  -7   2   61.99   22.40
   6  -7   2   60.09   24.70
   6  -7   2   45.10   34.30
   6  -7   2   49.99   29.90
  -7   7  -2  323.37   47.70
  -7   7  -2  327.27   49.80
  -7   7  -2  337.57   56.59
  -7   7  -2  319.27   50.99
  -7   7  -2  256.97   61.09
   7  -7   2  332.97   43.50
   7  -7   2  338.07   50.09
   7  -7   2  239.28   43.50
   7  -7   2  312.67   49.20
  -8   7  -2  399.66   50.99
  -8   7  -2  541.45   68.79
  -8   7  -2  328.27   51.99
  -8   7  -2  306.97   68.19
  -8   7  -2  374.16   54.89
   8  -7   2  289.87   44.40
   8  -7   2  471.75   57.29
   8  -7   2  472.05   59.79
  12   6  -2  113.79   41.00
  12   6  -2  107.49   44.80
  12   6  -2  130.99   40.60
  12   6  -2  155.98   39.60
  12   6  -2   51.39   33.50
 -12  -6   2  174.28   52.89
 -12  -6   2  126.09   43.00
 -12  -6   2  126.49   38.30
  11   6  -2   23.00   23.30
  11   6  -2  -20.30   30.40
  11   6  -2   -2.30   30.30
  11   6  -2   13.40   25.80
 -11  -6   2   21.90   40.00
 -11  -6   2    1.40   31.70
 -11  -6   2  -31.80   27.00
 -11  -6   2  -34.50   30.60
 -11  -6   2   -8.50   24.30
  10   6  -2  270.67   56.59
  10   6  -2  245.78   46.30
  10   6  -2  271.47   43.00
  10   6  -2  182.68   39.20
 -10  -6   2  207.08   46.50
 -10  -6   2  199.58   38.70
 -10  -6   2  203.08   43.10
 -10  -6   2  205.28   40.20
 -10  -6   2  194.38   50.49
   9   6  -2  556.94   59.49
   9   6  -2  627.84   65.69
   9   6  -2  602.04   69.29
   9   6  -2  667.73   62.19
  -9  -6   2  600.34   60.19
  -9  -6   2  592.84   58.09
  -9  -6   2  588.04   52.39
  -9  -6   2  565.94   63.79
   8   6  -2   34.30   41.50
   8   6  -2   -6.90   18.20
   8   6  -2   32.30   27.10
   8   6  -2    3.50    8.00
   8   6  -2  -24.30   21.60
   8   6  -2    9.60   17.60
   8   6  -2  -10.20   11.30
  -8  -6   2   -0.60   30.90
  -8  -6   2   23.60   26.10
  -8  -6   2    7.00   22.90
  -8  -6   2  -21.80   21.10
  -8  -6   2   10.40   23.80
  -8  -6   2   -0.10   23.80
   7   6  -2  214.28   35.00
   7   6  -2  221.68   26.30
   7   6  -2  212.38   33.70
   7   6  -2  212.88   36.20
   7   6  -2  219.58   33.70
   7   6  -2  218.98   33.30
  -7  -6   2  215.58   24.40
  -7  -6   2  206.18   37.60
  -7  -6   2  179.98   33.10
  -7  -6   2  234.48   42.80
  -7  -6   2  159.78   29.10
  -7  -6   2  181.68   24.80
  -7  -6   2  179.18   35.00
   6   6  -2  745.53   55.59
   6   6  -2  711.33   55.89
   6   6  -2  850.11   57.79
   6   6  -2  761.22   60.09
   6   6  -2  755.22   38.70
   6   6  -2  699.83   54.29
   6   6  -2  735.93   51.79
  -6  -6   2  754.02   53.69
  -6  -6   2  768.72   56.79
  -6  -6   2  719.83   37.90
  -6  -6   2  717.23   47.70
  -6  -6   2  768.42   39.70
  -6  -6   2  834.72   54.19
  -6  -6   2  803.22   63.19
   5   6  -2  414.46   32.70
   5   6  -2  438.46   43.30
   5   6  -2  452.95   41.20
   5   6  -2  450.15   22.60
   5   6  -2  445.46   37.30
   5   6  -2  511.25   42.90
   5   6  -2  374.06   43.40
   5   6  -2  460.35   39.20
  -5  -6   2  402.26   23.80
  -5  -6   2  392.06   41.40
  -5  -6   2  536.55   53.19
  -5  -6   2  424.66   34.50
  -5  -6   2  374.56   42.20
  -5  -6   2  440.76   41.20
  -5  -6   2  444.26   37.70
   4   6  -2  826.82   46.50
   4   6  -2  688.03   47.10
   4   6  -2  706.13   46.50
   4   6  -2  830.22   43.40
   4   6  -2  694.83   50.19
   4   6  -2  650.23   45.20
   4   6  -2  751.52   50.49
   4   6  -2  621.24   49.20
  -4  -6   2  786.42   50.49
  -4  -6   2  682.53   57.19
  -4  -6   2  804.52   49.50
  -4  -6   2  752.52   53.89
  -4  -6   2  635.34   42.40
   3   6  -2 1263.57   62.09
   3   6  -2 1228.38   59.99
   3   6  -2 1297.27   62.49
   3   6  -2 1329.37   62.79
   3   6  -2 1340.87   59.89
   3   6  -2 1398.16   46.50
   3   6  -2 1335.37   63.39
   3   6  -2 1203.18   60.39
   3   6  -2 1290.77   60.89
  -3  -6   2 1262.87   65.39
  -3  -6   2 1256.97   75.59
  -3  -6   2 1318.07   59.89
  -3  -6   2 1237.68   62.39
  -3  -6   2 1343.67   61.09
  -3  -6   2 1420.36   69.59
  -3  -6   2 1375.16   56.09
  -3  -6   2 1302.47   62.59
   2   6  -2  786.42   33.40
   2   6  -2  738.03   39.40
   2   6  -2  733.83   50.79
   2   6  -2  815.42   42.40
   2   6  -2  744.73   45.30
   2   6  -2  768.02   28.50
   2   6  -2  793.72   41.00
   2   6  -2  767.72   40.90
   2   6  -2  751.32   43.00
   2   6  -2  781.12   43.90
   2   6  -2  806.22   42.70
  -2  -6   2  733.33   46.50
  -2  -6   2  727.13   42.80
  -2  -6   2  601.74   54.99
  -2  -6   2  690.53   48.30
  -2  -6   2  773.92   37.20
  -2  -6   2  736.33   39.40
  -2  -6   2  774.82   40.50
  -2  -6   2  765.92   41.60
  -2  -6   2  791.32   45.60
   1   6  -2   48.90   16.80
   1   6  -2   42.00   11.80
   1   6  -2   20.30   10.20
   1   6  -2   11.60   11.10
   1   6  -2   31.20   12.60
   1   6  -2   39.50   14.00
   1   6  -2   51.39   12.50
   1   6  -2   38.90   18.40
   1   6  -2   24.80   13.20
   1   6  -2   34.10   11.70
  -1  -6   2   21.80   12.30
  -1  -6   2   48.30   19.30
  -1  -6   2   36.50   10.30
  -1  -6   2   39.60   12.00
  -1  -6   2   41.50   13.50
  -1  -6   2   58.89   19.70
  -1  -6   2   11.90   13.60
  -1  -6   2   45.70   17.40
  -1  -6   2   17.90   10.90
  -1  -6   2   29.80   11.60
   0   6  -2 2392.56   93.89
   0   6  -2 2530.45   92.99
   0   6  -2 2324.57   92.59
   0   6  -2 2558.24  102.19
   0   6  -2 2366.56   95.69
   0   6  -2 2520.05   95.59
   0   6  -2 2463.25   93.39
   0   6  -2 2429.36   95.69
   0   6  -2 2489.65   80.99
   0   6  -2 2450.35  102.09
   0  -6   2 2514.25   93.89
   0  -6   2 2560.54   89.39
   0  -6   2 2264.27  101.49
   0  -6   2 2561.54   90.19
   0  -6   2 2501.35   90.19
   0  -6   2 2457.75   97.09
   0  -6   2 2585.14   95.69
   0  -6   2 2223.98  104.89
  -1   6  -2  146.89   22.60
  -1   6  -2  181.08   22.80
  -1   6  -2  199.38   30.70
  -1   6  -2  232.78   29.50
  -1   6  -2  185.68   22.40
  -1   6  -2  159.08   22.70
  -1   6  -2  186.88   21.90
  -1   6  -2  169.68   22.70
  -1   6  -2  207.08   25.90
   1  -6   2  163.08   18.70
   1  -6   2  196.88   22.90
   1  -6   2  140.49   26.70
   1  -6   2  136.19   25.50
   1  -6   2  159.48   26.60
   1  -6   2  187.48   29.80
   1  -6   2  193.78   20.70
   1  -6   2  176.98   21.00
  -2   6  -2  104.99   26.80
  -2   6  -2  109.39   16.90
  -2   6  -2   84.09   20.20
  -2   6  -2  129.39   28.90
  -2   6  -2  110.19   19.40
  -2   6  -2  118.69   21.70
  -2   6  -2  119.89   20.80
  -2   6  -2  113.19   21.10
   2  -6   2   75.19   18.70
   2  -6   2  101.89   18.30
   2  -6   2  153.28   27.30
   2  -6   2  152.08   20.30
   2  -6   2   81.49   24.10
   2  -6   2   78.29   24.70
  -3   6  -2 1171.58   62.79
  -3   6  -2 1108.99   61.09
  -3   6  -2 1133.79   62.99
  -3   6  -2  955.50   50.79
  -3   6  -2 1153.38   68.09
  -3   6  -2 1022.00   55.79
  -3   6  -2 1163.88   72.89
  -3   6  -2 1173.08   60.19
   3  -6   2 1165.68   59.99
   3  -6   2 1014.00   53.79
   3  -6   2 1163.38   55.89
   3  -6   2 1086.79   67.59
   3  -6   2  945.11   59.59
   3  -6   2 1021.90   57.19
   3  -6   2 1041.90   64.09
  -4   6  -2 1864.11   94.49
  -4   6  -2 1764.42  100.79
  -4   6  -2 1822.42   88.49
  -4   6  -2 1804.92   86.99
  -4   6  -2 1880.81   90.29
  -4   6  -2 1789.72   82.29
  -4   6  -2 1765.82   82.49
  -4   6  -2 1700.23   73.29
   4  -6   2 1762.52   59.89
   4  -6   2 1752.32   81.69
   4  -6   2 1718.63   79.09
   4  -6   2 1796.62   91.59
   4  -6   2 1717.03   89.49
   4  -6   2 1712.23   81.79
   4  -6   2 1729.53   84.99
  -5   6  -2   40.10   21.80
  -5   6  -2   -9.30   24.20
  -5   6  -2   10.90   15.70
  -5   6  -2   -8.20   31.90
  -5   6  -2    8.80   13.20
  -5   6  -2   15.20   20.30
   5  -6   2   40.20   23.30
   5  -6   2    3.90   16.50
   5  -6   2    9.60   15.20
   5  -6   2   -0.10   22.10
   5  -6   2    4.90   26.50
  -6   6  -2  706.93   60.29
  -6   6  -2  675.03   57.79
  -6   6  -2  689.43   80.09
  -6   6  -2  651.43   64.89
  -6   6  -2  677.63   61.69
   6  -6   2  737.43   60.19
   6  -6   2  647.94   57.89
   6  -6   2  671.33   52.79
   6  -6   2  684.23   62.59
  -7   6  -2  405.06   47.80
  -7   6  -2  388.76   51.49
  -7   6  -2  474.65   54.39
  -7   6  -2  379.66   66.59
  -7   6  -2  433.16   53.99
   7  -6   2  447.16   48.90
   7  -6   2  622.84   62.69
   7  -6   2  391.66   45.70
   7  -6   2  527.15   62.89
  -8   6  -2   98.79   52.89
  -8   6  -2  134.29   44.10
  -8   6  -2  177.38   37.60
  -8   6  -2  127.29   37.10
  -8   6  -2  107.19   32.40
   8  -6   2  119.19   32.80
   8  -6   2  159.68   42.40
   8  -6   2  113.29   44.00
   8  -6   2  143.99   38.90
  -9   6  -2  315.57   54.99
  -9   6  -2  218.68   52.69
  -9   6  -2  277.37   69.39
  -9   6  -2  292.57   48.20
  -9   6  -2  262.37   48.50
   9  -6   2  241.88   42.70
   9  -6   2  285.97   53.09
   9  -6   2  128.49   47.40
  12   5  -2  -30.50   27.90
  12   5  -2  -24.10   22.40
  12   5  -2  -13.10   35.30
 -12  -5   2    6.30   28.60
 -12  -5   2   43.10   38.80
 -12  -5   2   39.90   41.40
 -12  -5   2    8.30   24.00
  11   5  -2  117.09   40.40
  11   5  -2  177.98   43.60
  11   5  -2  227.48   49.10
  11   5  -2  199.88   41.80
  11   5  -2  153.48   35.40
 -11  -5   2   86.29   37.30
 -11  -5   2  121.29   42.50
 -11  -5   2   83.99   44.30
 -11  -5   2  177.08   41.40
  10   5  -2  790.42   73.69
  10   5  -2  767.22   71.49
  10   5  -2  752.82   74.99
  10   5  -2  706.13   74.89
 -10  -5   2  713.63   60.39
 -10  -5   2  882.21   72.39
 -10  -5   2  724.83   73.99
 -10  -5   2  957.60   69.59
 -10  -5   2  772.22   78.69
   9   5  -2  195.08   39.60
   9   5  -2  193.88   43.90
   9   5  -2  262.77   42.10
   9   5  -2  199.28   37.40
  -9  -5   2  163.28   39.80
  -9  -5   2  210.88   39.30
  -9  -5   2  191.88   39.70
  -9  -5   2  200.18   37.40
  -9  -5   2  164.88   37.90
   8   5  -2  616.34   53.19
   8   5  -2  674.13   61.99
   8   5  -2  626.04   24.50
   8   5  -2  527.65   60.89
   8   5  -2  768.82   59.99
   8   5  -2  622.44   54.79
  -8  -5   2  705.73   34.60
  -8  -5   2  564.94   59.89
  -8  -5   2  695.73   56.49
  -8  -5   2  684.33   57.49
  -8  -5   2  686.83   57.49
  -8  -5   2  651.13   64.99
   7   5  -2  525.05   51.69
   7   5  -2  611.84   28.80
   7   5  -2  590.44   58.19
   7   5  -2  585.04   53.29
   7   5  -2  597.64   41.80
   7   5  -2  578.74   48.60
   7   5  -2  652.53   53.19
  -7  -5   2  678.63   55.99
  -7  -5   2  717.33   60.39
  -7  -5   2  661.83   32.60
  -7  -5   2  487.35   51.29
  -7  -5   2  632.74   45.30
  -7  -5   2  617.64   46.90
  -7  -5   2  597.04   52.19
   6   5  -2  535.65   49.00
   6   5  -2  512.15   46.00
   6   5  -2  435.06   45.50
   6   5  -2  568.74   48.50
   6   5  -2  515.25   51.39
   6   5  -2  456.55   45.20
   6   5  -2  416.86   31.00
  -6  -5   2  485.45   42.30
  -6  -5   2  492.65   49.30
  -6  -5   2  423.56   33.10
  -6  -5   2  390.16   43.20
  -6  -5   2  479.15   27.70
  -6  -5   2  497.65   47.80
  -6  -5   2  405.46   48.30
   5   5  -2  422.66   39.40
   5   5  -2  328.07   24.60
   5   5  -2  388.56   40.60
   5   5  -2  443.46   40.80
   5   5  -2  455.65   43.00
   5   5  -2  374.66   35.30
   5   5  -2  417.26   43.40
   5   5  -2  385.26   28.10
  -5  -5   2  380.06   38.30
  -5  -5   2  392.36   27.40
  -5  -5   2  398.46   25.50
  -5  -5   2  398.66   34.10
  -5  -5   2  420.56   45.00
  -5  -5   2  382.46   39.60
  -5  -5   2  390.16   44.00
  -5  -5   2  330.87   25.20
  -5  -5   2  389.26   36.40
   4   5  -2 2313.37   94.89
   4   5  -2 2317.47   78.89
   4   5  -2 2418.26   99.29
   4   5  -2 2388.96   98.19
   4   5  -2 2346.27   96.59
   4   5  -2 2442.36   96.89
   4   5  -2 2211.48   94.99
   4   5  -2 2164.68   96.09
   4   5  -2 2374.96  101.09
   4   5  -2 2072.59   97.49
   4   5  -2 2281.17   86.29
  -4  -5   2 2396.46  102.99
  -4  -5   2 2447.76   86.59
  -4  -5   2 2317.57   98.99
  -4  -5   2 2275.77   92.09
  -4  -5   2 2090.59  102.29
  -4  -5   2 2212.08   94.69
  -4  -5   2 2393.26   81.19
   3   5  -2   46.30   17.20
   3   5  -2   52.79   16.60
   3   5  -2   13.10   11.10
   3   5  -2   34.40   15.10
   3   5  -2   33.30   16.90
   3   5  -2   35.50   18.50
   3   5  -2   26.00   15.10
   3   5  -2   41.20   14.40
   3   5  -2   22.80   14.20
   3   5  -2   31.30   16.20
   3   5  -2   23.80   14.20
  -3  -5   2   16.90   19.20
  -3  -5   2   18.70   16.30
  -3  -5   2    0.90   10.00
  -3  -5   2   51.79   14.80
  -3  -5   2   49.70   15.30
  -3  -5   2   31.10   15.80
  -3  -5   2   28.50   15.00
  -3  -5   2   43.90   11.70
  -3  -5   2   24.50    7.90
  -3  -5   2   33.20   11.90
  -3  -5   2   33.30   11.30
   2   5  -2   93.69   15.90
   2   5  -2  130.19    8.90
   2   5  -2  133.29   12.80
   2   5  -2  162.18   19.60
   2   5  -2  139.19   18.30
   2   5  -2  119.59   18.70
   2   5  -2  138.59   18.80
   2   5  -2  199.18   25.50
   2   5  -2  133.29   19.00
   2   5  -2  143.89   19.70
   2   5  -2  164.98   21.00
  -2  -5   2  142.89   16.80
  -2  -5   2  139.79   16.70
  -2  -5   2  153.38   16.60
  -2  -5   2  145.79   24.50
  -2  -5   2  166.08   19.80
  -2  -5   2  154.88   19.40
  -2  -5   2  118.19   24.70
  -2  -5   2  195.38   26.70
  -2  -5   2  184.38   21.20
   1   5  -2 2711.43   96.49
   1   5  -2 2667.63   95.39
   1   5  -2 2788.82  107.99
   1   5  -2 2807.32   95.59
   1   5  -2 2769.12   97.89
   1   5  -2 2806.22   99.79
   1   5  -2 2822.12   94.09
   1   5  -2 2785.02  104.09
   1   5  -2 2513.35   98.49
   1   5  -2 2673.23  104.49
   1   5  -2 2524.15  107.29
   1   5  -2 2685.43   96.89
   1   5  -2 2709.13   97.19
  -1  -5   2 2528.35  110.49
  -1  -5   2 2798.42   97.59
  -1  -5   2 2889.71   94.59
  -1  -5   2 2536.35  105.69
  -1  -5   2 2694.23   93.29
  -1  -5   2 2645.44  102.99
  -1  -5   2 2597.04   95.39
  -1  -5   2 2737.63   95.69
  -1  -5   2 2683.73  100.19
  -1  -5   2 2719.63   98.59
   0   5  -2 1488.45   68.69
   0   5  -2 1453.85   61.09
   0   5  -2 1357.86   58.19
   0   5  -2 1401.76   60.79
   0   5  -2 1439.26   51.29
   0   5  -2 1465.75   59.49
   0   5  -2 1447.76   67.59
   0   5  -2 1368.96   64.49
   0   5  -2 1443.16   58.19
   0   5  -2 1423.36   58.49
   0   5  -2 1499.35   62.19
   0   5  -2 1436.66   66.09
   0  -5   2 1443.46   55.59
   0  -5   2 1531.55   60.59
   0  -5   2 1485.15   59.39
   0  -5   2 1384.26   65.49
   0  -5   2 1458.05   62.99
   0  -5   2 1526.55   63.49
   0  -5   2 1419.26   55.59
   0  -5   2 1306.97   72.19
   0  -5   2 1473.45   66.69
   0  -5   2 1415.36   57.89
  -1   5  -2  195.78   28.10
  -1   5  -2  219.28   24.40
  -1   5  -2  215.98   23.30
  -1   5  -2  219.98   28.50
  -1   5  -2  196.58   22.40
  -1   5  -2  175.58   21.30
  -1   5  -2  212.98   21.80
  -1   5  -2  194.58   19.60
  -1   5  -2  205.78   21.50
  -1   5  -2  199.58   26.50
   1  -5   2  199.98   29.10
   1  -5   2  190.38   29.30
   1  -5   2  153.98   18.80
   1  -5   2  204.88   28.60
   1  -5   2  187.28   20.60
   1  -5   2  187.98   21.10
   1  -5   2  188.28   18.30
  -2   5  -2 1888.21   77.59
  -2   5  -2 2036.40   82.19
  -2   5  -2 2079.79   91.09
  -2   5  -2 2090.89   77.79
  -2   5  -2 1841.22   84.39
  -2   5  -2 1925.81   79.79
  -2   5  -2 1787.92   75.89
  -2   5  -2 1907.01   76.89
  -2   5  -2 1939.31   79.59
   2  -5   2 1775.72   83.39
   2  -5   2 1792.22   89.29
   2  -5   2 1873.31   86.89
   2  -5   2 1819.62   78.49
   2  -5   2 1964.60   76.99
   2  -5   2 1963.00   76.09
   2  -5   2 1867.71   78.59
   2  -5   2 1881.71   85.69
  -3   5  -2 1706.73   79.19
  -3   5  -2 1730.93   80.09
  -3   5  -2 1559.44   82.29
  -3   5  -2 1821.52   76.19
  -3   5  -2 1672.13   89.89
  -3   5  -2 1738.63   76.69
  -3   5  -2 1814.32   70.99
  -3   5  -2 1888.31   79.79
   3  -5   2 1779.22   74.29
   3  -5   2 1761.42   76.59
   3  -5   2 1701.43   84.49
   3  -5   2 1732.23   73.09
   3  -5   2 1883.41   85.09
   3  -5   2 1665.93   76.89
   3  -5   2 1621.94   76.89
   3  -5   2 1803.22   58.79
  -4   5  -2  106.59   34.70
  -4   5  -2  108.09   15.70
  -4   5  -2   95.19   22.00
  -4   5  -2   75.09   23.20
  -4   5  -2   88.19   17.80
  -4   5  -2   61.99   21.30
  -4   5  -2   57.19   19.70
  -4   5  -2   48.40   16.60
   4  -5   2   90.59   22.40
   4  -5   2  114.29   27.80
   4  -5   2  100.69   25.80
   4  -5   2   89.89   12.10
   4  -5   2   79.59   22.20
   4  -5   2  111.59   21.30
   4  -5   2   93.39   20.20
   4  -5   2  145.69   25.10
  -5   5  -2  901.41   42.40
  -5   5  -2  887.01   62.09
  -5   5  -2  798.92   58.19
  -5   5  -2  905.11   76.29
  -5   5  -2  893.41   60.29
  -5   5  -2  895.71   58.59
  -5   5  -2  959.60   61.49
   5  -5   2  927.91   64.39
   5  -5   2  904.71   58.59
   5  -5   2  977.60   57.79
   5  -5   2  956.60   48.80
   5  -5   2  921.41   54.29
   5  -5   2  991.10   67.29
   5  -5   2  845.12   45.60
  -6   5  -2 1079.79   88.09
  -6   5  -2  940.61   70.69
  -6   5  -2 1073.79   71.89
  -6   5  -2 1022.70   66.79
  -6   5  -2 1086.09   69.39
   6  -5   2 1003.40   61.79
   6  -5   2 1010.10   48.70
   6  -5   2 1064.49   74.39
   6  -5   2  940.21   69.39
   6  -5   2  904.21   60.29
  -7   5  -2  -31.00   23.50
  -7   5  -2   15.10   25.90
  -7   5  -2   43.40   26.50
  -7   5  -2   24.00   21.30
  -7   5  -2   -3.30   21.90
   7  -5   2   45.70   28.40
   7  -5   2   -5.70   21.00
   7  -5   2   18.50   23.10
   7  -5   2  -11.00   21.10
  -8   5  -2  219.38   52.59
  -8   5  -2  218.78   42.90
  -8   5  -2  226.68   41.20
  -8   5  -2  142.89   41.90
  -8   5  -2  197.68   43.70
   8  -5   2  247.38   46.80
   8  -5   2  223.58   37.20
   8  -5   2  185.18   39.50
   8  -5   2  224.58   40.60
  -9   5  -2  911.01   76.99
  -9   5  -2  952.20   83.79
  -9   5  -2  906.81   79.89
  -9   5  -2  702.63   97.59
  -9   5  -2  825.32   81.99
   9  -5   2  933.51   76.69
   9  -5   2  924.21   77.59
   9  -5   2  933.11   80.59
   9  -5   2  954.90   71.69
  12   4  -2  211.38   50.49
  12   4  -2  267.87   52.39
[truncated: 1,586,125 more chars]
