# Supplementary material for: (4-Benzyl-1-methyl-1,2,4-triazol-5-yl­idene)[(1,2,5,6-η)-cyclo­octa-1,5-diene](tri­phenyl­phosphane-κP)iridium(I) tetra­fluorido­borate
Source: IUCrdata. 2021 Aug 17;6(Pt 8):x210836. doi: 10.1107/S2414314621008361 (PMC9462361; doi:10.1107/S2414314621008361)
Supplement: Supplementary file 2 [file x-06-x210836-Isup2.hkl]

data_I                                                                          
_shelx_title ' mo_en04_1_0m_a.res in P-1'                                       
_shelx_refln_list_code          4                                               
_shelx_F_calc_maximum      239.17                                               
_exptl_crystal_F_000       816.00                                               
_reflns_d_resolution_high  0.8165                                               
                                                                                
loop_                                                                           
 _space_group_symop_operation_xyz                                               
 'x, y, z'                                                                      
 '-x, -y, -z'                                                                   
                                                                                
_cell_length_a    10.7158                                                       
_cell_length_b    13.0752                                                       
_cell_length_c    13.2554                                                       
_cell_angle_alpha  77.680                                                       
_cell_angle_beta   78.110                                                       
_cell_angle_gamma  67.114                                                       
                                                                                
_shelx_F_squared_multiplier     1.000                                           
                                                                                
loop_                                                                           
 _refln_index_h                                                                 
 _refln_index_k                                                                 
 _refln_index_l                                                                 
 _refln_F_squared_calc                                                          
 _refln_F_squared_meas                                                          
 _refln_F_squared_sigma                                                         
 _refln_observed_status                                                         
   1   0   0       9585.55      10046.66        77.60 o                         
   2   0   0         38.76         -1.11        12.48 o                         
   3   0   0      13516.30      13476.70       113.04 o                         
   4   0   0      30502.39      30295.13       228.33 o                         
   5   0   0       2015.42       2086.53        40.55 o                         
   6   0   0       3982.91       3975.57        67.21 o                         
   7   0   0       3789.64       4037.67        78.81 o                         
   8   0   0       1146.92       1087.75        49.78 o                         
   9   0   0       5692.26       5726.02       121.00 o                         
  10   0   0       3320.00       3191.76       116.38 o                         
  11   0   0         73.31         -6.36        68.23 o                         
 -11   1   0       2003.77       2021.14       132.82 o                         
 -10   1   0       2081.93       2123.27       109.30 o                         
  -9   1   0         13.64        -17.03        43.00 o                         
  -8   1   0       6723.27       6822.12       114.57 o                         
  -7   1   0       3046.55       3093.54        65.84 o                         
  -6   1   0        838.74        928.88        38.65 o                         
  -5   1   0      11695.25      11442.52       116.62 o                         
  -4   1   0      16074.87      16390.02       133.63 o                         
  -3   1   0        566.32        622.74        22.25 o                         
  -2   1   0       1034.99        995.46        22.90 o                         
  -1   1   0      39300.60      40037.91       270.60 o                         
   0   1   0       7780.30       8641.22        64.70 o                         
   1   1   0      15585.49      14996.60       132.57 o                         
   2   1   0       1039.42       1220.19        25.06 o                         
   3   1   0      29702.49      32114.19       233.75 o                         
   4   1   0       2825.67       2970.73        48.95 o                         
   5   1   0      19714.43      20405.60       163.30 o                         
   6   1   0       5316.89       5342.70        78.06 o                         
   7   1   0       1148.93       1168.73        43.26 o                         
   8   1   0       6403.80       6443.22       109.75 o                         
   9   1   0       4680.83       4906.68       118.40 o                         
  10   1   0         80.70         28.66        48.51 o                         
  11   1   0        911.56        952.71        94.74 o                         
  12   1   0       2056.14       1870.89       119.90 o                         
 -11   2   0       1179.40       1094.69       111.03 o                         
 -10   2   0          6.35        -56.00        56.00 o                         
  -9   2   0       3838.64       3784.69       130.48 o                         
  -8   2   0       6615.38       7031.41       129.73 o                         
  -7   2   0         99.29         90.52        30.94 o                         
  -6   2   0       2071.62       2071.72        52.70 o                         
  -5   2   0      11953.18      12014.69       130.52 o                         
  -4   2   0        217.21        159.16        18.36 o                         
  -3   2   0       5953.96       5818.15        64.81 o                         
  -2   2   0      22075.91      22366.30       168.96 o                         
  -1   2   0      30126.79      31652.30       225.09 o                         
   0   2   0       7954.29       9014.05        69.07 o                         
   1   2   0      57202.81      61067.45       463.99 o                         
   2   2   0      39344.54      39363.95       286.33 o                         
   3   2   0        631.78        648.65        28.37 o                         
   4   2   0      28618.77      29885.65       238.74 o                         
   5   2   0       4951.32       4744.31        62.36 o                         
   6   2   0       2760.96       3102.96        61.55 o                         
   7   2   0       4352.81       4498.84        98.34 o                         
   8   2   0       5418.80       5482.41       105.89 o                         
   9   2   0         19.78          8.32        36.11 o                         
  10   2   0       1506.15       1403.36        86.78 o                         
  11   2   0       2466.74       2416.04       190.32 o                         
  12   2   0        290.66        301.71        86.42 o                         
 -10   3   0       2057.98       2140.33       111.11 o                         
  -9   3   0       3502.79       3615.83       133.08 o                         
  -8   3   0        343.47        267.92        50.43 o                         
  -7   3   0       6394.85       6607.33       115.54 o                         
  -6   3   0       3131.09       3122.10        70.07 o                         
  -5   3   0        901.94        909.06        47.13 o                         
  -4   3   0      13377.29      13034.17       129.68 o                         
  -3   3   0      14634.66      14213.45       120.80 o                         
  -2   3   0       4363.70       4831.35        56.84 o                         
  -1   3   0       2603.86       2409.65        41.71 o                         
   0   3   0      19894.20      20772.09       153.45 o                         
   1   3   0        795.99       1042.97        23.98 o                         
   2   3   0       4029.05       3940.27        47.86 o                         
   3   3   0      15450.61      14953.04       125.29 o                         
   4   3   0      14010.45      13530.58       127.81 o                         
   5   3   0        164.56        182.05        21.20 o                         
   6   3   0       4272.25       3936.81        83.40 o                         
   7   3   0       8384.42       8659.37       128.24 o                         
   8   3   0        197.51        147.11        36.04 o                         
   9   3   0       3655.13       3630.73       101.64 o                         
  10   3   0       2794.42       2689.21       101.04 o                         
  11   3   0        147.46        206.97        72.85 o                         
  12   3   0       1600.75       1413.93       121.50 o                         
 -10   4   0       1841.25       1942.99       116.93 o                         
  -9   4   0          7.78        -51.13        60.54 o                         
  -8   4   0       3933.23       3851.24       133.39 o                         
  -7   4   0       2535.16       2527.61        86.66 o                         
  -6   4   0        889.80        957.74        47.47 o                         
  -5   4   0       1205.15       1252.50        47.76 o                         
  -4   4   0       8991.63       9080.48       112.37 o                         
  -3   4   0        982.19        916.43        31.16 o                         
  -2   4   0         91.03        104.65        17.70 o                         
  -1   4   0      13452.09      13857.58       111.46 o                         
   0   4   0       8586.64       8496.02        77.76 o                         
   1   4   0       3810.50       4043.66        46.41 o                         
   2   4   0       9461.85       9811.10        91.42 o                         
   3   4   0       5710.98       5623.37        66.08 o                         
   4   4   0       2759.78       2889.76        47.55 o                         
   5   4   0      11385.58      11464.61       113.80 o                         
   6   4   0       6012.59       5823.71        82.36 o                         
   7   4   0        444.37        510.83        37.27 o                         
   8   4   0       3826.97       3686.89       102.11 o                         
   9   4   0       3608.92       3583.34        97.63 o                         
  10   4   0         74.80         43.52        41.85 o                         
  11   4   0        983.47        926.60        82.58 o                         
  12   4   0       2733.17       2590.20       149.14 o                         
  -9   5   0       2995.01       2939.01       135.47 o                         
  -8   5   0       3729.90       3612.31       133.06 o                         
  -7   5   0        320.54        291.99        51.31 o                         
  -6   5   0        381.69        335.58        41.91 o                         
  -5   5   0       7810.99       7715.01       121.91 o                         
  -4   5   0        157.03        121.40        26.94 o                         
  -3   5   0       7273.85       6990.40        93.00 o                         
  -2   5   0       3148.86       2860.50        48.05 o                         
  -1   5   0       9918.23      10170.30       104.20 o                         
   0   5   0      10446.41      10689.54        99.36 o                         
   1   5   0      20178.58      20252.30       165.67 o                         
   2   5   0       4765.74       4902.26        66.57 o                         
   3   5   0        526.18        631.85        25.27 o                         
   4   5   0      13648.41      13703.48       128.59 o                         
   5   5   0      15291.83      15484.47       148.31 o                         
   6   5   0        524.96        525.51        36.39 o                         
   7   5   0       3065.62       3159.78        76.69 o                         
   8   5   0       2780.66       2715.68        76.52 o                         
   9   5   0         19.33         45.24        37.69 o                         
  10   5   0       4452.47       4689.96       137.41 o                         
  11   5   0       2381.26       2422.31       126.18 o                         
  12   5   0        297.02        306.29        92.27 o                         
  -9   6   0       2637.48       2387.51       127.88 o                         
  -8   6   0        246.39        203.81        64.84 o                         
  -7   6   0       1412.21       1407.09        91.31 o                         
  -6   6   0       4341.18       4693.58       129.99 o                         
  -5   6   0        380.06        488.98        44.16 o                         
  -4   6   0       2565.87       2611.56        68.40 o                         
  -3   6   0       1638.26       1545.59        47.14 o                         
  -2   6   0       1600.02       1678.67        48.60 o                         
  -1   6   0         68.14         79.46        20.97 o                         
   0   6   0       9577.03       9330.90        97.98 o                         
   1   6   0        821.06        770.98        25.71 o                         
   2   6   0       2472.48       2355.23        44.52 o                         
   3   6   0       8600.48       8197.32        84.52 o                         
   4   6   0      13531.90      13722.08       132.57 o                         
   5   6   0       5830.68       5566.20        79.90 o                         
   6   6   0       8221.00       8283.01       111.03 o                         
   7   6   0       4716.36       4816.99        88.68 o                         
   8   6   0        278.02        275.69        38.20 o                         
   9   6   0       5457.39       5824.84       123.68 o                         
  10   6   0       5151.70       5463.44       153.17 o                         
  11   6   0        124.47         21.38        61.94 o                         
  12   6   0        361.97        338.88        79.98 o                         
  -8   7   0       1864.39       1890.41       108.53 o                         
  -7   7   0       1465.60       1492.54        95.92 o                         
  -6   7   0        656.15        694.06        67.10 o                         
  -5   7   0       1433.77       1476.86        75.46 o                         
  -4   7   0       5957.44       6054.33       107.64 o                         
  -3   7   0         73.26         83.18        33.40 o                         
  -2   7   0       1623.11       1531.41        56.34 o                         
  -1   7   0      10773.39      10809.36       135.19 o                         
   0   7   0       1400.85       1241.37        45.40 o                         
   1   7   0       5623.58       5798.78        74.43 o                         
   2   7   0       6917.47       7008.93        88.13 o                         
   3   7   0       8901.74       9148.25       100.42 o                         
   4   7   0        653.30        714.28        33.64 o                         
   5   7   0      11040.41      10889.89       128.80 o                         
   6   7   0       4216.87       4071.86        74.46 o                         
   7   7   0        277.17        280.11        35.51 o                         
   8   7   0       5883.42       6216.79       106.79 o                         
   9   7   0       6025.49       6471.74       157.04 o                         
  10   7   0         37.10        -19.33        52.09 o                         
  11   7   0        747.32        800.19        86.69 o                         
  12   7   0       3211.81       3220.94       228.30 o                         
  -7   8   0          4.16         35.06        60.45 o                         
  -6   8   0       1756.20       1740.37        95.91 o                         
  -5   8   0       5890.79       6147.01       153.33 o                         
  -4   8   0       1015.38        899.06        70.00 o                         
  -3   8   0       2683.90       2721.59        84.64 o                         
  -2   8   0       4755.46       4876.30       101.65 o                         
  -1   8   0       2719.03       2707.19        74.11 o                         
   0   8   0       1133.28       1132.77        48.82 o                         
   1   8   0       6480.87       5939.82        83.31 o                         
   2   8   0       2574.00       2436.11        54.70 o                         
   3   8   0        484.77        445.86        24.60 o                         
   4   8   0      14689.53      14647.28       173.01 o                         
   5   8   0       6640.33       6202.72       109.01 o                         
   6   8   0         80.73         67.53        28.79 o                         
   7   8   0       5823.35       6071.80       118.19 o                         
   8   8   0       6627.92       6850.29       140.62 o                         
   9   8   0        219.63        237.96        48.28 o                         
  10   8   0        826.71        880.47        80.57 o                         
  11   8   0       2975.31       2925.16       134.63 o                         
  12   8   0        300.15        288.20       106.50 o                         
  -7   9   0        520.02        599.00        87.77 o                         
  -6   9   0       1705.66       1725.92       101.83 o                         
  -5   9   0        206.63        154.64        50.92 o                         
  -4   9   0       2515.10       2664.98       101.71 o                         
  -3   9   0       5426.71       5436.15       126.38 o                         
  -2   9   0       1223.37       1257.23        73.55 o                         
  -1   9   0        741.57        814.13        54.95 o                         
   0   9   0      12257.17      12254.15       155.25 o                         
   1   9   0       2173.88       2188.12        59.09 o                         
   2   9   0        467.93        478.76        31.77 o                         
   3   9   0       6147.30       6114.95        92.63 o                         
   4   9   0       7062.78       6942.66       110.01 o                         
   5   9   0         87.79         61.45        35.24 o                         
   6   9   0       4650.50       4393.06       106.82 o                         
   7   9   0       6281.07       6519.80       114.74 o                         
   8   9   0        357.97        331.83        60.00 o                         
   9   9   0       2960.41       2954.80       122.72 o                         
  10   9   0       2548.72       2791.62       123.75 o                         
  11   9   0        818.56        661.05       108.44 o                         
  12   9   0        749.34        579.42        98.80 o                         
  -6  10   0        313.16        228.14        85.08 o                         
  -5  10   0       1371.26       1394.98        90.09 o                         
  -4  10   0       4010.12       4038.22       122.82 o                         
  -3  10   0       1389.87       1283.30        83.68 o                         
  -2  10   0        422.21        435.97        60.45 o                         
  -1  10   0       5516.62       5463.18       167.12 o                         
   0  10   0       3166.59       3114.65        90.84 o                         
   1  10   0        956.27       1001.72        51.80 o                         
   2  10   0       4084.29       3852.29        86.45 o                         
   3  10   0       6009.26       5964.09        98.25 o                         
   4  10   0        458.01        433.84        44.71 o                         
   5  10   0       8048.66       7818.35       134.16 o                         
   6  10   0       4787.38       4563.18       133.66 o                         
   7  10   0        132.36        166.60        52.30 o                         
   8  10   0       2126.50       2120.69       104.65 o                         
   9  10   0       4354.61       4617.50       146.68 o                         
  10  10   0        218.45        230.08        69.12 o                         
  11  10   0        993.14       1119.07        97.54 o                         
  12  10   0       1017.62       1195.15       158.13 o                         
  -5  11   0       2651.12       2794.16       147.64 o                         
  -4  11   0        533.95        392.05        67.46 o                         
  -3  11   0       1736.55       1665.37       106.93 o                         
  -2  11   0       2879.50       3148.05       160.99 o                         
  -1  11   0       2323.61       2322.22       100.92 o                         
   0  11   0       1258.61       1391.31        79.85 o                         
   1  11   0       5513.43       5757.00       139.95 o                         
   2  11   0       1694.64       1526.82        78.80 o                         
   3  11   0        823.29        696.23        63.88 o                         
   4  11   0       5405.30       5238.04       126.98 o                         
   5  11   0       4317.34       4247.02       120.38 o                         
   6  11   0         19.84        -21.13        42.22 o                         
   7  11   0       1975.19       1995.75        95.45 o                         
   8  11   0       4845.60       4857.73       147.51 o                         
   9  11   0        358.13        295.69        63.87 o                         
  10  11   0       1790.23       1750.18       106.49 o                         
  11  11   0       1874.40       2140.69       119.36 o                         
  -4  12   0        934.91       1087.88       112.87 o                         
  -3  12   0       1737.52       1878.61       124.02 o                         
  -2  12   0        712.72        594.20        73.69 o                         
  -1  12   0        306.97        251.57        53.56 o                         
   0  12   0       5650.03       5903.06       170.40 o                         
   1  12   0       1880.44       1770.29        96.78 o                         
   2  12   0         14.39         44.01        53.14 o                         
   3  12   0       1380.07       1611.70        87.25 o                         
   4  12   0       6028.02       6296.77       154.41 o                         
   5  12   0         43.45          3.65        50.54 o                         
   6  12   0       1588.04       1635.63        89.47 o                         
   7  12   0       1925.53       2010.16        99.27 o                         
   8  12   0        633.01        595.63        71.69 o                         
   9  12   0       1602.90       1632.33       105.97 o                         
  10  12   0       2581.61       2623.42       135.64 o                         
  11  12   0        260.73        303.00        77.46 o                         
  -2  13   0        266.91        290.29        75.72 o                         
  -1  13   0       3077.11       3184.29       174.94 o                         
   0  13   0       1512.91       1441.84       105.12 o                         
   1  13   0        447.50        481.87        69.25 o                         
   2  13   0       1777.41       2018.62        99.35 o                         
   3  13   0       1588.15       1683.51        93.61 o                         
   4  13   0        102.14        127.59        55.56 o                         
   5  13   0       2154.69       2279.07       111.29 o                         
   6  13   0       3557.52       3617.22       127.22 o                         
   7  13   0         75.67         25.11        63.63 o                         
   8  13   0        808.18        842.98        82.25 o                         
   9  13   0       2490.09       2598.78       123.94 o                         
  10  13   0        173.88         88.16        74.21 o                         
  -1  14   0        936.49        916.16       111.98 o                         
   0  14   0        169.26        153.89        75.21 o                         
   1  14   0       3273.48       3428.38       217.30 o                         
   2  14   0       1049.38       1164.95        99.44 o                         
   3  14   0        182.90         92.04        64.92 o                         
   4  14   0       1145.53       1075.81        92.28 o                         
   5  14   0       2895.72       2669.72       129.32 o                         
   6  14   0          5.91        -35.35        67.18 o                         
   7  14   0        903.79        737.14        86.48 o                         
   8  14   0       1634.84       1574.29       139.04 o                         
   9  14   0        218.52        227.00        81.61 o                         
   2  15   0        117.04        104.23        80.90 o                         
   3  15   0       1174.43       1332.38       106.12 o                         
   4  15   0       2023.56       2179.00       123.20 o                         
   5  15   0        205.13         89.72        69.65 o                         
   6  15   0       2653.79       2738.33       126.83 o                         
   7  15   0       1632.22       1564.00       116.64 o                         
  -6 -15   1        209.56        287.23        69.26 o                         
  -5 -15   1       3141.16       3067.73       195.68 o                         
  -4 -15   1        627.69        593.21        93.16 o                         
  -3 -15   1        106.43         15.75        72.94 o                         
  -2 -15   1        846.27        676.18       110.60 o                         
  -8 -14   1        443.61        491.84        86.40 o                         
  -7 -14   1         34.04        -65.92        67.59 o                         
  -6 -14   1       1692.10       1597.73       102.77 o                         
  -5 -14   1       1633.22       1754.88       105.56 o                         
  -4 -14   1        207.07        169.69        68.14 o                         
  -3 -14   1       1777.16       1833.49       121.28 o                         
  -2 -14   1        832.38        739.90        98.06 o                         
  -1 -14   1          0.60         20.37        92.84 o                         
   0 -14   1       1946.12       1665.86       128.64 o                         
 -10 -13   1       2908.88       3007.41       152.09 o                         
  -9 -13   1        465.39        390.71        86.05 o                         
  -8 -13   1       1029.87       1009.29        92.00 o                         
  -7 -13   1       1811.12       1820.13       118.85 o                         
  -6 -13   1       3489.84       3501.92       162.82 o                         
  -5 -13   1        302.16        313.67        72.47 o                         
  -4 -13   1       2459.78       2365.59       159.85 o                         
  -3 -13   1       2326.59       2521.69       116.36 o                         
  -2 -13   1         88.48         23.64        56.12 o                         
  -1 -13   1       2000.40       1855.50       113.65 o                         
   0 -13   1       2008.64       2110.42       119.41 o                         
   1 -13   1          7.66        -69.37        69.37 o                         
   2 -13   1        696.90        620.45        89.57 o                         
 -10 -12   1        806.57        864.45        98.30 o                         
  -9 -12   1        353.75        254.14        65.12 o                         
  -8 -12   1       2697.02       2669.56       119.56 o                         
  -7 -12   1        479.17        477.14        65.51 o                         
  -6 -12   1         27.69        -43.99        55.34 o                         
  -5 -12   1       2386.09       2383.17       122.89 o                         
  -4 -12   1        946.41        884.40        73.81 o                         
  -3 -12   1        853.22        821.26        72.20 o                         
  -2 -12   1       4732.09       4848.43       136.16 o                         
  -1 -12   1       2181.05       2430.12       108.77 o                         
   0 -12   1          0.35        -29.93        48.81 o                         
   1 -12   1       2875.63       2540.29       116.71 o                         
   2 -12   1       2039.97       2185.36       110.61 o                         
   3 -12   1        214.68        295.23        73.16 o                         
 -11 -11   1        603.80        490.37        92.18 o                         
 -10 -11   1       1011.31       1003.40        95.97 o                         
  -9 -11   1       4002.03       4322.72       165.08 o                         
  -8 -11   1        245.42        157.64        56.50 o                         
  -7 -11   1       1256.54       1358.47        87.60 o                         
  -6 -11   1       3505.46       3341.21       138.83 o                         
  -5 -11   1       3190.14       3249.80       109.51 o                         
  -4 -11   1        110.88        160.65        50.43 o                         
  -3 -11   1       3614.17       3589.80       111.57 o                         
  -2 -11   1       2141.34       2287.15        93.37 o                         
  -1 -11   1          3.99        -23.05        42.20 o                         
   0 -11   1       2213.39       2297.62        95.65 o                         
   1 -11   1       2740.18       2864.66       107.45 o                         
   2 -11   1        120.01         22.36        46.74 o                         
   3 -11   1        435.08        302.27        73.42 o                         
   4 -11   1       2223.50       2247.70       125.70 o                         
   5 -11   1        165.47        162.62        61.60 o                         
 -11 -10   1        369.87        252.01        74.52 o                         
 -10 -10   1       3592.11       3797.03       151.54 o                         
  -9 -10   1        192.17        176.25        61.86 o                         
  -8 -10   1       1673.60       1764.21       109.10 o                         
  -7 -10   1       2777.73       2718.62       109.37 o                         
  -6 -10   1       2416.21       2314.34        98.52 o                         
  -5 -10   1        420.77        327.82        46.71 o                         
  -4 -10   1      10992.46      11282.33       167.98 o                         
  -3 -10   1        913.99        876.00        42.88 o                         
  -2 -10   1          1.81        -22.91        22.91 o                         
  -1 -10   1       9190.38       9010.69       127.94 o                         
   0 -10   1       3403.66       3422.98       101.57 o                         
   1 -10   1        284.18        151.88        46.47 o                         
   2 -10   1       2530.27       2291.79       105.24 o                         
   3 -10   1       4788.30       4974.53       170.35 o                         
   4 -10   1       1616.85       1698.75       100.22 o                         
   5 -10   1       1552.16       1704.91       106.99 o                         
   6 -10   1       2332.91       2508.16       168.91 o                         
 -12  -9   1        547.48        596.39       106.95 o                         
 -11  -9   1       1915.28       2042.22       119.35 o                         
 -10  -9   1       1013.25        958.72        90.12 o                         
  -9  -9   1       2827.68       2752.04       148.92 o                         
  -8  -9   1       4661.53       4864.51       147.88 o                         
  -7  -9   1       1655.75       1694.90        89.02 o                         
  -6  -9   1        763.78        692.08        55.06 o                         
  -5  -9   1       8407.49       7827.46       127.91 o                         
  -4  -9   1       3839.57       3808.14        95.73 o                         
  -3  -9   1       1132.71       1115.50        40.87 o                         
  -2  -9   1       5376.26       5468.16        85.82 o                         
  -1  -9   1       6536.07       6490.08        92.55 o                         
   0  -9   1        310.13        249.07        33.09 o                         
   1  -9   1       4355.25       4528.02        96.92 o                         
   2  -9   1       2984.92       3062.31       104.20 o                         
   3  -9   1        107.20         44.46        43.15 o                         
   4  -9   1       2136.32       2121.14        93.55 o                         
   5  -9   1       2805.34       2974.19       119.04 o                         
   6  -9   1        142.10        153.98        70.19 o                         
   7  -9   1        657.02        571.02        86.83 o                         
 -12  -8   1       1527.17       1788.52       132.77 o                         
 -11  -8   1        207.41        132.30        69.21 o                         
 -10  -8   1        888.06        991.27        88.43 o                         
  -9  -8   1       5731.35       5974.90       184.48 o                         
  -8  -8   1        136.17        115.51        38.28 o                         
  -7  -8   1        675.08        721.84        47.96 o                         
  -6  -8   1       6039.99       6058.65       117.29 o                         
  -5  -8   1       5179.09       4849.79        95.83 o                         
  -4  -8   1        402.29        442.77        34.50 o                         
  -3  -8   1      10537.73      10776.80       126.55 o                         
  -2  -8   1       9480.02       9352.44       114.11 o                         
  -1  -8   1        591.47        582.20        30.33 o                         
   0  -8   1       7728.88       7509.03       102.16 o                         
   1  -8   1       4826.90       4790.89        95.70 o                         
   2  -8   1         29.40         22.05        29.29 o                         
   3  -8   1       3929.96       3895.84        94.93 o                         
   4  -8   1       6591.77       6619.08       142.36 o                         
   5  -8   1       1716.27       1612.03        83.81 o                         
   6  -8   1       1806.29       1796.92       121.53 o                         
   7  -8   1       1918.15       1933.97       107.65 o                         
 -12  -7   1         39.87        -10.57        74.48 o                         
 -11  -7   1       2050.47       1941.37       124.07 o                         
 -10  -7   1       4863.78       5006.67       155.30 o                         
  -9  -7   1       5497.95       5686.60       132.41 o                         
  -8  -7   1       3756.11       3799.20        86.37 o                         
  -7  -7   1       3971.83       4081.11        85.33 o                         
  -6  -7   1       4183.82       4108.03        77.08 o                         
  -5  -7   1         11.40         11.36        22.74 o                         
  -4  -7   1      12713.19      12389.38       135.51 o                         
  -3  -7   1       4365.66       4527.85        72.03 o                         
  -2  -7   1        537.87        536.02        30.42 o                         
  -1  -7   1      15089.85      15102.99       183.62 o                         
   0  -7   1      18501.26      18622.30       193.57 o                         
   1  -7   1        314.87        316.69        30.12 o                         
   2  -7   1       4586.62       4514.93        82.54 o                         
   3  -7   1       5967.15       6028.29       106.13 o                         
   4  -7   1       1229.01       1204.62        57.02 o                         
   5  -7   1       2325.37       2316.76        85.94 o                         
   6  -7   1       3411.73       3312.28       124.18 o                         
   7  -7   1        130.48         88.14        57.88 o                         
   8  -7   1        257.45        266.34        61.57 o                         
 -12  -6   1        676.93        562.73        93.47 o                         
 -11  -6   1       2284.19       2213.35       120.91 o                         
 -10  -6   1       1905.06       1933.61       147.17 o                         
  -9  -6   1       1624.16       1655.96        76.88 o                         
  -8  -6   1       4663.91       4865.54        97.62 o                         
  -7  -6   1        741.03        731.09        48.01 o                         
  -6  -6   1        122.69        133.09        29.36 o                         
  -5  -6   1      12975.78      12913.82       131.08 o                         
  -4  -6   1       6691.88       6323.53        89.87 o                         
  -3  -6   1        556.67        614.63        29.26 o                         
  -2  -6   1       6538.17       6581.12        69.26 o                         
  -1  -6   1      11689.40      11533.03        99.90 o                         
   0  -6   1        224.89        171.28        20.53 o                         
   1  -6   1       2728.51       2521.83        51.02 o                         
   2  -6   1       6365.99       6270.40        89.52 o                         
   3  -6   1        526.40        501.18        34.43 o                         
   4  -6   1       3183.71       3041.03        68.58 o                         
   5  -6   1       7671.39       7721.29       134.72 o                         
   6  -6   1       1236.06       1239.79        71.74 o                         
   7  -6   1       1308.01       1289.63        86.15 o                         
   8  -6   1       3238.64       3649.80       137.69 o                         
   9  -6   1       1743.23       1827.85       111.72 o                         
 -12  -5   1       2225.13       2268.60       140.41 o                         
 -11  -5   1       1110.48        981.22        87.09 o                         
 -10  -5   1        100.25         99.21        53.60 o                         
  -9  -5   1      10000.70      10078.75       208.84 o                         
  -8  -5   1       3663.18       3648.85       103.48 o                         
  -7  -5   1         42.98         53.02        27.40 o                         
  -6  -5   1       6463.04       6364.06        96.96 o                         
  -5  -5   1      11876.67      11748.72       120.28 o                         
  -4  -5   1        924.41        988.93        27.60 o                         
  -3  -5   1       4178.19       4143.56        56.24 o                         
  -2  -5   1      14967.30      15069.85       127.76 o                         
  -1  -5   1         33.60          9.83        15.75 o                         
   0  -5   1      14235.14      14059.73       115.13 o                         
   1  -5   1      23235.82      23617.71       194.77 o                         
   2  -5   1       1773.50       1696.51        46.91 o                         
   3  -5   1       2859.86       2854.25        53.76 o                         
   4  -5   1       9046.64       9034.15       113.92 o                         
   5  -5   1       1353.10       1236.06        55.86 o                         
   6  -5   1       1424.03       1436.48        62.62 o                         
   7  -5   1       1285.02       1258.75        84.72 o                         
   8  -5   1       1724.83       1802.55       114.42 o                         
   9  -5   1        107.11         58.17        69.46 o                         
 -12  -4   1        463.35        251.26        90.93 o                         
 -11  -4   1        406.34        310.92        70.68 o                         
 -10  -4   1       4530.41       4520.72       145.29 o                         
  -9  -4   1       1321.33       1206.33        66.01 o                         
  -8  -4   1       1076.12        977.30        61.30 o                         
  -7  -4   1       2764.09       2571.15        61.48 o                         
  -6  -4   1       4809.71       4698.92        72.07 o                         
  -5  -4   1        348.40        349.68        27.21 o                         
  -4  -4   1      14449.47      14340.55       123.85 o                         
  -3  -4   1      10898.12      11085.50        99.52 o                         
  -2  -4   1        342.04        347.29        18.59 o                         
  -1  -4   1      10520.13      10774.67        88.67 o                         
   0  -4   1       5933.94       5646.48        60.18 o                         
   1  -4   1       1160.01       1219.71        30.89 o                         
   2  -4   1       7243.46       7351.46        71.10 o                         
   3  -4   1       8985.28       8896.89        97.93 o                         
   4  -4   1       2100.73       2082.92        60.37 o                         
   5  -4   1       2470.41       2394.85        64.39 o                         
   6  -4   1       6164.52       6281.50       107.90 o                         
   7  -4   1        737.08        836.28        58.84 o                         
   8  -4   1         33.45        -31.65        49.99 o                         
   9  -4   1       4385.12       4326.10       148.15 o                         
  10  -4   1       1060.36        854.75        91.19 o                         
 -12  -3   1       1154.05        751.05       104.56 o                         
 -11  -3   1       1616.15       1823.20       130.62 o                         
 -10  -3   1       2616.39       2819.41       119.94 o                         
  -9  -3   1         29.58         15.94        42.11 o                         
  -8  -3   1       3740.79       3648.72        89.27 o                         
  -7  -3   1       2024.91       1938.35        59.38 o                         
  -6  -3   1         40.36         22.54        18.74 o                         
  -5  -3   1      13449.04      13503.67       127.55 o                         
  -4  -3   1       6518.68       6412.17        74.10 o                         
  -3  -3   1        293.23        335.13        20.89 o                         
  -2  -3   1       1496.46       1576.80        27.07 o                         
  -1  -3   1      12515.03      12570.60        97.83 o                         
   0  -3   1       1481.12       1584.58        27.20 o                         
   1  -3   1      13411.11      13547.34       111.91 o                         
   2  -3   1      19769.14      19463.20       154.64 o                         
   3  -3   1       8396.30       8079.68        78.07 o                         
   4  -3   1       4481.24       4485.55        63.09 o                         
   5  -3   1      14121.66      14214.54       161.67 o                         
   6  -3   1        140.49        128.90        28.60 o                         
   7  -3   1        172.66        152.73        28.81 o                         
   8  -3   1       2874.90       2944.73       112.99 o                         
   9  -3   1       1355.91       1574.80        92.83 o                         
  10  -3   1         49.75         57.86        65.65 o                         
 -12  -2   1       2219.00       2278.64       153.97 o                         
 -11  -2   1        218.22        281.53        73.77 o                         
 -10  -2   1         92.08         53.07        53.39 o                         
  -9  -2   1      12346.87      12354.94       193.83 o                         
  -8  -2   1       1656.01       1692.91        64.26 o                         
  -7  -2   1        573.48        605.62        41.84 o                         
  -6  -2   1       3136.20       3214.86        68.70 o                         
  -5  -2   1      11233.11      11730.92       111.11 o                         
  -4  -2   1        812.59        729.16        25.72 o                         
  -3  -2   1      10356.35      10178.05        93.93 o                         
  -2  -2   1       1814.24       1842.94        29.69 o                         
  -1  -2   1        128.89        186.58        13.17 o                         
   0  -2   1      13609.31      14897.77       116.47 o                         
   1  -2   1      26135.92      27608.05       188.45 o                         
   2  -2   1        351.71        352.53        16.90 o                         
   3  -2   1       4503.17       4489.68        50.18 o                         
   4  -2   1      10146.16      10139.52        97.77 o                         
   5  -2   1       2621.67       2561.24        53.16 o                         
   6  -2   1       3535.19       3403.85        58.08 o                         
   7  -2   1       3931.95       3982.22        84.45 o                         
   8  -2   1       2696.27       2716.94        84.18 o                         
   9  -2   1        272.55        111.55        59.83 o                         
  10  -2   1       3822.81       3531.62       137.84 o                         
  11  -2   1        792.06        686.89        91.92 o                         
 -12  -1   1         14.11        -60.75        62.65 o                         
 -11  -1   1         53.17        110.27        66.66 o                         
 -10  -1   1       3410.16       3133.29       118.96 o                         
  -9  -1   1       1726.79       1614.35        76.43 o                         
  -8  -1   1       1968.86       1861.92        61.83 o                         
  -7  -1   1       1615.24       1661.17        52.86 o                         
  -6  -1   1       6785.37       6867.85        93.89 o                         
  -5  -1   1         12.28         -7.84        16.53 o                         
  -4  -1   1      24086.42      24591.81       189.92 o                         
  -3  -1   1        500.17        622.60        26.83 o                         
  -2  -1   1        315.39        397.55        17.84 o                         
  -1  -1   1      16126.97      16022.30       140.86 o                         
   0  -1   1      34103.49      35227.79       267.68 o                         
   1  -1   1        398.39        372.81        11.67 o                         
   2  -1   1       2902.97       3097.40        36.72 o                         
   3  -1   1      23527.93      24137.81       181.91 o                         
   4  -1   1       8626.86       8745.40        83.61 o                         
   5  -1   1       5005.21       4705.20        60.64 o                         
   6  -1   1      10243.61      10076.61       115.42 o                         
   7  -1   1       1653.67       1628.40        52.16 o                         
   8  -1   1        158.65        143.90        34.53 o                         
   9  -1   1       3916.61       3757.55       138.04 o                         
  10  -1   1       1692.74       1657.27        97.93 o                         
  11  -1   1         59.85         -9.54        72.16 o                         
 -11   0   1       1490.58       1577.27       104.86 o                         
 -10   0   1       1824.52       1930.36       110.17 o                         
  -9   0   1       1539.11       1466.80        74.79 o                         
  -8   0   1       7097.01       7353.82       180.57 o                         
  -7   0   1       5485.31       5641.93        89.67 o                         
  -6   0   1        703.20        742.24        34.84 o                         
  -5   0   1       9562.34       9328.86       101.17 o                         
  -4   0   1       6371.70       6550.24        77.56 o                         
  -3   0   1       1817.13       1815.47        32.69 o                         
  -2   0   1      21659.94      23688.08       186.72 o                         
  -1   0   1      18268.18      20236.88       154.58 o                         
   0   0   1        211.50        212.06        11.65 o                         
   1   0   1      29667.04      31665.25       222.99 o                         
   2   0   1      12966.44      13630.88       109.87 o                         
   3   0   1      11861.38      12223.30       106.84 o                         
   4   0   1      11479.07      11921.81       105.25 o                         
   5   0   1      13324.97      13568.89       123.41 o                         
   6   0   1       1622.79       1712.54        52.79 o                         
   7   0   1        478.86        469.57        33.84 o                         
   8   0   1       7524.55       7575.95       114.21 o                         
   9   0   1       3587.17       3700.69       101.00 o                         
  10   0   1        372.82        427.36        61.24 o                         
  11   0   1       2336.15       2717.97       134.61 o                         
  12   0   1       2076.94       2112.33       139.80 o                         
 -11   1   1        357.92        254.05        82.08 o                         
 -10   1   1        600.44        577.21        75.76 o                         
  -9   1   1       4184.37       4041.90       108.10 o                         
  -8   1   1        446.70        462.00        47.98 o                         
  -7   1   1        628.31        536.49        37.83 o                         
  -6   1   1       9179.10       8828.03       112.65 o                         
  -5   1   1      15325.71      15834.87       158.94 o                         
  -4   1   1       2451.38       2487.03        42.11 o                         
  -3   1   1       4137.59       3788.67        50.12 o                         
  -2   1   1      11617.79      11707.79       106.37 o                         
  -1   1   1        715.99        872.24        21.12 o                         
   0   1   1      17116.97      18223.21       142.58 o                         
   1   1   1      11919.10      13400.52       102.31 o                         
   2   1   1       6564.67       6734.55        63.78 o                         
   3   1   1      23152.07      24464.10       188.26 o                         
   4   1   1      39722.67      41292.72       316.83 o                         
   5   1   1       2388.38       2478.36        43.78 o                         
   6   1   1       3231.88       3203.89        62.94 o                         
   7   1   1      11114.31      11165.69       145.61 o                         
   8   1   1       3640.75       3721.42        83.69 o                         
   9   1   1        121.43        123.10        40.68 o                         
  10   1   1       2515.28       2454.52       103.51 o                         
  11   1   1       1581.50       1526.17        98.74 o                         
  12   1   1         15.45        -73.56        73.56 o                         
 -11   2   1        870.48        653.05        97.06 o                         
 -10   2   1       3985.77       3926.84       165.51 o                         
  -9   2   1       1137.47       1072.45        74.49 o                         
  -8   2   1        661.83        625.57        50.96 o                         
  -7   2   1       3891.80       3861.18        79.13 o                         
  -6   2   1       6377.15       6248.23        90.06 o                         
  -5   2   1         36.81         67.83        22.69 o                         
  -4   2   1       9277.07       9344.39        95.09 o                         
  -3   2   1       5695.87       5691.84        66.68 o                         
  -2   2   1       2212.82       2269.27        41.47 o                         
  -1   2   1      32293.72      34550.11       251.81 o                         
   0   2   1      38963.12      42182.77       299.86 o                         
   1   2   1         60.40         70.60        10.81 o                         
   2   2   1       2322.85       2219.43        36.85 o                         
   3   2   1      43030.60      44256.52       342.81 o                         
   4   2   1       5757.64       5869.32        74.60 o                         
   5   2   1       7555.99       8115.70        85.62 o                         
   6   2   1      13769.60      13843.81       147.76 o                         
   7   2   1      11536.61      11806.09       153.84 o                         
   8   2   1         96.48        119.99        36.54 o                         
   9   2   1       5863.99       5664.01       119.92 o                         
  10   2   1       4388.35       4397.00       129.79 o                         
  11   2   1        183.98        162.78        71.09 o                         
  12   2   1       1385.13       1513.24       113.85 o                         
 -10   3   1        901.29        760.55        95.95 o                         
  -9   3   1       1028.65        992.38        85.15 o                         
  -8   3   1       4045.41       4039.33       133.31 o                         
  -7   3   1       2772.78       2918.06        91.80 o                         
  -6   3   1        115.21         94.82        25.44 o                         
  -5   3   1      11195.78      11124.78       128.53 o                         
  -4   3   1      16179.37      16285.88       158.12 o                         
  -3   3   1         98.41         90.98        19.46 o                         
  -2   3   1       6472.04       6374.88        71.87 o                         
  -1   3   1       3065.22       3064.35        41.80 o                         
   0   3   1         50.88         22.86        15.65 o                         
   1   3   1        282.04        257.03        18.03 o                         
   2   3   1      20231.06      21666.07       162.51 o                         
   3   3   1         70.59         82.08        20.17 o                         
   4   3   1      11745.60      11476.60       111.71 o                         
   5   3   1      38213.45      38492.48       300.27 o                         
   6   3   1       9776.59      10091.30       126.05 o                         
   7   3   1       3358.66       3222.49        90.56 o                         
   8   3   1       8814.98       8858.82       132.19 o                         
   9   3   1       5388.37       5436.86       153.74 o                         
  10   3   1        113.47         97.29        45.53 o                         
  11   3   1       2915.78       2875.40       159.35 o                         
  12   3   1       1566.15       1682.36       126.43 o                         
 -10   4   1        281.38        259.41        87.92 o                         
  -9   4   1       6059.31       6325.25       169.99 o                         
  -8   4   1       1625.68       1669.28        93.94 o                         
  -7   4   1        282.33        283.39        45.89 o                         
  -6   4   1       2253.35       2417.17        66.70 o                         
  -5   4   1      10108.92      10045.03       126.68 o                         
  -4   4   1        980.39       1009.10        40.58 o                         
  -3   4   1      11097.77      10914.20       114.04 o                         
  -2   4   1       4909.18       4789.59        57.99 o                         
  -1   4   1       4572.72       4680.22        56.45 o                         
   0   4   1      19754.45      21110.62       166.53 o                         
   1   4   1      34328.38      36719.53       293.81 o                         
   2   4   1        383.45        428.18        25.36 o                         
   3   4   1       3665.75       3645.44        50.71 o                         
   4   4   1      22564.11      22537.39       186.75 o                         
   5   4   1      11424.11      11198.47       122.63 o                         
   6   4   1        755.36        788.68        39.08 o                         
   7   4   1       5471.23       5352.12        88.36 o                         
   8   4   1       6430.74       6136.55       117.42 o                         
   9   4   1        944.38        835.86        54.94 o                         
  10   4   1       6732.80       6809.45       156.02 o                         
  11   4   1       2819.19       2606.61       127.04 o                         
  12   4   1        190.56         93.74        75.17 o                         
  -9   5   1       1225.44       1160.05        94.97 o                         
  -8   5   1        852.73        803.19        76.45 o                         
  -7   5   1       1954.30       1973.40        85.82 o                         
  -6   5   1       4393.90       4681.31       111.72 o                         
  -5   5   1        391.31        414.25        33.23 o                         
  -4   5   1       8471.78       8352.81       122.40 o                         
  -3   5   1       5772.09       5702.02        78.54 o                         
  -2   5   1        608.18        656.93        31.77 o                         
  -1   5   1       4125.86       3900.18        55.07 o                         
   0   5   1      16915.10      17818.98       152.10 o                         
   1   5   1        531.03        538.72        25.82 o                         
   2   5   1       4870.14       5042.05        63.45 o                         
   3   5   1      18088.88      18629.12       164.29 o                         
   4   5   1       7264.61       7279.90       102.06 o                         
   5   5   1       3173.30       3026.03        61.33 o                         
   6   5   1      11922.74      12221.41       133.14 o                         
   7   5   1       4143.18       4152.39        78.68 o                         
   8   5   1        558.44        655.72        51.18 o                         
   9   5   1      11885.37      12189.01       185.37 o                         
  10   5   1       6049.12       5839.41       132.79 o                         
  11   5   1         28.54         -5.34        63.04 o                         
  12   5   1        595.41        550.37        88.40 o                         
  -9   6   1       1057.74       1027.98       105.16 o                         
  -8   6   1       2661.45       2642.18       117.73 o                         
  -7   6   1        750.55        831.45        85.27 o                         
  -6   6   1        147.55        159.44        50.73 o                         
  -5   6   1       8641.11       8892.36       148.58 o                         
  -4   6   1       4005.71       4027.92        96.89 o                         
  -3   6   1        180.96        218.38        29.31 o                         
  -2   6   1       2701.15       2517.40        49.73 o                         
  -1   6   1      13457.35      13264.35       126.65 o                         
   0   6   1        367.80        249.46        20.89 o                         
   1   6   1       2682.30       2455.18        45.02 o                         
   2   6   1      12422.20      12644.78       121.86 o                         
   3   6   1        954.29       1089.84        30.95 o                         
   4   6   1       4333.29       4141.24        64.61 o                         
   5   6   1      14263.20      13905.48       160.31 o                         
   6   6   1       3265.98       3383.20        70.84 o                         
   7   6   1         17.17         47.64        29.04 o                         
   8   6   1       5799.00       5944.30       112.08 o                         
   9   6   1       3639.93       3743.20       100.14 o                         
  10   6   1         39.07         74.04        45.10 o                         
  11   6   1       1803.30       1864.48       110.62 o                         
  12   6   1       1544.71       1478.43       109.07 o                         
  -8   7   1        841.87        708.55        92.45 o                         
  -7   7   1         31.85         -9.52        62.74 o                         
  -6   7   1       2881.01       2759.20       109.39 o                         
  -5   7   1       2821.28       2843.59       106.65 o                         
  -4   7   1        154.02        173.20        35.65 o                         
  -3   7   1       2633.17       2481.30        62.91 o                         
  -2   7   1       4718.19       4824.39        75.75 o                         
  -1   7   1        879.82        864.28        39.07 o                         
   0   7   1       5232.84       5032.50        71.95 o                         
   1   7   1       5849.77       5418.23        73.23 o                         
   2   7   1       4866.54       5105.58        77.73 o                         
   3   7   1       1273.76       1407.79        36.95 o                         
   4   7   1       9062.00       8630.31       105.99 o                         
   5   7   1       6498.94       5902.65        93.56 o                         
   6   7   1       1640.53       1599.24        51.36 o                         
   7   7   1       4039.47       4193.20        86.58 o                         
   8   7   1       5510.64       5691.13       108.27 o                         
   9   7   1        349.62        345.66        47.43 o                         
  10   7   1       7581.64       8298.82       187.85 o                         
  11   7   1       2166.60       2226.45       109.81 o                         
  12   7   1        114.15         69.65        78.53 o                         
  -7   8   1       1577.88       1545.20       103.47 o                         
  -6   8   1       1926.41       2136.62       106.35 o                         
  -5   8   1        707.88        715.07        63.52 o                         
  -4   8   1       5344.95       5587.63       130.24 o                         
  -3   8   1       6391.99       6317.27       100.57 o                         
  -2   8   1       1112.79       1126.71        58.87 o                         
  -1   8   1       2461.27       2478.01        64.27 o                         
   0   8   1       7768.40       7276.46       103.92 o                         
   1   8   1        736.51        729.81        36.31 o                         
   2   8   1       2734.31       2634.69        59.70 o                         
   3   8   1       5651.66       5593.01        81.34 o                         
   4   8   1        140.54        110.99        21.51 o                         
   5   8   1       4425.50       4248.08        84.69 o                         
   6   8   1       7460.88       7023.54       117.90 o                         
   7   8   1       4154.72       4239.63        89.92 o                         
   8   8   1         60.84         67.78        36.92 o                         
   9   8   1       6445.94       6996.70       137.11 o                         
  10   8   1       2246.77       2393.31        95.21 o                         
  11   8   1          7.70        -59.07        67.80 o                         
  12   8   1       1649.33       1613.40       124.26 o                         
  -7   9   1        904.86        811.19        91.56 o                         
  -6   9   1         15.92          5.68        53.44 o                         
  -5   9   1       3487.26       3435.71       120.11 o                         
  -4   9   1       2619.55       2489.59        98.47 o                         
  -3   9   1         14.03        -39.79        39.79 o                         
  -2   9   1       2669.37       2629.50        94.59 o                         
  -1   9   1       3480.61       3521.57        94.93 o                         
   0   9   1        644.49        577.63        42.77 o                         
   1   9   1       6192.79       6098.55        96.68 o                         
   2   9   1       4802.00       4593.81        90.12 o                         
   3   9   1       2693.39       2675.21        62.34 o                         
   4   9   1         70.20         85.28        27.89 o                         
   5   9   1       4428.37       4185.97        76.18 o                         
   6   9   1       2047.86       1970.59        64.21 o                         
   7   9   1        524.82        558.84        44.46 o                         
   8   9   1       2815.86       2891.36        96.90 o                         
   9   9   1       5196.46       5591.24       134.05 o                         
  10   9   1        421.51        408.49        61.34 o                         
  11   9   1       2024.81       2059.80       116.95 o                         
  12   9   1       1974.00       1746.45       125.21 o                         
  -6  10   1       1736.86       1835.87       137.67 o                         
  -5  10   1       2779.45       2771.86       122.22 o                         
  -4  10   1         12.41         74.97        57.08 o                         
  -3  10   1       2481.83       2731.51       111.98 o                         
  -2  10   1       4022.12       4064.02       128.49 o                         
  -1  10   1       1179.24       1121.08        71.95 o                         
   0  10   1       1171.54       1250.82        64.50 o                         
   1  10   1      12807.95      12837.92       174.14 o                         
   2  10   1        783.58        738.35        44.65 o                         
   3  10   1       1139.93       1140.15        46.15 o                         
   4  10   1       6364.79       6311.02       113.58 o                         
   5  10   1       1500.06       1402.51        66.21 o                         
   6  10   1       2645.13       2668.90        90.99 o                         
   7  10   1       4312.55       4359.68       118.28 o                         
   8  10   1       2140.79       2165.13       103.23 o                         
   9  10   1         70.24         71.21        60.71 o                         
  10  10   1       5014.93       5250.28       146.27 o                         
  11  10   1       1978.23       2047.53       115.21 o                         
  12  10   1         18.51        166.41        83.45 o                         
  -5  11   1          3.71        115.46        72.85 o                         
  -4  11   1       1995.26       2182.16       112.07 o                         
  -3  11   1       1788.74       1778.84        96.05 o                         
  -2  11   1         28.26        -44.06        50.35 o                         
  -1  11   1       1068.89       1288.63        96.21 o                         
   0  11   1       5561.38       5856.61       141.78 o                         
   1  11   1        404.95        316.63        58.06 o                         
   2  11   1       4617.22       4816.96       120.03 o                         
   3  11   1       2589.53       2631.65        75.03 o                         
   4  11   1       4603.76       4507.88       112.69 o                         
   5  11   1       1302.79       1327.99        71.82 o                         
   6  11   1       3137.03       3099.63       108.23 o                         
   7  11   1       1702.10       1689.58        89.14 o                         
   8  11   1          5.93         37.17        52.70 o                         
   9  11   1       4687.17       5061.85       159.35 o                         
  10  11   1       3037.92       3307.36       136.28 o                         
  11  11   1         73.23         28.96        59.69 o                         
  -4  12   1       2323.80       2207.97       148.09 o                         
  -3  12   1          1.76         35.14        61.22 o                         
  -2  12   1        728.29        748.22        86.44 o                         
  -1  12   1       3010.85       3178.53       122.91 o                         
   0  12   1       1104.03       1127.34       106.75 o                         
   1  12   1       1227.42       1280.76        87.35 o                         
   2  12   1       4492.44       4825.44       161.38 o                         
   3  12   1       1743.26       1645.80        79.15 o                         
   4  12   1         32.61         48.30        44.66 o                         
   5  12   1       7252.60       7428.23       162.20 o                         
   6  12   1        846.97        872.84        65.62 o                         
   7  12   1          5.99         32.87        50.30 o                         
   8  12   1       2745.72       2966.52       117.97 o                         
   9  12   1       3536.18       3490.44       138.25 o                         
  10  12   1        193.41        107.12        68.61 o                         
  11  12   1       1504.72       1517.09       110.13 o                         
  -2  13   1       1279.39       1418.51       103.56 o                         
  -1  13   1        921.10        890.50        85.04 o                         
   0  13   1       2181.10       2302.43       116.61 o                         
   1  13   1       3886.24       4134.67       247.10 o                         
   2  13   1        327.53        390.48        61.39 o                         
   3  13   1        359.01        308.37        59.72 o                         
   4  13   1       5845.36       6061.71       158.78 o                         
   5  13   1        973.84        855.53        75.42 o                         
   6  13   1        349.27        355.06        63.01 o                         
   7  13   1       2329.25       2339.09       106.54 o                         
   8  13   1       4617.02       4316.06       142.14 o                         
   9  13   1         60.69          8.49        60.32 o                         
  10  13   1       1731.66       1682.96       106.86 o                         
  -1  14   1        397.27        467.94        89.61 o                         
   0  14   1       3622.01       4151.32       179.13 o                         
   1  14   1        324.69        339.59        74.88 o                         
   2  14   1        467.01        374.63        76.88 o                         
   3  14   1       1862.24       2044.39       108.67 o                         
   4  14   1       1677.57       1824.42       106.43 o                         
   5  14   1        820.65        819.38        80.71 o                         
   6  14   1       2526.99       2489.21       109.62 o                         
   7  14   1       1176.51       1236.40        89.05 o                         
   8  14   1        387.10        242.80        65.61 o                         
   9  14   1       2305.21       2238.71       114.91 o                         
   1  15   1       1094.77       1126.13       115.89 o                         
   2  15   1       1873.83       2131.71       133.16 o                         
   3  15   1        854.94        811.82        92.15 o                         
   4  15   1        202.40        216.08        75.73 o                         
   5  15   1       3688.38       4237.47       163.71 o                         
   6  15   1       1417.83       1462.90        99.49 o                         
   7  15   1          2.69        144.13        73.04 o                         
   8  15   1       1278.58       1300.21       111.01 o                         
  -5 -15   2        773.53        670.00       119.02 o                         
  -4 -15   2        389.39        365.08        95.44 o                         
  -8 -14   2       1716.65       1711.98       152.41 o                         
  -7 -14   2       2461.59       2222.77       131.97 o                         
  -6 -14   2        573.30        653.54        95.93 o                         
  -5 -14   2        903.89       1035.61        95.21 o                         
  -4 -14   2       2739.43       3098.54       196.53 o                         
  -3 -14   2        212.47        133.88        69.93 o                         
  -2 -14   2        421.08        353.66        79.23 o                         
  -1 -14   2       1392.03       1450.85       123.68 o                         
   0 -14   2       1502.19       1566.60       126.78 o                         
  -9 -13   2       2112.44       2045.01       141.48 o                         
  -8 -13   2       2377.60       2685.54       156.11 o                         
  -7 -13   2        191.91        211.35        75.38 o                         
  -6 -13   2        762.42        944.58        95.62 o                         
  -5 -13   2       4284.56       4220.24       158.50 o                         
  -4 -13   2        369.78        549.76        75.64 o                         
  -3 -13   2        345.58        338.16        74.18 o                         
  -2 -13   2       2649.99       2885.73       148.46 o                         
  -1 -13   2       2623.12       2860.14       193.87 o                         
   0 -13   2        124.48         40.78        69.69 o                         
   1 -13   2       2626.50       2934.68       157.45 o                         
   2 -13   2        667.92        653.52        96.04 o                         
 -10 -12   2       2002.74       1807.75       125.25 o                         
  -9 -12   2       3395.72       3654.17       157.09 o                         
  -8 -12   2        277.48        358.82        73.09 o                         
  -7 -12   2        927.71       1102.80        87.01 o                         
  -6 -12   2       5198.79       5374.51       174.92 o                         
  -5 -12   2       2398.81       2375.44       102.69 o                         
  -4 -12   2       1147.59       1179.93        80.99 o                         
  -3 -12   2       2854.27       2880.37       116.42 o                         
  -2 -12   2       1522.93       1536.81        88.13 o                         
  -1 -12   2         99.57        127.73        59.85 o                         
   0 -12   2       4406.74       4492.67       203.25 o                         
   1 -12   2       1450.46       1668.51       123.16 o                         
   2 -12   2        144.30        146.39        73.97 o                         
   3 -12   2        459.78        423.52        85.58 o                         
 -11 -11   2        562.71        286.69        85.49 o                         
 -10 -11   2       2540.13       2784.60       142.73 o                         
  -9 -11   2         26.50        -32.63        63.85 o                         
  -8 -11   2       2306.51       2193.39       113.05 o                         
  -7 -11   2       3707.04       3825.44       130.97 o                         
  -6 -11   2       1284.20       1284.85        81.28 o                         
  -5 -11   2       2102.56       2165.14        93.02 o                         
  -4 -11   2       3999.98       4000.19       119.74 o                         
  -3 -11   2       1761.66       1760.35        84.61 o                         
  -2 -11   2         25.42         93.22        43.59 o                         
  -1 -11   2       3892.75       3999.52       114.89 o                         
   0 -11   2       3042.63       3034.61       105.53 o                         
   1 -11   2         47.76         62.75        51.75 o                         
   2 -11   2       2557.26       2517.32       111.87 o                         
   3 -11   2       1652.38       1953.17       103.92 o                         
   4 -11   2         60.82         86.11        70.87 o                         
 -11 -10   2       1408.02       1362.29       108.68 o                         
 -10 -10   2        550.99        488.59        77.94 o                         
  -9 -10   2       1998.87       1999.21       108.21 o                         
  -8 -10   2       4486.46       4684.20       149.68 o                         
  -7 -10   2        599.93        723.46        65.89 o                         
  -6 -10   2       1409.09       1486.64       106.12 o                         
  -5 -10   2       5298.43       5294.45       135.39 o                         
  -4 -10   2       3111.54       2999.26        86.46 o                         
  -3 -10   2       1733.41       1804.58        60.54 o                         
  -2 -10   2       1618.38       1536.75        52.20 o                         
  -1 -10   2       3888.90       3836.55        88.55 o                         
   0 -10   2        144.05         -0.03        38.35 o                         
   1 -10   2       3877.94       3999.65       114.68 o                         
   2 -10   2       1908.37       2052.92       122.92 o                         
   3 -10   2        135.68        142.52        60.07 o                         
   4 -10   2       1839.48       1726.38        94.65 o                         
   5 -10   2       1423.84       1510.76       101.25 o                         
   6 -10   2         15.80        -51.55       115.50 o                         
 -11  -9   2         59.57         51.54        73.87 o                         
 -10  -9   2       1639.55       1576.37       104.96 o                         
  -9  -9   2       4966.94       5515.11       171.30 o                         
  -8  -9   2         36.71         45.33        56.23 o                         
  -7  -9   2       2707.37       2885.11       107.68 o                         
  -6  -9   2       6053.74       6119.94       172.18 o                         
  -5  -9   2       1171.88       1125.86        53.96 o                         
  -4  -9   2       1820.46       1792.61        63.86 o                         
  -3  -9   2       6710.29       6666.35        95.91 o                         
  -2  -9   2       1472.76       1461.78        43.20 o                         
  -1  -9   2         43.43          0.67        26.14 o                         
   0  -9   2       5753.48       5617.02       100.84 o                         
   1  -9   2       2546.83       2486.69        88.55 o                         
   2  -9   2        469.21        467.55        54.79 o                         
   3  -9   2       1641.24       1582.39        76.52 o                         
   4  -9   2       2190.00       2298.68       103.56 o                         
   5  -9   2         56.61         11.03        58.56 o                         
   6  -9   2       1991.96       2100.62       126.94 o                         
 -12  -8   2        157.86        180.36        83.51 o                         
 -11  -8   2       1000.77       1083.46       116.82 o                         
 -10  -8   2       2545.35       2737.74       154.82 o                         
  -9  -8   2        854.90        824.17        82.47 o                         
  -8  -8   2       1793.26       1961.04       104.78 o                         
  -7  -8   2       3410.91       3514.98        81.39 o                         
  -6  -8   2       2616.94       2694.22        95.13 o                         
  -5  -8   2       2294.08       2362.88        79.78 o                         
  -4  -8   2       8758.28       8229.57       117.71 o                         
  -3  -8   2       1272.89       1174.95        41.20 o                         
  -2  -8   2        997.77        956.88        33.88 o                         
  -1  -8   2       7080.25       6997.67        93.25 o                         
   0  -8   2       3579.50       3522.72        69.75 o                         
   1  -8   2        986.95        932.94        48.10 o                         
   2  -8   2       4182.00       4255.19        89.83 o                         
   3  -8   2       3631.20       3682.89       102.73 o                         
   4  -8   2          1.02          0.22        36.91 o                         
   5  -8   2       3636.11       4051.97       142.45 o                         
   6  -8   2       2320.91       2401.23       108.41 o                         
   7  -8   2         15.14        -61.47        61.47 o                         
 -12  -7   2        771.05        794.41       101.87 o                         
 -11  -7   2       2445.99       2364.50       129.28 o                         
 -10  -7   2         47.53        120.71        75.92 o                         
  -9  -7   2       2069.59       2133.39       101.12 o                         
  -8  -7   2       7961.25       8272.98       179.62 o                         
  -7  -7   2        575.00        563.98        40.40 o                         
  -6  -7   2        995.83       1016.22        40.02 o                         
  -5  -7   2       5617.58       5481.16        94.01 o                         
  -4  -7   2        301.88        200.96        29.59 o                         
  -3  -7   2       3641.82       3705.96        64.04 o                         
  -2  -7   2       8139.50       8183.17        91.81 o                         
  -1  -7   2       6228.96       6247.34        77.47 o                         
   0  -7   2        479.36        487.06        29.65 o                         
   1  -7   2      12861.22      13063.71       152.54 o                         
   2  -7   2       3585.30       3475.74        72.09 o                         
   3  -7   2         60.70         61.44        27.38 o                         
   4  -7   2       4267.08       4127.93       112.20 o                         
   5  -7   2       3365.33       3584.84       111.76 o                         
   6  -7   2        346.83        311.76        58.51 o                         
   7  -7   2       2035.10       2001.29       105.34 o                         
   8  -7   2       2498.09       2565.64       177.95 o                         
 -12  -6   2        747.67        780.52        92.11 o                         
 -11  -6   2         15.33        -26.37        60.17 o                         
 -10  -6   2       1330.00       1409.75        93.66 o                         
  -9  -6   2       3687.63       3835.75       137.31 o                         
  -8  -6   2         13.03         11.15        30.45 o                         
  -7  -6   2       1312.07       1308.56        55.68 o                         
  -6  -6   2       4898.59       4833.40        85.21 o                         
  -5  -6   2       2737.69       2784.79        58.66 o                         
  -4  -6   2       4934.36       4675.18       114.27 o                         
  -3  -6   2       8685.55       8387.31        94.45 o                         
  -2  -6   2       5040.75       4866.06        58.78 o                         
  -1  -6   2        188.10        215.46        18.40 o                         
   0  -6   2      15580.62      15737.95       142.10 o                         
   1  -6   2       1228.57       1144.67        36.64 o                         
   2  -6   2        790.08        719.65        36.36 o                         
   3  -6   2       7192.02       6935.48       120.91 o                         
   4  -6   2      11271.53      11295.47       136.35 o                         
   5  -6   2        103.17         69.42        36.67 o                         
   6  -6   2       4319.66       4360.75       129.85 o                         
   7  -6   2       2851.33       2895.75       135.32 o                         
   8  -6   2        903.20        858.11        83.00 o                         
   9  -6   2       1652.03       1659.12       114.67 o                         
 -12  -5   2         41.74          2.73        70.16 o                         
 -11  -5   2       1081.78        995.35        94.37 o                         
 -10  -5   2       5020.13       5064.20       152.61 o                         
  -9  -5   2       1368.85       1281.23        84.16 o                         
  -8  -5   2       4244.60       4185.02        97.42 o                         
  -7  -5   2       4190.24       3935.76        78.45 o                         
  -6  -5   2       3206.86       2999.90        78.41 o                         
  -5  -5   2       2482.19       2474.16        52.09 o                         
  -4  -5   2      14639.17      14765.97       140.94 o                         
  -3  -5   2        139.38        197.23        18.37 o                         
  -2  -5   2        934.75        925.45        28.09 o                         
  -1  -5   2      17230.06      17294.20       132.16 o                         
   0  -5   2       9542.32       9209.98        83.19 o                         
   1  -5   2       1135.32       1251.43        35.43 o                         
   2  -5   2      12241.71      12215.72       125.22 o                         
   3  -5   2      11641.19      11184.57       122.26 o                         
   4  -5   2        653.98        599.67        31.83 o                         
   5  -5   2       5786.54       5818.98        96.22 o                         
   6  -5   2       6345.75       6447.60       133.14 o                         
   7  -5   2         58.22         57.98        49.51 o                         
   8  -5   2       1452.37       1357.96        90.20 o                         
   9  -5   2       5038.16       5798.59       170.32 o                         
 -12  -4   2       1519.22       1462.46       124.30 o                         
 -11  -4   2       1310.96       1378.59        97.97 o                         
 -10  -4   2       1023.54        880.97        83.17 o                         
  -9  -4   2       1904.46       2052.52       113.74 o                         
  -8  -4   2       1647.08       1780.51        60.77 o                         
  -7  -4   2         25.27         36.11        31.16 o                         
  -6  -4   2       3718.07       3562.31        65.11 o                         
  -5  -4   2      18616.79      18609.49       183.63 o                         
  -4  -4   2       4644.74       4501.56        54.24 o                         
  -3  -4   2       1779.82       1894.78        35.63 o                         
  -2  -4   2      14354.01      14174.43       117.86 o                         
  -1  -4   2       7019.00       7140.08        67.81 o                         
   0  -4   2        908.98       1010.32        26.77 o                         
   1  -4   2      15598.06      16016.86       129.48 o                         
   2  -4   2       1877.12       1788.30        33.86 o                         
   3  -4   2        362.00        398.43        22.21 o                         
   4  -4   2       9518.70       9371.84       101.26 o                         
   5  -4   2      11307.92      11350.52       141.51 o                         
   6  -4   2       1008.47        955.03        39.80 o                         
   7  -4   2       4013.51       4104.60       147.31 o                         
   8  -4   2       3210.07       3498.76       131.27 o                         
   9  -4   2       1780.76       1698.15       104.83 o                         
  10  -4   2        747.45        514.88        82.03 o                         
 -12  -3   2        813.94        948.78       129.15 o                         
 -11  -3   2         21.15          7.82        60.58 o                         
 -10  -3   2       1243.67       1043.33        85.79 o                         
  -9  -3   2      10713.16      10929.93       210.55 o                         
  -8  -3   2        695.37        753.54        43.53 o                         
  -7  -3   2       1678.30       1676.90        52.95 o                         
  -6  -3   2       6462.51       6297.93       128.59 o                         
  -5  -3   2      12317.91      12414.71       124.12 o                         
  -4  -3   2       1013.39       1055.13        33.31 o                         
  -3  -3   2       6609.86       6353.74        67.68 o                         
  -2  -3   2      10589.10      10303.71        87.59 o                         
  -1  -3   2        493.22        611.74        19.52 o                         
   0  -3   2      17964.83      18315.76       148.79 o                         
   1  -3   2      23436.20      23516.39       183.20 o                         
   2  -3   2        739.17        921.05        23.17 o                         
   3  -3   2       2358.89       2203.94        35.90 o                         
   4  -3   2      12683.57      12514.54       124.64 o                         
   5  -3   2        853.93        896.62        32.86 o                         
   6  -3   2       3795.87       3847.54        84.31 o                         
   7  -3   2       3739.60       3705.91       102.74 o                         
   8  -3   2       1855.43       1752.78        92.31 o                         
   9  -3   2       1078.92       1111.41        84.42 o                         
  10  -3   2       2898.59       2754.79       126.28 o                         
 -12  -2   2         28.88         51.35        77.03 o                         
 -11  -2   2       1114.44       1180.44       112.14 o                         
 -10  -2   2       3562.47       3551.33       132.93 o                         
  -9  -2   2         40.75         39.29        49.20 o                         
  -8  -2   2       2947.80       3139.38        84.49 o                         
  -7  -2   2       1942.46       2057.04        64.30 o                         
  -6  -2   2       3181.42       3228.18        68.40 o                         
  -5  -2   2       2381.85       2399.29        46.18 o                         
  -4  -2   2      16834.44      17434.00       171.14 o                         
  -3  -2   2       4914.08       5185.35        58.80 o                         
  -2  -2   2        150.99        178.29        15.52 o                         
  -1  -2   2      37741.71      40350.13       354.62 o                         
   0  -2   2       9351.41       9558.42        78.93 o                         
   1  -2   2       1982.36       2095.90        29.25 o                         
   2  -2   2      12218.62      12774.46        99.13 o                         
   3  -2   2      12864.34      12604.03       103.04 o                         
   4  -2   2       2129.18       2149.18        35.58 o                         
   5  -2   2       8430.70       8058.44        91.05 o                         
   6  -2   2       7231.79       7335.66       100.65 o                         
   7  -2   2        482.02        444.13        32.90 o                         
   8  -2   2       3564.18       3719.19       132.90 o                         
   9  -2   2       6396.58       6608.84       171.69 o                         
  10  -2   2        502.50        418.98        69.58 o                         
  11  -2   2        370.26        277.04        70.83 o                         
 -11  -1   2       1061.28       1203.98       113.00 o                         
 -10  -1   2        906.75        822.17        82.15 o                         
  -9  -1   2       4677.46       4727.29       119.01 o                         
  -8  -1   2       5991.39       6225.43       123.34 o                         
  -7  -1   2       3018.27       3127.03        87.45 o                         
  -6  -1   2       1516.93       1573.09        60.10 o                         
  -5  -1   2      12651.58      12094.20       131.09 o                         
  -4  -1   2       5041.52       5127.27        61.91 o                         
  -3  -1   2       1500.96       1761.67        38.07 o                         
  -2  -1   2        521.42        530.09        19.18 o                         
  -1  -1   2      20974.48      22359.24       171.25 o                         
   0  -1   2        960.43        942.15        28.89 o                         
   1  -1   2        226.45        255.68        11.81 o                         
   2  -1   2      10742.01      11283.39        84.85 o                         
   3  -1   2       1512.20       1510.88        30.09 o                         
   4  -1   2       5515.65       5654.45        73.35 o                         
   5  -1   2       5869.45       5658.90        68.73 o                         
   6  -1   2         14.52         37.81        17.62 o                         
   7  -1   2       1170.46       1165.21        44.91 o                         
   8  -1   2       7563.25       7716.53       124.37 o                         
   9  -1   2        761.96        866.58        68.63 o                         
  10  -1   2        586.01        560.73        76.00 o                         
  11  -1   2       1531.67       1546.14       103.26 o                         
 -11   0   2        142.22        -38.02        63.20 o                         
 -10   0   2       2077.41       1817.84       105.01 o                         
  -9   0   2       8114.02       8253.83       168.98 o                         
  -8   0   2        102.18         53.00        36.47 o                         
  -7   0   2        826.53        832.51        39.89 o                         
  -6   0   2       9690.48       9830.02       125.54 o                         
  -5   0   2       4275.46       4133.76        68.78 o                         
  -4   0   2         41.89         40.80        14.23 o                         
  -3   0   2       8748.03       8649.23        87.05 o                         
  -2   0   2      11069.03      11205.57        96.00 o                         
  -1   0   2        515.69        577.31        15.97 o                         
   0   0   2      22983.48      24530.21       175.38 o                         
   1   0   2      14565.08      15294.71       113.94 o                         
   2   0   2        441.69        541.85        15.93 o                         
   3   0   2       4622.45       4762.56        61.69 o                         
   4   0   2       7681.40       7257.99        75.01 o                         
   5   0   2       4163.77       4374.55        66.40 o                         
   6   0   2       4345.34       4257.59        69.24 o                         
   7   0   2       6862.12       6818.47       100.58 o                         
   8   0   2       1534.63       1581.84        58.39 o                         
   9   0   2       3151.43       3320.71       123.43 o                         
  10   0   2       6559.44       6652.13       147.79 o                         
  11   0   2        463.27        455.24        73.69 o                         
  12   0   2        329.35        304.70        85.73 o                         
 -11   1   2        432.79        460.76        91.14 o                         
 -10   1   2       2704.52       2386.03       134.31 o                         
  -9   1   2        245.94        206.75        45.54 o                         
  -8   1   2       2562.80       2549.42        85.76 o                         
  -7   1   2       3482.30       3602.94        78.08 o                         
  -6   1   2       3045.64       3113.25        76.84 o                         
  -5   1   2       3253.44       3060.08        65.58 o                         
  -4   1   2      17019.69      16801.90       146.21 o                         
  -3   1   2       6301.07       6371.14        75.12 o                         
  -2   1   2        155.95        228.57        18.70 o                         
  -1   1   2       9860.71      10143.05        88.75 o                         
   0   1   2       9739.52      10453.02        78.89 o                         
   1   1   2       2933.33       2905.50        31.38 o                         
   2   1   2        475.74        542.40        16.59 o                         
   3   1   2        421.24        436.60        20.83 o                         
   4   1   2       4593.57       4564.54        59.00 o                         
   5   1   2      16247.43      16154.20       141.69 o                         
   6   1   2      14975.37      15485.53       158.96 o                         
   7   1   2        150.76        205.79        30.67 o                         
   8   1   2       1274.79       1456.74        58.65 o                         
   9   1   2       5517.94       5661.66       111.77 o                         
  10   1   2       1264.67       1233.06        75.89 o                         
  11   1   2        708.85        535.01        68.81 o                         
  12   1   2       1656.61       1620.92       124.37 o                         
 -11   2   2       1319.32       1122.62       159.71 o                         
 -10   2   2        343.87        384.23        75.54 o                         
  -9   2   2       2954.24       2780.44        96.97 o                         
  -8   2   2       7724.69       7784.29       199.33 o                         
  -7   2   2        255.38        302.15        39.08 o                         
  -6   2   2        143.12        104.08        29.24 o                         
  -5   2   2       7799.80       7676.00        99.61 o                         
  -4   2   2       5934.40       5767.62        73.99 o                         
  -3   2   2         25.79         17.05        18.77 o                         
  -2   2   2       7248.77       7509.99        75.91 o                         
  -1   2   2       9091.06       9264.36        85.92 o                         
   0   2   2       5284.31       5389.67        55.66 o                         
   1   2   2      22569.51      24727.20       186.98 o                         
   2   2   2       1945.66       2040.87        34.51 o                         
   3   2   2        152.92        170.52        17.67 o                         
   4   2   2       8211.33       8449.07        87.92 o                         
   5   2   2      13252.62      12638.44       112.94 o                         
   6   2   2        694.27        715.15        31.76 o                         
   7   2   2       3743.80       3604.54        67.51 o                         
   8   2   2       7385.88       7759.29       121.77 o                         
   9   2   2       1883.24       1921.15        72.94 o                         
  10   2   2       2108.70       1992.72        93.42 o                         
  11   2   2       5710.27       5822.98       153.99 o                         
  12   2   2        947.18        846.46        95.10 o                         
 -10   3   2        843.35        875.40        96.65 o                         
  -9   3   2       3578.35       3655.33       142.35 o                         
  -8   3   2         20.19          8.02        38.17 o                         
  -7   3   2       1963.36       1844.88        71.44 o                         
  -6   3   2       4807.65       4628.03        82.50 o                         
  -5   3   2       3221.93       3161.17        63.38 o                         
  -4   3   2       7503.54       7527.99        92.23 o                         
  -3   3   2       9956.87       9629.94        95.87 o                         
  -2   3   2      11087.37      11604.24       103.43 o                         
  -1   3   2        107.35         87.33        16.64 o                         
   0   3   2      33378.63      35111.32       258.14 o                         
   1   3   2      10209.20      10521.55        97.46 o                         
   2   3   2         38.71         51.03        13.91 o                         
   3   3   2      18506.15      19432.68       162.72 o                         
   4   3   2      13536.72      13108.61       133.46 o                         
   5   3   2         55.20         40.41        19.89 o                         
   6   3   2      16814.10      16448.12       165.05 o                         
   7   3   2      12203.05      12343.48       148.61 o                         
   8   3   2       1545.05       1538.86        61.65 o                         
   9   3   2       1187.18       1194.58        67.94 o                         
  10   3   2       8273.00       8523.95       156.99 o                         
  11   3   2       1040.97        936.81        90.77 o                         
  12   3   2         92.59         19.56        64.05 o                         
 -10   4   2       2470.47       2532.66       151.13 o                         
  -9   4   2        141.46         77.81        69.38 o                         
  -8   4   2       2773.62       2725.65       113.60 o                         
  -7   4   2       5034.70       5227.58       118.54 o                         
  -6   4   2       1151.43       1083.58        53.65 o                         
  -5   4   2        789.20        830.74        39.57 o                         
  -4   4   2       7548.61       7511.65       104.85 o                         
  -3   4   2       1744.64       1673.30        47.45 o                         
  -2   4   2         26.91         15.46        16.65 o                         
  -1   4   2      15717.33      16293.47       137.05 o                         
   0   4   2       3019.18       2934.95        44.02 o                         
   1   4   2       1340.90       1353.01        31.04 o                         
   2   4   2       3594.33       3538.92        47.96 o                         
   3   4   2      16903.79      18100.82       149.77 o                         
   4   4   2        793.62        816.26        31.97 o                         
   5   4   2       6728.96       6772.59        81.80 o                         
   6   4   2       7726.36       7820.94       103.82 o                         
   7   4   2       2032.76       2037.92        58.24 o                         
   8   4   2       3278.19       3282.11        81.76 o                         
   9   4   2      13667.28      13364.21       194.06 o                         
  10   4   2       2542.19       2472.47       101.27 o                         
  11   4   2       1054.22       1088.54        83.96 o                         
  12   4   2       2805.76       2669.62       157.69 o                         
  -9   5   2       1438.89       1253.11       124.24 o                         
  -8   5   2       2222.59       2158.49       105.95 o                         
  -7   5   2        576.71        583.90        58.76 o                         
  -6   5   2       1043.71       1013.98        62.09 o                         
  -5   5   2       9336.38       9410.57       131.92 o                         
  -4   5   2       3024.96       2772.81        65.81 o                         
  -3   5   2       2804.90       2694.52        60.18 o                         
  -2   5   2      12437.07      12166.52       121.87 o                         
  -1   5   2      11159.32      11499.99       103.05 o                         
   0   5   2        207.98        180.76        19.92 o                         
   1   5   2      18133.26      18784.00       158.37 o                         
   2   5   2      21898.39      22249.66       193.69 o                         
   3   5   2       2321.23       2398.18        40.73 o                         
   4   5   2      10566.12      10437.59       103.96 o                         
   5   5   2      18980.10      18749.20       181.40 o                         
   6   5   2       2008.24       2163.44        55.10 o                         
   7   5   2       4345.32       4225.97        75.73 o                         
   8   5   2       6588.03       6376.32       113.22 o                         
   9   5   2       2510.10       2462.24       102.71 o                         
  10   5   2       1092.75       1154.75        73.28 o                         
  11   5   2       4510.45       4361.42       160.60 o                         
  12   5   2       3054.86       2656.00       149.45 o                         
  13   5   2          5.07        -74.01        74.01 o                         
  -9   6   2       3027.44       2916.90       165.28 o                         
  -8   6   2         41.81        -25.07        70.44 o                         
  -7   6   2       1146.85       1212.80        79.64 o                         
  -6   6   2       2961.57       3046.82       107.66 o                         
  -5   6   2       2176.78       2138.55        73.20 o                         
  -4   6   2       6366.38       6275.21       108.02 o                         
  -3   6   2       6506.64       6280.52       103.07 o                         
  -2   6   2       9451.35       9333.48       124.65 o                         
  -1   6   2         71.50         85.43        21.95 o                         
   0   6   2      18764.55      19115.59       159.72 o                         
   1   6   2       5359.82       5378.52        66.86 o                         
   2   6   2          1.54          6.48        17.87 o                         
   3   6   2       7876.03       8158.28        86.48 o                         
   4   6   2      11578.12      11767.03       116.53 o                         
   5   6   2        786.54        783.50        36.38 o                         
   6   6   2       4500.49       4160.80        81.60 o                         
   7   6   2       5016.77       5148.35        85.30 o                         
   8   6   2       3205.43       3109.95        95.68 o                         
   9   6   2        745.30        757.44        54.47 o                         
  10   6   2       9790.80       9874.57       170.25 o                         
  11   6   2       2741.32       2811.38       140.46 o                         
  12   6   2          7.86        -76.34        76.34 o                         
  13   6   2       2082.51       2161.11       170.02 o                         
  -8   7   2        585.61        644.44        95.94 o                         
  -7   7   2        891.37        809.34        76.15 o                         
  -6   7   2        940.79        956.37        68.27 o                         
  -5   7   2        734.54        755.75        57.79 o                         
  -4   7   2       5771.18       5481.83       118.06 o                         
  -3   7   2       3087.88       3158.12        75.95 o                         
  -2   7   2        156.07        128.98        26.99 o                         
  -1   7   2       7921.95       7857.89       107.74 o                         
   0   7   2       8037.70       7878.22       102.70 o                         
   1   7   2        251.25        242.70        25.73 o                         
   2   7   2       4609.75       4456.77        70.60 o                         
   3   7   2      13191.10      13157.56       138.56 o                         
   4   7   2       2578.86       2597.23        58.31 o                         
   5   7   2       3031.00       2836.48        66.38 o                         
   6   7   2      12944.17      12511.42       163.09 o                         
   7   7   2        161.18        196.00        32.10 o                         
   8   7   2       1716.45       1729.39        65.51 o                         
   9   7   2       6027.18       6325.13       129.01 o                         
  10   7   2       1918.45       1910.81        83.14 o                         
  11   7   2        704.33        638.34        77.22 o                         
  12   7   2       1390.37       1611.25       148.24 o                         
  13   7   2       2584.55       2598.75       170.86 o                         
  -7   8   2        213.63         94.14        78.21 o                         
  -6   8   2        748.93        740.59        70.71 o                         
  -5   8   2       6347.39       6624.97       157.27 o                         
  -4   8   2       1528.62       1497.37        68.32 o                         
  -3   8   2       1684.71       1630.23        63.80 o                         
  -2   8   2       8141.10       8242.38       123.94 o                         
  -1   8   2       7637.45       7571.94       114.81 o                         
   0   8   2        200.44        162.93        26.53 o                         
   1   8   2       4454.86       4181.71        76.02 o                         
   2   8   2       8282.24       8456.83       109.46 o                         
   3   8   2        359.39        377.25        27.76 o                         
   4   8   2       2276.91       2083.34        49.84 o                         
   5   8   2      13745.10      13456.62       175.11 o                         
   6   8   2        308.94        247.46        28.70 o                         
   7   8   2       1895.27       1807.35        62.12 o                         
   8   8   2       3500.61       3812.56        98.86 o                         
   9   8   2       3960.20       4102.28       114.14 o                         
  10   8   2        427.49        503.24        57.65 o                         
  11   8   2       2612.35       2713.64       115.24 o                         
  12   8   2       1397.21       1369.95       123.29 o                         
  -7   9   2        755.02        756.28       184.31 o                         
  -6   9   2       1242.42       1418.26       107.69 o                         
  -5   9   2       1424.99       1525.22        89.78 o                         
  -4   9   2        345.99        333.15        55.04 o                         
  -3   9   2       3227.92       3666.73       122.72 o                         
  -2   9   2        789.02        832.29        48.70 o                         
  -1   9   2        326.52        341.82        35.72 o                         
   0   9   2       6033.54       5965.37       105.21 o                         
   1   9   2       5855.14       5607.94       103.26 o                         
   2   9   2         35.73         21.36        28.59 o                         
   3   9   2       1279.46       1319.03        48.07 o                         
   4   9   2       7964.77       7643.19       130.94 o                         
   5   9   2        928.19        894.04        49.08 o                         
   6   9   2       2922.90       2814.70        87.28 o                         
   7   9   2       2951.13       2998.41        85.72 o                         
   8   9   2        854.71        841.59        62.25 o                         
   9   9   2       1648.70       1644.09        77.32 o                         
  10   9   2       7193.69       7699.49       160.71 o                         
  11   9   2        462.94        396.99        73.01 o                         
  12   9   2         17.39        -33.59        68.25 o                         
  -6  10   2        829.23        863.10        97.80 o                         
  -5  10   2        160.94        173.85        72.02 o                         
  -4  10   2       5448.08       5696.90       161.08 o                         
  -3  10   2       2438.78       2325.34       105.06 o                         
  -2  10   2         51.57         41.59        46.97 o                         
  -1  10   2       4422.42       4622.59       120.33 o                         
   0  10   2       4687.59       4680.95       105.70 o                         
   1  10   2         35.46          5.42        34.01 o                         
   2  10   2       3491.68       3373.15        84.85 o                         
   3  10   2       4409.42       4394.31        88.12 o                         
   4  10   2       1011.50        959.04        45.15 o                         
   5  10   2       3247.13       3271.67        81.62 o                         
   6  10   2       3986.02       3761.27        86.00 o                         
   7  10   2       1230.36       1237.95        61.54 o                         
   8  10   2        591.18        659.76        70.47 o                         
   9  10   2       3221.72       3241.37       125.15 o                         
  10  10   2        919.00        954.03        77.63 o                         
  11  10   2        142.47        181.18        70.52 o                         
  12  10   2       1982.02       1998.25       132.61 o                         
  -5  11   2       2484.85       2824.75       140.59 o                         
  -4  11   2       1528.98       1496.52        99.49 o                         
  -3  11   2        348.82        397.69        66.68 o                         
  -2  11   2       1468.92       1674.92        95.59 o                         
  -1  11   2       1477.67       1435.90        85.66 o                         
   0  11   2        327.77        340.68        55.80 o                         
   1  11   2       5887.47       6022.14       130.22 o                         
   2  11   2       3342.14       3531.23       115.76 o                         
   3  11   2        871.70        805.76        49.45 o                         
   4  11   2       1587.83       1479.70        61.86 o                         
   5  11   2       7952.46       7662.53       138.70 o                         
   6  11   2         59.17        -45.44        45.44 o                         
   7  11   2       1368.98       1368.94        83.62 o                         
   8  11   2       3670.12       3825.39       135.45 o                         
   9  11   2       1098.28       1098.91        90.27 o                         
  10  11   2       1603.26       1700.44        96.09 o                         
  11  11   2       2321.56       2159.57       119.00 o                         
  12  11   2       1184.85        890.56       120.89 o                         
  -4  12   2        503.39        473.28        87.11 o                         
  -3  12   2       2540.59       2767.43       124.21 o                         
  -2  12   2        963.69        949.51        79.17 o                         
  -1  12   2        292.05        270.36        66.28 o                         
   0  12   2       5196.55       5404.46       168.52 o                         
   1  12   2       2764.26       2818.88       121.41 o                         
   2  12   2         38.08          2.89        56.33 o                         
   3  12   2       1171.60       1251.09        82.69 o                         
   4  12   2       6019.00       6217.36       154.50 o                         
   5  12   2        314.97        245.47        58.35 o                         
   6  12   2       3317.85       3283.85       108.85 o                         
   7  12   2       2211.37       2224.75       101.06 o                         
   8  12   2       2219.06       2173.27       104.67 o                         
   9  12   2        393.83        455.94        74.99 o                         
  10  12   2       2976.05       3106.53       132.44 o                         
  11  12   2        471.78        535.72        81.97 o                         
  -2  13   2         37.12         45.60        62.19 o                         
  -1  13   2       1949.32       2145.64       116.31 o                         
   0  13   2       3625.61       3461.68       140.50 o                         
   1  13   2        439.04        364.87        69.47 o                         
   2  13   2        642.92        999.82       120.73 o                         
   3  13   2       2594.20       2690.62       127.93 o                         
   4  13   2        985.66       1029.13        77.40 o                         
   5  13   2       4291.08       4505.59       147.25 o                         
   6  13   2       2831.97       2711.19       103.83 o                         
   7  13   2       1669.50       1751.09        98.59 o                         
   8  13   2        646.12        584.42        77.26 o                         
   9  13   2       4745.75       4864.48       163.03 o                         
  10  13   2        829.03        668.63        78.22 o                         
  -1  14   2       1815.21       1577.06       131.68 o                         
   0  14   2          3.99         72.51        85.27 o                         
   1  14   2       1934.57       2142.82       122.87 o                         
   2  14   2       2180.50       2272.00       136.48 o                         
   3  14   2        577.90        500.65        71.90 o                         
   4  14   2       1871.08       1896.41       108.48 o                         
   5  14   2       2964.71       3133.30       129.78 o                         
   6  14   2        727.14        544.29        73.64 o                         
   7  14   2        401.57        389.64        68.22 o                         
   8  14   2       2330.64       2075.24       110.77 o                         
   9  14   2        964.47        881.62        94.19 o                         
  10  14   2        161.04        231.75        83.83 o                         
   1  15   2       1793.53       1911.92       127.15 o                         
   2  15   2         27.42        184.36        67.80 o                         
   3  15   2       1207.40       1240.92        95.08 o                         
   4  15   2       3077.00       3117.56       163.24 o                         
   5  15   2        179.00        205.57        69.20 o                         
   6  15   2        683.68        659.89        80.27 o                         
   7  15   2       3238.17       3095.16       140.02 o                         
   8  15   2       1190.65       1158.88        96.88 o                         
  -7 -14   3         15.86         49.96        75.86 o                         
  -6 -14   3        960.65        940.64       105.93 o                         
  -5 -14   3       1669.12       1619.40       106.70 o                         
  -4 -14   3         16.59        -53.93        66.10 o                         
  -3 -14   3       1905.32       1989.79       135.78 o                         
  -2 -14   3       1216.86       1189.95       112.84 o                         
  -1 -14   3        342.16        322.55        87.32 o                         
  -8 -13   3        551.32        599.66        98.79 o                         
  -7 -13   3       1382.75       1287.39       109.09 o                         
  -6 -13   3       3530.94       3438.28       153.30 o                         
  -5 -13   3        267.57        215.55        71.81 o                         
  -4 -13   3       3748.36       3514.76       149.50 o                         
  -3 -13   3       3666.85       3767.25       168.13 o                         
  -2 -13   3        186.24        132.46        70.62 o                         
  -1 -13   3        150.39        197.83        73.76 o                         
   0 -13   3       3780.63       4037.63       202.28 o                         
   1 -13   3        275.03        313.14        84.93 o                         
  -9 -12   3        183.19         76.95       121.38 o                         
  -8 -12   3       1945.29       2073.87       158.35 o                         
  -7 -12   3       3014.65       2918.32       140.63 o                         
  -6 -12   3         98.17         85.64        63.88 o                         
  -5 -12   3       3185.89       3282.31       133.33 o                         
  -4 -12   3       2475.68       2768.41       129.29 o                         
  -3 -12   3         29.20         26.69        60.06 o                         
  -2 -12   3       2883.63       2875.97       138.79 o                         
  -1 -12   3       3182.38       3471.92       207.40 o                         
   0 -12   3       1125.38        929.68        93.86 o                         
   1 -12   3       1245.73       1252.55       104.09 o                         
   2 -12   3       1954.74       2167.76       133.42 o                         
   3 -12   3       1518.83       1479.38       121.87 o                         
 -10 -11   3        123.09        139.04        85.36 o                         
  -9 -11   3       1545.74       1633.43       117.14 o                         
  -8 -11   3       1815.24       1772.16       113.62 o                         
  -7 -11   3         49.61         48.60        58.97 o                         
  -6 -11   3       3112.94       2831.38       117.02 o                         
  -5 -11   3       5820.86       6104.18       152.40 o                         
  -4 -11   3       1263.64       1182.96        74.17 o                         
  -3 -11   3       1880.01       1800.81       135.35 o                         
  -2 -11   3       8641.32       8557.96       176.32 o                         
  -1 -11   3       1009.01       1095.19        81.05 o                         
   0 -11   3        115.43         78.83        54.61 o                         
   1 -11   3       2875.92       2882.82       154.91 o                         
   2 -11   3        445.86        354.04        68.34 o                         
   3 -11   3        254.72        300.33        72.48 o                         
   4 -11   3       1779.36       1741.09       126.07 o                         
 -11 -10   3         84.48          8.34        73.65 o                         
 -10 -10   3       2840.44       2965.92       145.61 o                         
  -9 -10   3       1330.62       1315.85       102.80 o                         
  -8 -10   3        152.55         55.72        52.96 o                         
  -7 -10   3       4018.61       3945.27       121.94 o                         
  -6 -10   3       3837.44       3916.83       131.24 o                         
  -5 -10   3       1194.20       1074.87        69.60 o                         
  -4 -10   3       2068.20       1903.53        81.03 o                         
  -3 -10   3       8875.71       8817.57       165.92 o                         
  -2 -10   3         15.21         23.01        31.57 o                         
  -1 -10   3        582.72        666.22        49.74 o                         
   0 -10   3       6571.63       6798.09       139.15 o                         
   1 -10   3       2536.56       2602.68        94.99 o                         
   2 -10   3        700.42        548.83        62.45 o                         
   3 -10   3       1531.56       1650.63       104.36 o                         
   4 -10   3       3866.89       4081.45       147.97 o                         
   5 -10   3        136.76         84.90        68.21 o                         
 -11  -9   3       2188.47       2305.63       139.88 o                         
 -10  -9   3       2416.08       2268.44       133.88 o                         
  -9  -9   3         75.59         51.74        62.64 o                         
  -8  -9   3       3382.10       3576.35       136.68 o                         
  -7  -9   3       2847.10       2978.35       108.06 o                         
  -6  -9   3         38.36         67.48        45.73 o                         
  -5  -9   3       1733.11       1644.68        68.57 o                         
  -4  -9   3       8315.82       8188.52       138.31 o                         
  -3  -9   3        267.31        282.67        30.20 o                         
  -2  -9   3       2298.60       2283.49        64.26 o                         
  -1  -9   3       5497.41       5445.71        82.78 o                         
   0  -9   3       5011.43       4891.16        85.62 o                         
   1  -9   3       1475.41       1458.69        73.66 o                         
   2  -9   3       3141.19       3242.44       149.07 o                         
   3  -9   3       1388.85       1410.05        73.14 o                         
   4  -9   3         20.40         77.89        53.81 o                         
   5  -9   3       4945.96       5314.63       251.13 o                         
   6  -9   3        337.25        536.55        84.71 o                         
 -11  -8   3       1385.10       1483.97       118.36 o                         
 -10  -8   3          7.86         67.02        65.42 o                         
  -9  -8   3       5006.63       5241.67       184.84 o                         
  -8  -8   3       3357.78       3712.75       137.15 o                         
  -7  -8   3        249.40        129.93        50.81 o                         
  -6  -8   3        825.93        796.87        45.62 o                         
  -5  -8   3       7953.32       7840.93       122.78 o                         
  -4  -8   3       1074.85       1029.09        61.07 o                         
  -3  -8   3       6584.23       6582.64        96.36 o                         
  -2  -8   3       1756.98       1734.92        45.91 o                         
  -1  -8   3       5065.64       4970.60        71.12 o                         
   0  -8   3       1186.66       1061.69        39.51 o                         
   1  -8   3       7093.06       6871.63       111.28 o                         
   2  -8   3        320.89        288.64        34.39 o                         
   3  -8   3        397.87        387.48        51.66 o                         
   4  -8   3       2839.27       2750.42        97.35 o                         
   5  -8   3       2228.49       2467.36       104.83 o                         
   6  -8   3        437.86        321.46        68.24 o                         
   7  -8   3        808.23        874.27        95.85 o                         
 -11  -7   3         43.90         57.07        62.46 o                         
 -10  -7   3       5055.50       5354.27       229.34 o                         
  -9  -7   3       2787.13       2862.60       137.04 o                         
  -8  -7   3          2.63         37.92        52.61 o                         
  -7  -7   3       2139.18       2078.62        71.50 o                         
  -6  -7   3       4547.19       4578.53       103.76 o                         
  -5  -7   3        746.76        793.17        39.77 o                         
  -4  -7   3       5009.19       4848.94        87.42 o                         
  -3  -7   3       6753.77       6879.89        88.25 o                         
  -2  -7   3        764.44        751.25        28.08 o                         
  -1  -7   3       2542.60       2465.24        44.46 o                         
   0  -7   3      18409.83      18619.36       174.45 o                         
   1  -7   3       1302.62       1287.95        42.74 o                         
   2  -7   3       2048.00       2038.71        64.38 o                         
   3  -7   3       4218.80       4115.95        77.77 o                         
   4  -7   3       8062.04       8087.83       150.05 o                         
   5  -7   3        404.08        351.43        52.31 o                         
   6  -7   3       2063.24       2175.72        99.43 o                         
   7  -7   3        633.32        611.54        76.51 o                         
   8  -7   3        262.17        319.29        72.89 o                         
 -12  -6   3        207.55        117.55        81.28 o                         
 -11  -6   3       1987.99       1775.84       112.37 o                         
 -10  -6   3       2043.43       2164.25       110.97 o                         
  -9  -6   3         34.08         29.56        52.86 o                         
  -8  -6   3       2393.39       2431.24        94.01 o                         
  -7  -6   3       1609.64       1597.09        58.58 o                         
  -6  -6   3        114.77         93.00        26.36 o                         
  -5  -6   3       4823.94       4854.06        92.36 o                         
  -4  -6   3      10572.49      10012.43       132.30 o                         
  -3  -6   3        555.27        585.49        31.56 o                         
  -2  -6   3       2414.88       2408.90        41.24 o                         
  -1  -6   3       5615.20       5286.48        64.91 o                         
   0  -6   3       2197.85       2163.30        39.63 o                         
   1  -6   3       2252.59       2283.21        42.87 o                         
   2  -6   3       3179.92       3040.40        63.02 o                         
   3  -6   3       2167.92       2146.10        58.32 o                         
   4  -6   3       1110.69        965.99        44.20 o                         
   5  -6   3       6250.95       6326.04       131.18 o                         
   6  -6   3        784.85        777.36        67.59 o                         
   7  -6   3          0.74        -52.75        52.75 o                         
   8  -6   3       2062.88       2234.53       118.45 o                         
   9  -6   3       2525.94       2721.37       135.05 o                         
 -12  -5   3       2166.10       2140.63       131.04 o                         
 -11  -5   3       2107.37       2192.20       120.13 o                         
 -10  -5   3        120.85         97.13        57.34 o                         
  -9  -5   3       3200.23       3168.48       120.24 o                         
  -8  -5   3       5304.10       5334.10       137.62 o                         
  -7  -5   3        256.36        202.07        27.18 o                         
  -6  -5   3       3020.83       2928.74        61.97 o                         
  -5  -5   3       3815.40       3591.26        63.82 o                         
  -4  -5   3       1283.74       1268.13        36.34 o                         
  -3  -5   3       6450.18       6396.05        68.97 o                         
  -2  -5   3       6273.47       6054.88        73.12 o                         
  -1  -5   3       6152.53       5907.74        60.36 o                         
   0  -5   3       1989.81       1954.62        43.85 o                         
   1  -5   3      20880.94      21004.22       173.81 o                         
   2  -5   3       4181.26       4016.15        58.60 o                         
   3  -5   3       1852.43       2016.13        48.12 o                         
   4  -5   3      11444.05      11078.55       120.18 o                         
   5  -5   3       5769.43       5763.43        89.13 o                         
   6  -5   3         11.89         42.61        35.06 o                         
   7  -5   3       2079.62       2119.71        97.66 o                         
   8  -5   3       2716.25       2805.61       117.42 o                         
   9  -5   3         22.72         -0.67        64.19 o                         
 -12  -4   3        506.76        315.39        94.52 o                         
 -11  -4   3         48.72         60.41        58.48 o                         
 -10  -4   3       2661.60       2450.08       116.36 o                         
  -9  -4   3       3507.82       3753.47       123.50 o                         
  -8  -4   3        534.85        398.80        53.04 o                         
  -7  -4   3       3201.82       3194.22        94.80 o                         
  -6  -4   3       6557.87       6305.13        83.19 o                         
  -5  -4   3        239.18        241.40        24.78 o                         
  -4  -4   3      13394.78      13234.00       130.83 o                         
  -3  -4   3      16806.91      16258.05       132.20 o                         
  -2  -4   3       1066.70       1068.27        26.33 o                         
  -1  -4   3       2953.61       2967.59        44.37 o                         
   0  -4   3       9123.60       9023.64        87.76 o                         
   1  -4   3       1089.15       1082.10        26.03 o                         
   2  -4   3       3485.28       3420.30        47.19 o                         
   3  -4   3       5852.92       5757.96        69.75 o                         
   4  -4   3       5661.01       5633.11        77.18 o                         
   5  -4   3       1864.95       1793.37        57.59 o                         
   6  -4   3       5929.47       5963.22        93.88 o                         
   7  -4   3       3836.09       3953.76       124.55 o                         
   8  -4   3         63.79         33.11        52.42 o                         
   9  -4   3       3248.86       3163.42       132.15 o                         
  10  -4   3       2597.11       2466.77       134.57 o                         
 -12  -3   3         43.76         38.32       233.12 o                         
 -11  -3   3       1798.26       1892.19       125.36 o                         
 -10  -3   3       3773.65       3702.80       138.96 o                         
  -9  -3   3         10.29          2.35        47.07 o                         
  -8  -3   3       4250.59       4416.52       108.84 o                         
  -7  -3   3       5373.91       5464.24       114.77 o                         
  -6  -3   3        819.27        798.54        44.17 o                         
  -5  -3   3       4834.61       4952.64        83.22 o                         
  -4  -3   3       7017.44       6864.71        72.98 o                         
  -3  -3   3        405.46        499.27        22.12 o                         
  -2  -3   3        489.58        482.75        19.14 o                         
  -1  -3   3       9288.55       9394.54        82.26 o                         
   0  -3   3       8984.32       8896.29        81.60 o                         
   1  -3   3       2426.40       2408.59        35.50 o                         
   2  -3   3      20729.78      21236.44       156.45 o                         
   3  -3   3       5193.21       4649.43        69.00 o                         
   4  -3   3        287.32        290.02        22.31 o                         
   5  -3   3      12437.39      12416.38       133.77 o                         
   6  -3   3       1468.31       1367.04        40.59 o                         
   7  -3   3         43.07         88.80        45.80 o                         
   8  -3   3       1942.25       1820.73        99.62 o                         
   9  -3   3       6637.53       6898.08       235.08 o                         
  10  -3   3          7.98          6.40        62.97 o                         
 -11  -2   3       1374.73       1422.24       120.34 o                         
 -10  -2   3         11.70        -51.06        62.41 o                         
  -9  -2   3       4250.61       4257.36       134.81 o                         
  -8  -2   3       2638.42       2719.21        79.88 o                         
  -7  -2   3         45.66         35.44        21.62 o                         
  -6  -2   3       6704.66       6734.69       105.50 o                         
  -5  -2   3      18024.11      18454.71       189.91 o                         
  -4  -2   3       3807.64       3735.74        58.50 o                         
  -3  -2   3       4835.93       4598.65        52.46 o                         
  -2  -2   3      11667.02      11346.66        97.56 o                         
  -1  -2   3       5613.73       5593.46        55.99 o                         
   0  -2   3       9745.33      10383.25        93.41 o                         
   1  -2   3      36152.59      37257.72       296.91 o                         
   2  -2   3       2165.59       2090.49        31.74 o                         
   3  -2   3         34.86         19.31        13.10 o                         
   4  -2   3      11270.38      10853.81       101.65 o                         
   5  -2   3       5990.31       5850.25        87.10 o                         
   6  -2   3       2701.19       2721.09        69.34 o                         
   7  -2   3       2410.55       2497.20        81.19 o                         
   8  -2   3       7307.21       7555.95       154.54 o                         
   9  -2   3        411.81        293.98        53.42 o                         
  10  -2   3       2976.90       2741.97       123.47 o                         
  11  -2   3       2113.97       2140.27       118.11 o                         
 -11  -1   3          2.37         20.41        76.82 o                         
 -10  -1   3       2461.36       2379.24       114.75 o                         
  -9  -1   3       4525.18       4612.03       143.39 o                         
  -8  -1   3        156.31        113.81        39.53 o                         
  -7  -1   3       2671.39       2662.90        75.72 o                         
  -6  -1   3       7643.59       7777.62       113.83 o                         
  -5  -1   3        590.78        626.16        28.76 o                         
  -4  -1   3       5049.03       4765.45        73.34 o                         
  -3  -1   3       5238.87       5144.13        63.91 o                         
  -2  -1   3         60.62         75.73        12.18 o                         
  -1  -1   3       1016.78       1166.07        32.68 o                         
   0  -1   3      19155.89      19356.31       224.48 o                         
   1  -1   3       8750.59       9196.59        82.48 o                         
   2  -1   3         74.19         59.47        12.28 o                         
   3  -1   3       6196.50       5925.97        60.59 o                         
   4  -1   3      11438.81      11055.48       104.58 o                         
   5  -1   3        903.75        891.09        32.72 o                         
   6  -1   3       7272.70       7158.71       107.42 o                         
   7  -1   3       1712.33       1759.37        62.34 o                         
   8  -1   3        954.29        924.92        57.48 o                         
   9  -1   3       6608.27       6782.15       152.59 o                         
  10  -1   3       2319.14       2420.39       121.40 o                         
  11  -1   3        276.70        141.55        64.51 o                         
 -11   0   3       1397.62       1137.23       102.69 o                         
 -10   0   3       1850.70       1796.86       104.30 o                         
  -9   0   3         60.15         79.25        55.67 o                         
  -8   0   3       2568.67       2503.27        86.02 o                         
  -7   0   3       3607.87       3601.35        83.59 o                         
  -6   0   3        816.05        795.71        42.84 o                         
  -5   0   3       7125.41       7281.42        90.66 o                         
  -4   0   3      10566.68      10047.01       105.57 o                         
  -3   0   3       4769.61       4928.60        56.64 o                         
  -2   0   3       5711.03       5819.49        59.39 o                         
  -1   0   3       7109.68       7168.84        65.33 o                         
   0   0   3      11646.68      12250.21        90.16 o                         
   1   0   3        124.43        103.66         8.86 o                         
   2   0   3      16816.50      17959.77       134.43 o                         
   3   0   3      10586.63      10798.40       101.24 o                         
   4   0   3        169.32        168.77        17.91 o                         
   5   0   3      11298.78      11315.04       117.36 o                         
   6   0   3       6364.19       6015.60        84.87 o                         
   7   0   3          5.05         37.37        31.34 o                         
   8   0   3       4073.94       4237.82        99.12 o                         
   9   0   3       6143.48       6370.15       140.59 o                         
  10   0   3        179.94        178.36        69.21 o                         
  11   0   3        926.67        974.30        82.46 o                         
  12   0   3       2524.24       2421.86       140.92 o                         
 -11   1   3       1300.59       1374.77       107.16 o                         
 -10   1   3        216.34        121.19        67.28 o                         
  -9   1   3       3603.48       3816.24       143.81 o                         
  -8   1   3       4915.46       5016.81       139.49 o                         
  -7   1   3         10.70         24.23        25.87 o                         
  -6   1   3       5638.60       5565.38        89.99 o                         
  -5   1   3       8698.38       8592.56       119.11 o                         
  -4   1   3        670.85        762.63        31.44 o                         
  -3   1   3      11450.40      11673.84       109.93 o                         
  -2   1   3       8285.46       8176.77        80.63 o                         
  -1   1   3       3880.74       4019.39        45.56 o                         
   0   1   3      13679.29      14996.09       114.60 o                         
   1   1   3       7619.13       8126.19        65.81 o                         
   2   1   3        117.68        132.57        13.26 o                         
   3   1   3         16.34          8.55        12.43 o                         
   4   1   3       8018.81       8325.32        89.90 o                         
   5   1   3       2913.36       2856.98        42.78 o                         
   6   1   3        521.29        447.22        23.45 o                         
   7   1   3       3497.30       3587.47        66.57 o                         
   8   1   3       5285.54       5342.88        83.57 o                         
   9   1   3        438.18        351.81        52.86 o                         
  10   1   3       2308.01       2182.20        94.44 o                         
  11   1   3       2557.68       2416.21       107.35 o                         
  12   1   3        256.17        202.62        77.50 o                         
 -10   2   3       2088.85       2071.37       118.15 o                         
  -9   2   3       1401.90       1422.82        80.58 o                         
  -8   2   3          4.34         15.48        43.27 o                         
  -7   2   3       1073.67       1053.34        56.16 o                         
  -6   2   3       4797.23       4722.44        85.50 o                         
  -5   2   3       1983.55       1958.20        54.18 o                         
  -4   2   3       4363.90       4373.30        69.12 o                         
  -3   2   3       4959.19       5181.59        64.86 o                         
  -2   2   3        884.22        883.74        28.74 o                         
  -1   2   3       8119.27       8141.01        80.32 o                         
   0   2   3      37280.80      37712.25       267.27 o                         
   1   2   3      14627.82      15067.91       110.68 o                         
   2   2   3       9298.92       9534.76        85.50 o                         
   3   2   3       1049.46        956.86        23.64 o                         
   4   2   3      26469.89      26226.24       207.13 o                         
   5   2   3         53.61         40.00        17.91 o                         
   6   2   3       5096.35       4898.69        71.15 o                         
   7   2   3       2347.28       2347.95        52.56 o                         
   8   2   3       1155.12       1172.17        52.36 o                         
   9   2   3       4548.15       4578.40       104.84 o                         
  10   2   3       3969.39       4294.44       127.96 o                         
  11   2   3         86.41         58.87        55.10 o                         
  12   2   3        542.73        350.13        73.24 o                         
 -10   3   3       2066.35       2030.69       142.12 o                         
  -9   3   3         20.61          9.02        61.39 o                         
  -8   3   3       1561.25       1538.35        78.03 o                         
  -7   3   3       5607.49       5541.37       116.14 o                         
  -6   3   3        666.06        729.24        45.09 o                         
  -5   3   3       6803.25       6328.44        96.18 o                         
  -4   3   3      13885.63      13803.35       147.05 o                         
  -3   3   3        162.88        104.03        20.57 o                         
  -2   3   3       1283.67       1294.95        33.14 o                         
  -1   3   3      19034.98      20142.50       161.10 o                         
   0   3   3       7483.54       7948.45        75.82 o                         
   1   3   3        138.98        105.76        15.53 o                         
   2   3   3        232.82        269.41        16.36 o                         
   3   3   3      12439.48      13034.32       120.12 o                         
   4   3   3       3195.51       3028.69        49.20 o                         
   5   3   3      16669.29      16706.34       149.66 o                         
   6   3   3       1853.96       1858.42        47.81 o                         
   7   3   3          1.91          6.38        21.38 o                         
   8   3   3       3117.68       3118.18        78.41 o                         
   9   3   3       4898.93       5053.30       127.46 o                         
  10   3   3         36.49         32.52        48.36 o                         
  11   3   3       1380.73       1418.34        88.39 o                         
  12   3   3       2390.77       2359.63       117.12 o                         
  -9   4   3       2955.10       2909.53       156.49 o                         
  -8   4   3       1763.66       1723.36        90.51 o                         
  -7   4   3         89.60         38.40        44.40 o                         
  -6   4   3       2434.88       2439.44        78.50 o                         
  -5   4   3       4470.46       4423.11        86.83 o                         
  -4   4   3        907.43        891.77        41.10 o                         
  -3   4   3       4346.64       4194.80        68.10 o                         
  -2   4   3       3671.57       3362.46        50.71 o                         
  -1   4   3       2374.09       2330.53        41.07 o                         
   0   4   3       5171.68       5105.15        60.30 o                         
   1   4   3      46689.65      48563.73       374.89 o                         
   2   4   3      12546.68      13020.91       115.44 o                         
   3   4   3         75.53         85.29        20.70 o                         
   4   4   3       8398.31       8194.62        83.07 o                         
   5   4   3      12807.67      12327.79       128.37 o                         
   6   4   3        559.01        541.27        33.12 o                         
   7   4   3        862.11        760.69        42.74 o                         
   8   4   3       3374.27       3455.78        87.27 o                         
   9   4   3         10.26         25.66        37.19 o                         
  10   4   3       4729.12       4556.92       127.26 o                         
  11   4   3       2905.87       2983.92       135.63 o                         
  12   4   3        336.73        241.76        79.09 o                         
  -9   5   3       2480.22       2662.39       156.57 o                         
  -8   5   3         95.04        -42.03        58.05 o                         
  -7   5   3        997.53       1023.22        66.28 o                         
  -6   5   3       4252.11       4310.56       104.32 o                         
  -5   5   3        164.38        121.17        32.60 o                         
  -4   5   3       5974.43       5794.85        98.12 o                         
  -3   5   3      12988.50      13050.96       154.88 o                         
  -2   5   3       1329.29       1393.76        40.60 o                         
  -1   5   3       2422.63       2517.09        41.54 o                         
   0   5   3      15460.85      15613.62       139.36 o                         
   1   5   3       4901.90       4903.11        62.49 o                         
   2   5   3       1011.16       1068.97        32.21 o                         
   3   5   3       4326.95       4118.31        58.08 o                         
   4   5   3       9562.10       9641.99        97.52 o                         
   5   5   3          1.69        -12.91        22.85 o                         
   6   5   3       8635.60       8701.62       112.96 o                         
   7   5   3       5566.43       5638.05       102.88 o                         
   8   5   3         60.76         68.41        32.69 o                         
   9   5   3       3793.24       3835.94        99.10 o                         
  10   5   3       6707.32       6777.25       138.90 o                         
  11   5   3         16.20         38.60        58.13 o                         
  12   5   3        614.09        443.62        83.76 o                         
  13   5   3       3337.18       3286.71       188.93 o                         
  -8   6   3       2012.32       2189.24       126.64 o                         
  -7   6   3       2702.68       2609.59       104.34 o                         
  -6   6   3         22.67         88.82        46.03 o                         
  -5   6   3       1285.14       1336.60        61.61 o                         
  -4   6   3      11695.56      11844.48       153.31 o                         
  -3   6   3        528.37        518.30        42.26 o                         
  -2   6   3       3399.71       3409.19        69.97 o                         
  -1   6   3       9259.94       8667.01       112.40 o                         
   0   6   3       6031.02       6018.61        80.72 o                         
   1   6   3       3376.86       3378.92        50.87 o                         
   2   6   3      13427.91      13798.47       132.16 o                         
   3   6   3       2821.80       2585.00        47.17 o                         
   4   6   3         14.15         35.55        16.65 o                         
   5   6   3       7871.60       7566.61       100.83 o                         
   6   6   3       4816.59       4772.93       134.16 o                         
   7   6   3         83.92        104.86        29.35 o                         
   8   6   3       4150.83       4232.66       102.14 o                         
   9   6   3       6336.02       6333.69       146.10 o                         
  10   6   3        152.62        115.02        43.66 o                         
  11   6   3       2073.32       2120.49       109.37 o                         
  12   6   3       2058.25       2288.39       129.33 o                         
  13   6   3        871.69        652.98       106.84 o                         
  -8   7   3       2069.23       1956.00       131.43 o                         
  -7   7   3        409.09        420.30        77.26 o                         
  -6   7   3        406.00        367.93        71.60 o                         
  -5   7   3       3744.32       3927.42       158.28 o                         
  -4   7   3        240.23        146.55        36.93 o                         
  -3   7   3       4516.21       4492.15        98.15 o                         
  -2   7   3       6060.26       5971.86       108.07 o                         
  -1   7   3       4217.73       3936.79        82.40 o                         
   0   7   3       2272.61       2370.07        60.50 o                         
   1   7   3      20689.66      21496.73       211.75 o                         
   2   7   3       3691.09       3581.22        61.76 o                         
   3   7   3        230.88        338.55        28.03 o                         
   4   7   3       7488.58       7182.40        95.12 o                         
   5   7   3      13363.10      13106.53       148.67 o                         
   6   7   3          0.67          3.59        24.65 o                         
   7   7   3       2537.03       2603.74        78.52 o                         
   8   7   3       5364.33       5425.81       100.62 o                         
   9   7   3        786.72        885.37        57.12 o                         
  10   7   3       2336.16       2313.18        88.86 o                         
  11   7   3       3426.05       3483.98       141.06 o                         
  12   7   3        337.54        328.01        83.09 o                         
  13   7   3        295.88        224.02       111.11 o                         
  -7   8   3        872.49        849.32       121.50 o                         
  -6   8   3       2019.47       2253.60       125.78 o                         
  -5   8   3        559.42        573.61        66.90 o                         
  -4   8   3       2442.52       2591.64        88.09 o                         
  -3   8   3       4409.65       4303.46        91.40 o                         
  -2   8   3       3440.74       3392.89        83.73 o                         
  -1   8   3        150.22        186.17        31.25 o                         
   0   8   3      15020.05      15227.89       190.97 o                         
   1   8   3       1215.70       1199.40        46.74 o                         
   2   8   3        714.53        751.50        35.83 o                         
   3   8   3       9233.02       9434.44       122.63 o                         
   4   8   3       5481.58       5368.35        92.55 o                         
   5   8   3        351.64        309.08        36.11 o                         
   6   8   3       9467.78       9286.81       139.72 o                         
   7   8   3       3107.40       3070.38        84.43 o                         
   8   8   3       2009.80       2115.98        75.91 o                         
   9   8   3       8392.04       8656.23       153.04 o                         
  10   8   3       6423.15       6759.08       141.68 o                         
  11   8   3        109.33         59.99        62.21 o                         
  12   8   3        190.72        266.50        77.71 o                         
  13   8   3       2916.10       2889.79       435.53 o                         
  -6   9   3        522.47        413.53        90.87 o                         
  -5   9   3        602.38        532.32        82.71 o                         
  -4   9   3       2448.62       2641.70       106.65 o                         
  -3   9   3        400.67        375.91        58.57 o                         
  -2   9   3       1243.01       1255.65        60.90 o                         
  -1   9   3       2517.43       2513.43        71.63 o                         
   0   9   3       1728.68       1728.45        63.03 o                         
   1   9   3       5556.65       5478.65       106.15 o                         
   2   9   3       8788.35       8847.80       120.93 o                         
   3   9   3       6990.93       6890.50       104.22 o                         
   4   9   3        361.78        358.91        36.70 o                         
   5   9   3       7330.85       7456.29       118.65 o                         
   6   9   3       6680.26       6370.33       123.72 o                         
   7   9   3        422.74        372.20        36.02 o                         
   8   9   3       1160.84       1126.14        69.17 o                         
   9   9   3       5850.75       5739.36       152.83 o                         
  10   9   3         14.34         30.53        46.66 o                         
  11   9   3       1031.18       1131.19        88.34 o                         
  12   9   3       1775.81       1871.61       141.98 o                         
  -6  10   3        381.01        695.62       112.49 o                         
  -5  10   3       3404.58       3371.12       136.60 o                         
  -4  10   3        339.14        234.19        65.93 o                         
  -3  10   3        829.49        962.57        78.92 o                         
  -2  10   3       2013.06       2106.61        97.30 o                         
  -1  10   3       2606.02       2567.75        85.21 o                         
   0  10   3        358.55        322.47        44.37 o                         
   1  10   3      10060.29      10056.27       183.08 o                         
   2  10   3       1401.18       1428.65        53.82 o                         
   3  10   3          3.00         -2.75        26.28 o                         
   4  10   3       6546.28       6754.23       117.33 o                         
   5  10   3       5802.98       5985.51       141.30 o                         
   6  10   3        214.02        182.93        35.69 o                         
   7  10   3       2081.78       2011.70        77.69 o                         
   8  10   3       7372.80       7153.44       153.36 o                         
   9  10   3       1364.39       1408.75        80.72 o                         
  10  10   3       3255.01       3270.27       121.06 o                         
  11  10   3       2829.38       2700.47       150.62 o                         
  12  10   3       1252.36       1191.82       112.53 o                         
  -5  11   3        999.48       1056.03       110.85 o                         
  -4  11   3       1278.42       1272.86        97.05 o                         
  -3  11   3       1070.32       1022.36        84.79 o                         
  -2  11   3        438.73        441.18        69.93 o                         
  -1  11   3        748.03        620.00        74.72 o                         
   0  11   3       6933.51       7156.88       182.84 o                         
   1  11   3       1563.06       1468.38        73.09 o                         
   2  11   3       3037.03       3207.84        94.26 o                         
   3  11   3       3518.51       3548.45        87.19 o                         
   4  11   3       4610.50       4522.34        98.41 o                         
   5  11   3        191.76         62.69        44.60 o                         
   6  11   3       3928.40       4218.78       113.06 o                         
   7  11   3       3824.27       3596.67       157.45 o                         
   8  11   3        734.81        768.45        78.88 o                         
   9  11   3       2002.15       2060.23       108.84 o                         
  10  11   3       3026.22       3066.57       122.48 o                         
  11  11   3        118.31         26.08        71.93 o                         
  12  11   3        293.89        169.25       104.34 o                         
  -4  12   3       1929.78       1841.19       155.45 o                         
  -3  12   3        210.54        179.37        65.14 o                         
  -2  12   3        120.09         41.62       115.33 o                         
  -1  12   3       3283.41       3414.91       138.13 o                         
   0  12   3       2655.40       2392.57       125.51 o                         
   1  12   3        444.26        393.29        63.69 o                         
   2  12   3       2860.00       2957.04        98.84 o                         
   3  12   3       2550.49       2516.31        90.35 o                         
   4  12   3          7.37        -10.43        48.16 o                         
   5  12   3       4843.96       5179.56       190.81 o                         
   6  12   3       3070.35       3103.45       128.74 o                         
   7  12   3        202.58        155.88        55.44 o                         
   8  12   3       1615.08       1576.14        91.89 o                         
   9  12   3       3591.14       3816.12       142.68 o                         
  10  12   3        569.29        560.56        74.75 o                         
  11  12   3        359.95        338.09        79.34 o                         
  -2  13   3       1516.45       1604.24       108.18 o                         
  -1  13   3       1507.04       1353.89       112.60 o                         
   0  13   3        423.07        466.30        75.49 o                         
   1  13   3       4751.17       4827.98       159.22 o                         
   2  13   3       1807.04       1680.73        97.97 o                         
   3  13   3         11.33        -47.76        56.84 o                         
   4  13   3       4042.36       4153.20       136.69 o                         
   5  13   3       3437.98       3738.04       137.06 o                         
   6  13   3        635.41        728.77        76.57 o                         
   7  13   3       1641.17       1868.52       114.27 o                         
   8  13   3       5260.15       5028.82       193.97 o                         
   9  13   3        230.41        271.53        74.71 o                         
  10  13   3       1569.88       1562.11       124.02 o                         
  11  13   3       1418.57       1359.37       131.76 o                         
  -1  14   3         13.29         84.13        63.73 o                         
   0  14   3       3255.37       3496.86       149.15 o                         
   1  14   3        554.12        436.59        78.41 o                         
   2  14   3         74.61         94.34        61.97 o                         
   3  14   3       1883.26       1923.18       117.44 o                         
   4  14   3       3069.43       3202.64       143.88 o                         
   5  14   3         20.81        -49.98        55.00 o                         
   6  14   3       1141.71       1172.01       105.74 o                         
   7  14   3       2680.18       2468.64       112.14 o                         
   8  14   3        531.18        443.33        71.91 o                         
   9  14   3        990.35        981.83       101.69 o                         
  10  14   3       1752.32       1577.66       132.72 o                         
   1  15   3        276.83        174.96        76.62 o                         
   2  15   3       1072.55       1061.92       100.25 o                         
   3  15   3       1637.86       1632.51       115.27 o                         
   4  15   3         32.27         -0.52        84.74 o                         
   5  15   3       3131.29       3407.94       140.50 o                         
   6  15   3       1668.43       1693.98       116.42 o                         
   7  15   3        261.68        110.47        74.96 o                         
   8  15   3       1317.23       1274.51        96.02 o                         
  -5 -14   4         15.18         21.68        63.59 o                         
  -4 -14   4       2673.12       2611.44       138.52 o                         
  -3 -14   4        847.95        784.06        97.50 o                         
  -2 -14   4         20.35        -12.95        74.54 o                         
  -8 -13   4       1879.02       1920.70       139.28 o                         
  -7 -13   4        124.60        231.58        94.40 o                         
  -6 -13   4         82.85        116.89        72.33 o                         
  -5 -13   4       2340.00       2297.94       122.03 o                         
  -4 -13   4        824.05        876.52        90.71 o                         
  -3 -13   4         19.68          9.46        64.34 o                         
  -2 -13   4       1473.98       1482.52       113.07 o                         
  -1 -13   4       2278.30       2441.40       135.86 o                         
   0 -13   4         57.85        -57.70        62.63 o                         
   1 -13   4       2548.18       2627.35       153.04 o                         
  -9 -12   4       2449.33       2725.37       160.84 o                         
  -8 -12   4        941.71        989.06       120.16 o                         
  -7 -12   4        542.65        569.94        88.47 o                         
  -6 -12   4       1985.81       2081.23       120.44 o                         
  -5 -12   4       2370.70       2429.60       122.70 o                         
  -4 -12   4        126.66         58.43        58.81 o                         
  -3 -12   4       1699.92       1663.10       104.47 o                         
  -2 -12   4       2301.73       2459.34       127.34 o                         
  -1 -12   4         72.32        152.90        62.07 o                         
   0 -12   4       2202.25       2033.53       122.30 o                         
   1 -12   4       2464.89       2634.59       151.22 o                         
   2 -12   4         12.29         19.83        60.10 o                         
 -10 -11   4       1866.46       2026.26       177.64 o                         
  -9 -11   4       1051.67       1139.34       110.45 o                         
  -8 -11   4        794.00        807.84        99.00 o                         
  -7 -11   4       2950.22       2845.18       178.60 o                         
  -6 -11   4        929.20        942.10        85.43 o                         
  -5 -11   4         25.31        -55.12        55.12 o                         
  -4 -11   4       6759.73       6679.92       166.98 o                         
  -3 -11   4       1044.62       1127.59        82.44 o                         
  -2 -11   4        146.46        213.34        56.39 o                         
  -1 -11   4       2552.15       2695.91       184.98 o                         
   0 -11   4       4176.11       4204.40       154.18 o                         
   1 -11   4         10.78        -18.65        50.82 o                         
   2 -11   4       1473.54       1646.93       152.04 o                         
   3 -11   4       1637.64       1699.99       122.24 o                         
   4 -11   4        878.73        962.94       102.02 o                         
 -10 -10   4       1790.80       1834.80       154.94 o                         
  -9 -10   4        370.77        391.69        89.85 o                         
  -8 -10   4       4742.16       5334.34       197.68 o                         
  -7 -10   4       2008.11       1908.38       100.91 o                         
  -6 -10   4         15.42         60.26        54.58 o                         
  -5 -10   4       1110.21        999.87        69.99 o                         
  -4 -10   4       2731.85       2559.09       108.54 o                         
  -3 -10   4        485.19        462.93        54.39 o                         
  -2 -10   4       2332.59       2289.75        94.63 o                         
  -1 -10   4       4526.96       4435.02       129.20 o                         
   0 -10   4        537.42        430.75        58.54 o                         
   1 -10   4       5484.50       5240.44       154.49 o                         
   2 -10   4       3726.76       3925.55       141.29 o                         
   3 -10   4        363.26        291.53        67.20 o                         
   4 -10   4        754.49        931.83        89.41 o                         
   5 -10   4       3808.38       4187.24       167.80 o                         
 -11  -9   4        206.43        198.07        90.20 o                         
 -10  -9   4        127.67         23.48        71.15 o                         
  -9  -9   4       6952.04       7520.08       315.90 o                         
  -8  -9   4       1050.66       1096.98        94.04 o                         
  -7  -9   4       1003.92       1040.45        70.68 o                         
  -6  -9   4       1794.39       1786.31        91.99 o                         
  -5  -9   4       6127.11       6138.27       125.02 o                         
  -4  -9   4         62.49          1.72        34.54 o                         
  -3  -9   4       6982.08       6731.72       108.41 o                         
  -2  -9   4       2486.76       2456.97        57.61 o                         
  -1  -9   4       2345.65       2219.48        68.66 o                         
   0  -9   4       5806.48       5723.11       102.43 o                         
   1  -9   4       5744.03       5587.33       114.61 o                         
   2  -9   4         58.17         43.57        47.81 o                         
   3  -9   4        365.63        269.60        63.12 o                         
   4  -9   4       3216.48       3639.80       147.24 o                         
   5  -9   4        998.27        984.17        95.10 o                         
   6  -9   4        790.88        729.33        91.39 o                         
 -11  -8   4        774.84        707.39        99.39 o                         
 -10  -8   4       2644.58       2754.38       141.34 o                         
  -9  -8   4       3257.76       3445.85       149.07 o                         
  -8  -8   4       1112.92       1083.20        86.71 o                         
  -7  -8   4       2796.44       2965.70       122.07 o                         
  -6  -8   4       3734.79       3685.09        96.42 o                         
  -5  -8   4         15.96         37.04        29.53 o                         
  -4  -8   4       4896.27       4534.66        83.50 o                         
  -3  -8   4        755.75        736.19        36.46 o                         
  -2  -8   4        126.10        127.04        25.02 o                         
  -1  -8   4       1528.53       1508.50        48.69 o                         
   0  -8   4      14085.32      13943.01       154.93 o                         
   1  -8   4         23.42        -21.94        21.94 o                         
   2  -8   4       1013.37        972.75        55.74 o                         
   3  -8   4       7807.58       8193.42       148.79 o                         
   4  -8   4       5004.64       5095.63       141.67 o                         
   5  -8   4       2065.05       1926.98       113.93 o                         
   6  -8   4       2214.73       2308.87       126.33 o                         
   7  -8   4       1727.66       1833.40       121.86 o                         
 -11  -7   4       2625.74       2726.95       151.67 o                         
 -10  -7   4       2114.41       2086.27       121.47 o                         
  -9  -7   4        849.19        715.18        80.77 o                         
  -8  -7   4       6473.54       6367.36       151.90 o                         
  -7  -7   4       1867.35       1741.75        81.57 o                         
  -6  -7   4         60.38         72.33        24.38 o                         
  -5  -7   4      10067.31      10135.90       123.31 o                         
  -4  -7   4       5621.94       5368.99        84.70 o                         
  -3  -7   4         78.40         66.51        15.95 o                         
  -2  -7   4       2684.80       2621.52        55.32 o                         
  -1  -7   4      13969.66      13729.79       150.50 o                         
   0  -7   4        270.18        282.65        22.71 o                         
   1  -7   4       3196.93       3173.25        52.12 o                         
   2  -7   4       4715.74       4736.83        81.61 o                         
   3  -7   4       2499.78       2446.91        68.19 o                         
   4  -7   4       1648.95       1483.91        78.21 o                         
   5  -7   4       2702.98       2929.23        99.24 o                         
   6  -7   4        738.77        772.64        74.09 o                         
   7  -7   4         19.89         -8.07        60.45 o                         
   8  -7   4       2704.08       2876.33       148.30 o                         
 -11  -6   4        466.07        503.60        79.98 o                         
 -10  -6   4        689.96        667.48        83.87 o                         
  -9  -6   4       3493.87       3471.64       131.06 o                         
  -8  -6   4       2126.47       2216.18       100.22 o                         
  -7  -6   4        597.78        655.77        49.83 o                         
  -6  -6   4       3944.68       3845.71        66.69 o                         
  -5  -6   4       6861.24       6848.14        95.15 o                         
  -4  -6   4       1075.08       1047.83        43.24 o                         
  -3  -6   4       7190.75       6938.93        73.97 o                         
  -2  -6   4       6519.39       6567.71        82.31 o                         
  -1  -6   4       2037.67       2045.82        46.03 o                         
   0  -6   4       4785.52       4659.07        72.21 o                         
   1  -6   4       2479.00       2330.13        47.13 o                         
   2  -6   4        559.05        548.80        25.29 o                         
   3  -6   4        964.60        944.59        38.91 o                         
   4  -6   4       8927.93       8953.04       132.22 o                         
   5  -6   4       2424.50       2370.30        84.29 o                         
   6  -6   4        264.71        125.87        51.01 o                         
   7  -6   4       3021.46       2959.84       172.38 o                         
   8  -6   4       1763.77       1644.68       105.43 o                         
 -11  -5   4       1015.59        667.07        91.06 o                         
 -10  -5   4       4787.48       4745.52       147.58 o                         
  -9  -5   4       2189.31       2121.78        98.40 o                         
  -8  -5   4        645.20        676.19        62.68 o                         
  -7  -5   4       7260.04       7231.36       132.91 o                         
  -6  -5   4       4019.47       3859.36        68.48 o                         
  -5  -5   4        193.49        209.79        22.79 o                         
  -4  -5   4       9186.62       8734.46       101.97 o                         
  -3  -5   4      10434.84      10143.77       100.82 o                         
  -2  -5   4       1135.42       1038.84        31.07 o                         
  -1  -5   4       3397.22       3226.65        49.30 o                         
   0  -5   4      14991.77      14607.69       143.09 o                         
   1  -5   4         88.86         58.78        14.62 o                         
   2  -5   4       2385.75       2304.01        60.86 o                         
   3  -5   4      12991.26      12937.75       140.81 o                         
   4  -5   4       3998.06       3785.59        64.16 o                         
   5  -5   4        872.35        835.50        36.76 o                         
   6  -5   4       3392.87       3348.50       129.64 o                         
   7  -5   4        753.93        805.99        69.15 o                         
   8  -5   4         55.19        101.55        57.54 o                         
   9  -5   4       1825.58       1763.47       107.54 o                         
 -11  -4   4       1764.19       1650.67       110.31 o                         
 -10  -4   4       1574.88       1574.69        97.95 o                         
  -9  -4   4        515.17        508.37        98.56 o                         
  -8  -4   4       8394.55       8560.83       237.40 o                         
  -7  -4   4        189.41        160.31        35.97 o                         
  -6  -4   4          6.79         25.36        28.34 o                         
  -5  -4   4      12077.64      12138.63       148.88 o                         
  -4  -4   4      10962.80      11103.94       110.22 o                         
  -3  -4   4       1760.69       1886.48        35.64 o                         
  -2  -4   4       3382.69       3115.74        51.85 o                         
  -1  -4   4       9278.57       9352.97        90.08 o                         
   0  -4   4       2984.82       2910.51        39.34 o                         
   1  -4   4       3531.63       3465.74        44.52 o                         
   2  -4   4       1627.31       1574.70        42.52 o                         
   3  -4   4       1588.26       1566.76        35.46 o                         
   4  -4   4       1502.42       1521.35        47.21 o                         
   5  -4   4       7128.90       6965.94        99.78 o                         
   6  -4   4        986.25        930.91        44.64 o                         
   7  -4   4       1861.96       1911.61        81.40 o                         
   8  -4   4       3747.30       3867.85       126.74 o                         
   9  -4   4       1667.97       1728.44       105.07 o                         
  10  -4   4        104.29        165.28        70.89 o                         
 -11  -3   4        282.43        476.37        77.15 o                         
 -10  -3   4        740.54        769.18        83.26 o                         
  -9  -3   4       8982.08       9024.64       199.08 o                         
  -8  -3   4       2782.40       3246.59       128.63 o                         
  -7  -3   4       1346.05       1331.44        63.19 o                         
  -6  -3   4       3952.38       3857.58        99.10 o                         
  -5  -3   4      16868.77      17158.03       188.66 o                         
  -4  -3   4        442.70        461.18        25.86 o                         
  -3  -3   4       2884.24       2797.90        54.19 o                         
  -2  -3   4       1642.07       1512.30        34.87 o                         
  -1  -3   4       1818.37       1843.75        29.52 o                         
   0  -3   4      17295.21      17729.15       143.93 o                         
   1  -3   4      14632.30      14665.27       116.46 o                         
   2  -3   4        978.57        987.66        26.15 o                         
   3  -3   4       1042.37       1058.65        30.08 o                         
   4  -3   4      11114.24      10571.89       107.88 o                         
   5  -3   4       5731.31       5531.91        79.16 o                         
   6  -3   4        435.50        374.53        33.23 o                         
   7  -3   4       3312.99       3287.55       101.78 o                         
   8  -3   4       1025.66       1045.76        71.24 o                         
   9  -3   4          4.65         44.94        53.89 o                         
  10  -3   4       3494.06       3431.59       146.31 o                         
 -11  -2   4        183.03        178.46        67.81 o                         
 -10  -2   4       4055.13       4025.88       154.69 o                         
  -9  -2   4       2311.42       2427.87       116.83 o                         
  -8  -2   4       1421.68       1497.28        85.99 o                         
  -7  -2   4       3305.26       3648.74       102.28 o                         
  -6  -2   4       6657.40       6447.40       108.67 o                         
  -5  -2   4          7.20        -17.86        22.19 o                         
  -4  -2   4      22015.31      22465.01       208.57 o                         
  -3  -2   4       6329.52       6261.51        64.56 o                         
  -2  -2   4        113.98        125.17        12.49 o                         
  -1  -2   4      23182.52      24600.93       190.42 o                         
   0  -2   4       6442.30       6326.82        78.89 o                         
   1  -2   4         24.49         26.30        11.74 o                         
   2  -2   4       1128.69       1026.45        24.59 o                         
   3  -2   4       3665.17       3409.26        43.18 o                         
   4  -2   4       3035.03       2849.89        42.44 o                         
   5  -2   4       5528.79       5296.75        84.37 o                         
   6  -2   4       7125.27       7153.65       120.74 o                         
   7  -2   4       2057.08       1968.17        71.70 o                         
   8  -2   4       1340.76       1199.90        77.32 o                         
   9  -2   4       6555.07       6988.72       159.31 o                         
  10  -2   4       1723.28       1742.14        97.69 o                         
  11  -2   4         65.05          9.66        73.59 o                         
 -11  -1   4       2385.79       2444.52       145.46 o                         
 -10  -1   4       2147.65       1982.85       111.46 o                         
  -9  -1   4        276.65        199.67        61.61 o                         
  -8  -1   4       4269.21       4576.63       133.11 o                         
  -7  -1   4       2383.88       2620.93        87.79 o                         
  -6  -1   4         19.66        -33.37        33.37 o                         
  -5  -1   4       6482.55       6527.96       108.17 o                         
  -4  -1   4       6253.48       6066.76        84.93 o                         
  -3  -1   4         87.41         87.11        15.63 o                         
  -2  -1   4       1977.27       1986.41        33.88 o                         
  -1  -1   4      17104.99      17343.93       142.96 o                         
   0  -1   4        766.25        797.34        26.82 o                         
   1  -1   4      10225.56      10097.90        85.57 o                         
   2  -1   4      11865.48      11735.13       107.04 o                         
   3  -1   4       1563.49       1450.74        27.91 o                         
   4  -1   4       4806.09       4696.52        63.32 o                         
   5  -1   4      11937.27      12174.44       132.69 o                         
   6  -1   4       1105.63        958.75        44.61 o                         
   7  -1   4        440.08        385.72        39.03 o                         
   8  -1   4       3804.63       3854.48       105.20 o                         
   9  -1   4       3570.18       3820.41       120.46 o                         
  10  -1   4        111.77        137.06        55.29 o                         
  11  -1   4        986.17       1043.84        86.18 o                         
 -11   0   4       1033.35        959.42        97.89 o                         
 -10   0   4        146.58        146.22        66.10 o                         
  -9   0   4       6171.50       6532.53       166.68 o                         
  -8   0   4       1330.97       1257.13        79.08 o                         
  -7   0   4         78.96        121.79        36.05 o                         
  -6   0   4       3871.34       3816.31        83.06 o                         
  -5   0   4      10830.44      10898.73       133.21 o                         
  -4   0   4         18.55         11.92        14.73 o                         
  -3   0   4      10072.96       9930.96        92.57 o                         
  -2   0   4      20846.10      21078.41       180.42 o                         
  -1   0   4        556.64        502.40        16.92 o                         
   0   0   4      26248.25      26605.94       186.50 o                         
   1   0   4       6776.41       6457.11        56.81 o                         
   2   0   4       2512.06       2535.19        40.35 o                         
   3   0   4       1380.27       1346.29        27.70 o                         
   4   0   4      12787.20      12156.32       107.12 o                         
   5   0   4       3675.84       3365.02        57.28 o                         
   6   0   4       1840.27       1845.74        56.27 o                         
   7   0   4      10037.95      10011.97       133.27 o                         
   8   0   4       6261.86       6252.65       126.21 o                         
   9   0   4        285.85        237.80        61.02 o                         
  10   0   4       3634.06       3562.41       126.60 o                         
  11   0   4       1568.44       1579.01       111.03 o                         
  12   0   4         16.88       -217.80       217.80 o                         
 -10   1   4       3082.68       2900.61       163.05 o                         
  -9   1   4       2773.22       2682.72       115.01 o                         
  -8   1   4        770.37        698.05        67.93 o                         
  -7   1   4        758.86        784.86        49.87 o                         
  -6   1   4       4403.99       4313.19        81.86 o                         
  -5   1   4        795.41        783.57        37.01 o                         
  -4   1   4       7733.61       7196.00        87.85 o                         
  -3   1   4       4345.54       4499.53        56.93 o                         
  -2   1   4        111.21        141.27        16.58 o                         
  -1   1   4       8407.10       8705.39        77.77 o                         
   0   1   4      17964.82      18540.68       138.23 o                         
   1   1   4        657.23        659.51        16.68 o                         
   2   1   4       5216.29       5317.21        59.15 o                         
   3   1   4       9056.71       9091.26        85.00 o                         
   4   1   4       4617.41       4633.50        53.01 o                         
   5   1   4       4986.69       4861.37        59.69 o                         
   6   1   4      13646.37      13924.87       156.15 o                         
   7   1   4       2208.33       2235.27        70.04 o                         
   8   1   4        130.17        158.79        34.33 o                         
   9   1   4       5031.59       5184.88       125.57 o                         
  10   1   4       2607.17       2625.68       109.63 o                         
  11   1   4          4.40        -62.79        62.79 o                         
  12   1   4       1216.85       1142.43        98.95 o                         
 -10   2   4       1441.79       1317.95       145.21 o                         
  -9   2   4        579.24        458.25        60.76 o                         
  -8   2   4       5531.51       5801.51       142.27 o                         
  -7   2   4       3381.85       3209.92        91.48 o                         
  -6   2   4        370.02        325.89        40.76 o                         
  -5   2   4       5084.83       4852.86        88.51 o                         
  -4   2   4       7173.64       7046.46        95.82 o                         
  -3   2   4        877.70        975.77        33.08 o                         
  -2   2   4       7936.30       7920.78        85.89 o                         
  -1   2   4       9819.97       9781.67        88.74 o                         
   0   2   4         75.83         88.29        12.65 o                         
   1   2   4       6267.70       6345.63        57.19 o                         
   2   2   4      20463.44      21646.50       162.25 o                         
   3   2   4        822.32        867.79        24.34 o                         
   4   2   4        165.47        221.46        16.69 o                         
   5   2   4      11802.71      11542.12       118.98 o                         
   6   2   4       8113.01       8138.84       104.00 o                         
   7   2   4         16.02         -2.36        22.72 o                         
   8   2   4       2168.07       2198.45        54.79 o                         
   9   2   4       5019.89       5002.93       122.26 o                         
  10   2   4         25.63        -13.84        43.67 o                         
  11   2   4       3178.92       3259.29       119.67 o                         
  12   2   4       1390.82       1232.52        96.75 o                         
 -10   3   4         23.52        -79.80        79.80 o                         
  -9   3   4       4112.68       3812.25       196.29 o                         
  -8   3   4       1367.25       1299.71        76.08 o                         
  -7   3   4        166.18        153.45        40.76 o                         
  -6   3   4       2360.33       2221.57        68.03 o                         
  -5   3   4       5183.92       5224.36        89.58 o                         
  -4   3   4         11.25        -19.96        19.96 o                         
  -3   3   4      12507.06      12046.66       125.69 o                         
  -2   3   4       8414.58       8282.37        85.13 o                         
  -1   3   4       1947.97       2000.23        43.23 o                         
   0   3   4       8379.32       8370.51        82.95 o                         
   1   3   4      35983.86      37764.02       273.00 o                         
   2   3   4        111.71         75.45        14.63 o                         
   3   3   4        804.13        833.66        30.56 o                         
   4   3   4      17842.30      17793.84       172.32 o                         
   5   3   4       6639.02       6547.19        75.79 o                         
   6   3   4       1173.88       1096.16        40.05 o                         
   7   3   4       3884.77       3968.25       103.06 o                         
   8   3   4       2414.68       2533.43        65.02 o                         
   9   3   4          8.88        -42.32        42.32 o                         
  10   3   4       4572.75       4592.37       131.68 o                         
  11   3   4       1982.28       1919.96        92.36 o                         
  12   3   4         20.94         14.90        58.60 o                         
  -9   4   4        921.08        792.36       104.78 o                         
  -8   4   4        253.11        246.39        57.96 o                         
  -7   4   4       2869.65       2764.80        90.91 o                         
  -6   4   4       4594.43       4542.67       100.32 o                         
  -5   4   4        332.44        336.51        52.93 o                         
  -4   4   4       3188.70       3121.46        69.83 o                         
  -3   4   4       4758.33       4649.76        76.52 o                         
  -2   4   4        263.68        343.52        23.47 o                         
  -1   4   4      10347.27      10171.44        99.63 o                         
   0   4   4      13387.00      13466.08       118.49 o                         
   1   4   4         42.41         47.64        18.30 o                         
   2   4   4       6976.01       6936.29        78.71 o                         
   3   4   4       9294.23       9042.21        91.72 o                         
   4   4   4       8223.43       8396.56       103.98 o                         
   5   4   4        803.63        768.72        31.44 o                         
   6   4   4       7054.59       7018.21       113.15 o                         
   7   4   4       1967.30       2023.07        60.21 o                         
   8   4   4        388.03        406.08        38.80 o                         
   9   4   4       3572.89       3481.35        96.25 o                         
  10   4   4       1988.41       2059.53        98.38 o                         
  11   4   4        111.46         99.68        52.61 o                         
  12   4   4        786.27        714.35        71.94 o                         
  -9   5   4        105.86        145.24        89.07 o                         
  -8   5   4       3639.06       3344.95       146.69 o                         
  -7   5   4       2272.13       2160.57        89.65 o                         
  -6   5   4         11.44         25.71        34.90 o                         
  -5   5   4       4532.49       4656.96        98.54 o                         
  -4   5   4       6080.24       5986.80       103.33 o                         
  -3   5   4        182.10        134.14        27.73 o                         
  -2   5   4       4121.39       4052.35        70.92 o                         
  -1   5   4      12886.29      12859.27       136.09 o                         
   0   5   4       8495.37       8540.62        85.48 o                         
   1   5   4        107.33        129.61        19.53 o                         
   2   5   4       9393.53       9511.91        96.14 o                         
   3   5   4       6069.56       5933.61        67.31 o                         
   4   5   4       4702.81       4922.58        66.37 o                         
   5   5   4      12380.26      11978.08       140.61 o                         
   6   5   4       2488.90       2522.57        60.86 o                         
   7   5   4        402.87        373.95        35.40 o                         
   8   5   4       4015.62       3941.33        84.03 o                         
   9   5   4       3001.21       3073.95        89.53 o                         
  10   5   4         62.39         -2.50        46.70 o                         
  11   5   4       2277.42       2246.34       129.69 o                         
  12   5   4       1046.27       1075.28        95.30 o                         
  13   5   4        124.46         16.98        77.96 o                         
  -8   6   4       1521.88       1286.84       125.00 o                         
  -7   6   4          6.52         18.86        66.99 o                         
  -6   6   4       2399.71       2450.83        96.91 o                         
  -5   6   4       3991.03       4226.34       102.95 o                         
  -4   6   4         18.95         -3.08        27.95 o                         
  -3   6   4       6383.61       6265.03       102.89 o                         
  -2   6   4       4365.42       4207.00        84.66 o                         
  -1   6   4       1217.28       1181.54        43.45 o                         
   0   6   4      10832.41      10768.51       119.83 o                         
   1   6   4      18695.25      18449.60       180.52 o                         
   2   6   4         52.60         32.12        18.39 o                         
   3   6   4       3482.56       3447.53        55.28 o                         
   4   6   4      10743.21      10704.89       118.09 o                         
   5   6   4       6336.36       6185.90        89.21 o                         
   6   6   4       2405.72       2277.01        59.11 o                         
   7   6   4       2920.36       2901.48        74.20 o                         
   8   6   4       5194.75       5271.36       106.49 o                         
   9   6   4        111.23        104.90        41.27 o                         
  10   6   4       4811.54       5000.35       126.22 o                         
  11   6   4       1523.09       1526.61        89.59 o                         
  12   6   4          8.04        -40.05        82.53 o                         
  13   6   4        828.23        771.33       103.18 o                         
  -8   7   4         74.74        -14.14        66.92 o                         
  -7   7   4       1355.84       1403.25       110.68 o                         
  -6   7   4       3864.19       3600.39       132.66 o                         
  -5   7   4        358.35        252.24        51.72 o                         
  -4   7   4       5165.59       5180.86       110.41 o                         
  -3   7   4       4525.87       4596.37        97.80 o                         
  -2   7   4       1728.94       1756.45        57.16 o                         
  -1   7   4        987.24        985.86        45.49 o                         
   0   7   4       4817.23       4799.82        88.18 o                         
   1   7   4        258.03        215.24        24.47 o                         
   2   7   4        571.62        562.55        31.63 o                         
   3   7   4       6636.57       6315.73        92.82 o                         
   4   7   4       4087.27       3778.87        70.65 o                         
   5   7   4       3252.37       3034.37        65.42 o                         
   6   7   4       9390.10       9242.79       136.95 o                         
   7   7   4       1369.10       1470.25        64.75 o                         
   8   7   4         11.52         51.44        32.74 o                         
   9   7   4       6691.67       6906.85       140.92 o                         
  10   7   4       3324.11       3373.52       102.89 o                         
  11   7   4          7.50         25.15        52.90 o                         
  12   7   4        975.30       1038.45       113.37 o                         
  13   7   4       2522.76       2633.46       161.65 o                         
  -7   8   4       1361.63       1395.06       122.48 o                         
  -6   8   4        225.74        162.28        72.75 o                         
  -5   8   4       3011.71       2941.90       121.25 o                         
  -4   8   4       7912.22       8106.98       145.66 o                         
  -3   8   4         32.61         63.73        40.10 o                         
  -2   8   4       1567.82       1500.07        66.22 o                         
  -1   8   4       7020.69       6914.08       126.45 o                         
   0   8   4       1996.26       1939.61        68.63 o                         
   1   8   4       8882.91       9362.37       131.97 o                         
   2   8   4      13363.51      13133.95       149.40 o                         
   3   8   4       4570.91       4368.43        72.64 o                         
   4   8   4       3497.11       3577.41        77.35 o                         
   5   8   4      10983.19      11018.08       142.41 o                         
   6   8   4       4252.91       4061.17        90.16 o                         
   7   8   4       1444.83       1403.76        60.68 o                         
   8   8   4       2177.99       2259.32        75.29 o                         
   9   8   4       6501.31       6735.16       141.74 o                         
  10   8   4          7.69         18.14        42.95 o                         
  11   8   4       1619.45       1587.04        90.05 o                         
  12   8   4       2124.66       2207.82       144.04 o                         
  13   8   4        182.37       -180.11       228.65 o                         
  -6   9   4       1149.50       1431.08       114.55 o                         
  -5   9   4       4155.82       4164.67       163.58 o                         
  -4   9   4         26.78        -52.36        52.36 o                         
  -3   9   4        686.87        725.63        63.08 o                         
  -2   9   4       2433.97       2549.46       106.78 o                         
  -1   9   4        208.52        168.37        43.91 o                         
   0   9   4       1365.27       1317.52        59.01 o                         
   1   9   4       5133.35       5062.66        94.63 o                         
   2   9   4        185.67        161.29        29.47 o                         
   3   9   4       2267.64       2315.63        65.53 o                         
   4   9   4      11861.68      11935.73       158.53 o                         
   5   9   4       5154.79       4915.88        93.95 o                         
   6   9   4       1706.98       1689.66        56.70 o                         
   7   9   4       4946.89       4530.57       128.14 o                         
   8   9   4       2116.56       2153.25        83.45 o                         
   9   9   4         46.73         53.22        47.10 o                         
  10   9   4       6596.69       6905.31       164.68 o                         
  11   9   4       2397.21       2448.86       112.85 o                         
  12   9   4        128.00        228.23        97.74 o                         
  -5  10   4        314.72        290.26        78.54 o                         
  -4  10   4       2674.11       2782.28       130.69 o                         
  -3  10   4       3103.51       3160.79       124.60 o                         
  -2  10   4       1081.35       1044.21        80.05 o                         
  -1  10   4       1532.40       1519.23        74.31 o                         
   0  10   4       4743.62       4811.94       108.17 o                         
   1  10   4       2155.00       2101.67        72.73 o                         
   2  10   4        857.28        834.06        49.65 o                         
   3  10   4       5696.82       5626.31       106.13 o                         
   4  10   4       3091.48       2951.73        78.35 o                         
   5  10   4       1995.76       1988.19        69.75 o                         
   6  10   4       8466.27       8422.60       151.00 o                         
   7  10   4       2733.07       2691.08       101.09 o                         
   8  10   4          9.85        -26.46        48.20 o                         
   9  10   4       6342.44       6212.71       137.95 o                         
  10  10   4       3817.62       3720.95       131.55 o                         
  11  10   4          1.38        -61.37        61.37 o                         
  12  10   4        268.22        224.14        98.34 o                         
  -4  11   4       2606.08       2626.42       227.08 o                         
  -3  11   4         30.54         87.07        64.50 o                         
  -2  11   4        994.24       1122.24       107.23 o                         
  -1  11   4       2691.42       2892.15       122.33 o                         
   0  11   4         42.07         44.79        42.69 o                         
   1  11   4       1688.01       1831.36        79.72 o                         
   2  11   4       5334.14       5605.35       118.89 o                         
   3  11   4       1273.51       1324.21        63.22 o                         
   4  11   4        349.82        275.57        43.85 o                         
   5  11   4      10016.04      10220.49       160.34 o                         
   6  11   4       2241.55       2307.69        88.23 o                         
   7  11   4        130.19         34.30        44.16 o                         
   8  11   4       3328.20       3160.15       121.88 o                         
   9  11   4       4164.51       4146.15       138.94 o                         
  10  11   4          7.35         47.38        67.73 o                         
  11  11   4       1672.86       1728.34       122.57 o                         
  12  11   4       1946.45       1977.61       147.23 o                         
  -3  12   4        845.52        900.52        96.94 o                         
  -2  12   4       2170.11       2293.28       121.87 o                         
  -1  12   4       1118.00        994.96        90.68 o                         
   0  12   4       1341.16       1381.22       104.01 o                         
   1  12   4       3536.72       3784.89       125.39 o                         
   2  12   4       1863.28       1861.93        83.32 o                         
   3  12   4        112.81        109.53        43.14 o                         
   4  12   4       2859.15       2894.73        92.19 o                         
   5  12   4        832.29        743.03        63.96 o                         
   6  12   4       2471.84       2372.66       105.40 o                         
   7  12   4       3265.25       3477.15       135.76 o                         
   8  12   4       4378.20       3950.19       146.48 o                         
   9  12   4         28.92         65.01        57.56 o                         
  10  12   4       3575.48       3628.81       155.57 o                         
  11  12   4       1669.75       1595.94       111.65 o                         
  -2  13   4        193.21        108.86        71.07 o                         
  -1  13   4        991.17       1137.61        96.15 o                         
   0  13   4       2881.05       2826.83       141.33 o                         
   1  13   4        394.98        337.87        66.34 o                         
   2  13   4       1044.06       1170.61        81.96 o                         
   3  13   4       2923.17       2828.74       125.12 o                         
   4  13   4       1728.40       1620.97        92.03 o                         
   5  13   4        239.50        191.55        61.96 o                         
   6  13   4       6234.89       6431.11       188.71 o                         
   7  13   4       1095.41        980.74        84.81 o                         
   8  13   4         68.22         75.25        60.61 o                         
   9  13   4       2550.01       2540.09       146.52 o                         
  10  13   4       1984.97       1991.86       125.32 o                         
  11  13   4         60.41         85.28        87.78 o                         
  -1  14   4        967.40        954.34       116.03 o                         
   0  14   4        960.76        866.97        93.09 o                         
   1  14   4        603.50        637.70        83.61 o                         
   2  14   4       1744.00       2008.50       113.52 o                         
   3  14   4       1092.95        930.69        87.50 o                         
   4  14   4         73.61         62.06        55.78 o                         
   5  14   4       4335.07       4368.97       155.37 o                         
   6  14   4       1035.32        877.44        97.21 o                         
   7  14   4        286.51        251.74        66.01 o                         
   8  14   4       1559.97       1460.79       122.81 o                         
   9  14   4       2084.92       1783.06       132.10 o                         
  10  14   4         51.75        150.13        89.79 o                         
   1  15   4       2121.91       2068.58       151.29 o                         
   2  15   4        213.18        172.46        77.78 o                         
   3  15   4        320.64        325.53        79.14 o                         
   4  15   4       2274.25       2210.33       129.32 o                         
   5  15   4       1765.74       1576.77       132.73 o                         
   6  15   4        503.01        509.66       100.43 o                         
   7  15   4       1044.75       1041.10       107.91 o                         
   8  15   4       2381.61       2224.16       138.24 o                         
  -7 -13   5        767.63        877.51       238.87 o                         
  -6 -13   5       1780.09       1951.50       133.23 o                         
  -5 -13   5       1783.11       1661.09       112.52 o                         
  -4 -13   5        866.05        703.90        81.29 o                         
  -3 -13   5       1833.68       1744.84       116.30 o                         
  -2 -13   5        701.44        513.66        87.04 o                         
  -1 -13   5         25.60       -103.34       103.34 o                         
   0 -13   5       1704.03       1458.11       133.71 o                         
  -8 -12   5       2074.12       1799.14       160.70 o                         
  -7 -12   5       1448.34       1362.18       119.27 o                         
  -6 -12   5        849.65        624.03        88.96 o                         
  -5 -12   5        550.76        502.60        80.07 o                         
  -4 -12   5       3781.82       4025.95       216.46 o                         
  -3 -12   5        236.18        245.80        87.38 o                         
  -2 -12   5        170.32        161.41        66.34 o                         
  -1 -12   5       1221.12       1326.81       102.54 o                         
   0 -12   5       1862.50       1902.39       119.59 o                         
   1 -12   5        227.22        242.11        75.19 o                         
   2 -12   5       1953.80       1852.46       123.13 o                         
  -9 -11   5       1233.32       1229.15       122.64 o                         
  -8 -11   5       3006.19       2988.45       212.29 o                         
  -7 -11   5         14.20         68.19        63.83 o                         
  -6 -11   5        106.82         53.40        62.43 o                         
  -5 -11   5       3138.11       2949.18       130.21 o                         
  -4 -11   5        996.71        937.81        77.78 o                         
  -3 -11   5       1839.05       1714.17        99.41 o                         
  -2 -11   5       1336.97       1306.95        87.62 o                         
  -1 -11   5       1799.32       1936.56       109.35 o                         
   0 -11   5         66.99        -41.03        57.06 o                         
   1 -11   5       2586.32       2728.93       137.00 o                         
   2 -11   5        615.67        820.82        88.97 o                         
   3 -11   5         25.68         59.14        61.81 o                         
 -10 -10   5        808.65        580.57       121.68 o                         
  -9 -10   5       4874.53       5129.57       207.90 o                         
  -8 -10   5         76.46        150.16        80.16 o                         
  -7 -10   5        752.36        900.85        94.64 o                         
  -6 -10   5       4532.77       4400.30       150.42 o                         
  -5 -10   5       4371.17       4201.15       166.10 o                         
  -4 -10   5       1649.25       1487.25        86.39 o                         
  -3 -10   5       2294.03       2248.26       104.89 o                         
  -2 -10   5        871.84       1000.95        74.32 o                         
  -1 -10   5        159.99        205.29        49.53 o                         
   0 -10   5       3874.21       4108.59       131.30 o                         
   1 -10   5       1333.26       1540.89        91.00 o                         
   2 -10   5         18.24         13.89        54.14 o                         
   3 -10   5       1659.91       1691.99       127.96 o                         
   4 -10   5       3329.40       3444.81       200.94 o                         
   5 -10   5         22.95         53.86        65.76 o                         
 -10  -9   5       2553.79       2647.93       157.32 o                         
  -9  -9   5         37.45        -15.83        60.76 o                         
  -8  -9   5       1940.12       1940.49       144.00 o                         
  -7  -9   5       2222.33       2528.45       156.64 o                         
  -6  -9   5       1615.50       1560.60        91.44 o                         
  -5  -9   5       1117.46       1201.95        82.08 o                         
  -4  -9   5       5692.32       5477.24       139.62 o                         
  -3  -9   5        212.49        143.13        43.30 o                         
  -2  -9   5        329.09        246.51        39.37 o                         
  -1  -9   5       6866.01       6992.05       145.77 o                         
   0  -9   5       3405.45       3310.63       102.64 o                         
   1  -9   5        797.52        760.41        61.05 o                         
   2  -9   5       1824.19       1880.80       137.74 o                         
   3  -9   5       4040.33       4233.80       136.62 o                         
   4  -9   5          2.79         62.66        53.93 o                         
   5  -9   5       3268.95       3479.25       152.22 o                         
   6  -9   5       1450.78       1587.71       142.24 o                         
 -10  -8   5        138.97          7.86        82.34 o                         
  -9  -8   5       2833.35       2917.09       159.59 o                         
  -8  -8   5       4140.52       4466.70       182.41 o                         
  -7  -8   5       1018.56       1113.12        86.34 o                         
  -6  -8   5        299.38        335.94        43.04 o                         
  -5  -8   5       7459.75       7696.36       171.63 o                         
  -4  -8   5       2743.95       2663.11        78.83 o                         
  -3  -8   5        229.75        221.39        25.98 o                         
  -2  -8   5       4111.84       3855.20        70.30 o                         
  -1  -8   5       3009.08       2912.12        62.12 o                         
   0  -8   5         14.50         24.41        20.93 o                         
   1  -8   5       4423.03       4523.16        90.33 o                         
   2  -8   5       1814.95       1991.24        82.00 o                         
   3  -8   5         63.43         63.39        55.45 o                         
   4  -8   5       3262.99       3206.77       119.98 o                         
   5  -8   5       3073.22       3247.68       140.35 o                         
   6  -8   5         95.48        123.48        69.40 o                         
   7  -8   5        403.68        424.49        78.55 o                         
 -11  -7   5         75.51        106.13        84.00 o                         
 -10  -7   5       1778.71       1522.82       147.92 o                         
  -9  -7   5       5003.65       4856.57       198.25 o                         
  -8  -7   5         17.91         38.23        60.14 o                         
  -7  -7   5       1903.41       1983.34        96.76 o                         
  -6  -7   5       4931.98       5216.34       107.52 o                         
  -5  -7   5       4105.97       4005.34        74.37 o                         
  -4  -7   5       4357.46       4313.42        76.07 o                         
  -3  -7   5       9269.28       9319.53       118.84 o                         
  -2  -7   5       4289.27       4293.65        73.30 o                         
  -1  -7   5        216.35        203.95        24.00 o                         
   0  -7   5       9957.42      10016.46       116.41 o                         
   1  -7   5       3034.83       2987.63        59.93 o                         
   2  -7   5          0.27        -14.38        19.14 o                         
   3  -7   5       2840.13       2706.65        85.70 o                         
   4  -7   5       6012.97       6098.95       149.68 o                         
   5  -7   5        407.58        304.76        62.09 o                         
   6  -7   5       2277.00       2392.94       124.03 o                         
   7  -7   5       3621.42       3796.34       170.08 o                         
   8  -7   5        920.21       1007.74       248.45 o                         
 -11  -6   5       1332.56       1290.82       121.25 o                         
 -10  -6   5       3139.67       3145.07       140.87 o                         
  -9  -6   5        861.43        760.73        75.02 o                         
  -8  -6   5       2030.02       2010.98        94.95 o                         
  -7  -6   5       4321.39       4199.81       130.56 o                         
  -6  -6   5       1477.77       1453.46        49.91 o                         
  -5  -6   5       1450.78       1542.98        44.07 o                         
  -4  -6   5      13703.46      13714.49       163.13 o                         
  -3  -6   5       2184.47       2055.32        50.00 o                         
  -2  -6   5        173.81        171.66        21.01 o                         
  -1  -6   5       3720.85       3557.22        62.31 o                         
   0  -6   5       7064.11       6794.39        91.27 o                         
   1  -6   5        244.68        240.98        20.51 o                         
   2  -6   5       2559.49       2654.07        56.54 o                         
   3  -6   5       4336.29       4304.34        76.55 o                         
   4  -6   5        111.30        125.11        28.25 o                         
   5  -6   5       3326.63       3315.19        93.87 o                         
   6  -6   5       3076.79       3159.05       131.84 o                         
   7  -6   5        567.27        535.13        79.82 o                         
   8  -6   5        471.65        347.21        79.92 o                         
 -11  -5   5       1456.80       1421.70       119.34 o                         
 -10  -5   5        639.80        661.54        80.49 o                         
  -9  -5   5       3790.84       3713.19       127.29 o                         
  -8  -5   5       5898.56       5785.44       147.08 o                         
  -7  -5   5        543.79        485.62        56.72 o                         
  -6  -5   5       1401.82       1385.19        52.70 o                         
  -5  -5   5      12161.61      12202.68       144.35 o                         
  -4  -5   5       9093.06       8834.53       101.70 o                         
  -3  -5   5        238.82        186.84        22.28 o                         
  -2  -5   5       7110.17       6883.82        75.86 o                         
  -1  -5   5      11052.66      10858.00       109.51 o                         
   0  -5   5        289.67        291.22        18.88 o                         
   1  -5   5      10192.13      10039.58       101.69 o                         
   2  -5   5       5071.55       4746.83        66.20 o                         
   3  -5   5        596.03        567.54        33.19 o                         
   4  -5   5       1646.24       1663.01        49.61 o                         
   5  -5   5       2904.45       2909.80        85.29 o                         
   6  -5   5        973.46        867.16        57.15 o                         
   7  -5   5        995.46        970.88        76.16 o                         
   8  -5   5       2913.14       3016.06       140.71 o                         
   9  -5   5       1706.07       1804.33       134.00 o                         
 -11  -4   5         31.26        -66.99        66.99 o                         
 -10  -4   5       1375.69       1337.52       110.43 o                         
  -9  -4   5       4003.35       4125.00       132.11 o                         
  -8  -4   5        626.47        681.54        64.21 o                         
  -7  -4   5       3209.96       3140.12       118.09 o                         
  -6  -4   5       4138.40       4133.81        87.32 o                         
  -5  -4   5       6001.03       5859.25        90.78 o                         
  -4  -4   5       5390.86       5357.72        75.76 o                         
  -3  -4   5      12024.41      12022.68       120.86 o                         
  -2  -4   5       4504.24       4562.29        62.37 o                         
  -1  -4   5         30.24         49.08        10.55 o                         
   0  -4   5      15218.80      15223.44       184.52 o                         
   1  -4   5       6255.92       6145.08        66.01 o                         
   2  -4   5         53.17         48.68        14.82 o                         
   3  -4   5       3051.41       3021.23        57.42 o                         
   4  -4   5      12568.89      12658.87       138.28 o                         
   5  -4   5         54.62         39.98        19.84 o                         
   6  -4   5       2127.14       2088.42        66.01 o                         
   7  -4   5       3321.15       3290.36       102.20 o                         
   8  -4   5        925.02        872.32        81.81 o                         
   9  -4   5        536.16        487.90        73.69 o                         
  10  -4   5       3016.65       2862.02       278.66 o                         
 -11  -3   5        770.04        751.11        93.35 o                         
 -10  -3   5       4251.59       4434.23       153.38 o                         
  -9  -3   5        337.25        279.46        58.52 o                         
  -8  -3   5       4396.37       4826.05       137.04 o                         
  -7  -3   5       7476.42       7345.04       141.14 o                         
  -6  -3   5       3079.95       3088.31        77.03 o                         
  -5  -3   5        873.47        877.61        37.01 o                         
  -4  -3   5      10209.00      10279.69       107.01 o                         
  -3  -3   5       2885.03       2637.46        42.80 o                         
  -2  -3   5       1477.60       1453.25        39.75 o                         
  -1  -3   5       6290.72       6365.51        67.22 o                         
   0  -3   5      11194.91      10862.11       100.24 o                         
   1  -3   5         49.54         25.51         9.46 o                         
   2  -3   5       5133.67       4735.22        61.08 o                         
   3  -3   5      13352.74      13286.99       146.88 o                         
   4  -3   5        834.91        744.27        29.00 o                         
   5  -3   5       1704.94       1756.62        44.65 o                         
   6  -3   5       1005.66       1068.23        46.03 o                         
   7  -3   5       1431.35       1492.44        71.10 o                         
   8  -3   5       1292.94       1159.67        73.39 o                         
   9  -3   5       3248.88       3346.02       138.20 o                         
  10  -3   5        999.14       1078.89        97.84 o                         
 -11  -2   5       2047.63       2136.96       120.33 o                         
 -10  -2   5       1070.35       1084.65        96.12 o                         
  -9  -2   5       2085.10       2097.65       104.46 o                         
  -8  -2   5       3651.31       3831.11       126.85 o                         
  -7  -2   5        218.67        168.94        42.48 o                         
  -6  -2   5       1430.62       1481.55        60.67 o                         
  -5  -2   5      16116.67      16068.94       181.55 o                         
  -4  -2   5       1894.40       1960.47        51.49 o                         
  -3  -2   5       6293.06       6006.31        67.54 o                         
  -2  -2   5       8899.12       8881.20        86.02 o                         
  -1  -2   5      28964.10      30073.44       231.69 o                         
   0  -2   5        821.89       1030.22        37.24 o                         
   1  -2   5       8315.15       7923.08        74.21 o                         
   2  -2   5       9565.73       9517.50        87.05 o                         
   3  -2   5         31.05         -0.92        12.49 o                         
   4  -2   5       5066.60       5055.31        57.05 o                         
   5  -2   5      11299.06      11067.09       129.09 o                         
   6  -2   5        282.54        232.53        30.03 o                         
   7  -2   5       1647.01       1663.13        84.21 o                         
   8  -2   5       6589.58       6754.87       178.24 o                         
   9  -2   5       1661.75       1603.78        87.74 o                         
  10  -2   5        335.74        256.95        68.48 o                         
  11  -2   5       2237.49       2185.75       134.57 o                         
 -11  -1   5        177.97        -37.27        66.94 o                         
 -10  -1   5       1373.06       1336.21        97.74 o                         
  -9  -1   5       6288.56       6562.71       179.76 o                         
  -8  -1   5        494.54        397.30        65.20 o                         
  -7  -1   5       2058.40       2072.05        87.36 o                         
  -6  -1   5      10891.46      11305.83       162.75 o                         
  -5  -1   5       4797.78       4573.04        85.55 o                         
  -4  -1   5       1370.93       1322.24        46.81 o                         
  -3  -1   5       9399.43       9416.91        87.11 o                         
  -2  -1   5       2148.64       2292.67        34.05 o                         
  -1  -1   5         96.14        115.21        11.48 o                         
   0  -1   5      27568.72      28630.74       304.28 o                         
   1  -1   5       8959.58       8788.72        94.13 o                         
   2  -1   5         20.86         22.69        12.04 o                         
   3  -1   5       7925.07       7849.70        83.69 o                         
   4  -1   5       5564.19       5400.65        61.02 o                         
   5  -1   5        765.03        716.41        29.67 o                         
   6  -1   5       3333.75       3259.43        68.57 o                         
   7  -1   5       2950.80       2969.60        74.93 o                         
   8  -1   5       1973.09       1810.24        82.10 o                         
   9  -1   5        118.60        143.23        50.14 o                         
  10  -1   5       4157.78       4404.46       138.53 o                         
  11  -1   5        265.63        196.39        64.38 o                         
 -10   0   5       2855.46       2980.30       136.19 o                         
  -9   0   5       1155.26       1239.31        87.87 o                         
  -8   0   5        929.78        988.08        75.14 o                         
  -7   0   5       3051.15       3103.13       102.37 o                         
  -6   0   5       2603.93       2583.13        88.47 o                         
  -5   0   5       2497.46       2492.32        72.78 o                         
  -4   0   5      13582.35      13463.24       146.53 o                         
  -3   0   5       4567.42       4380.58        58.31 o                         
  -2   0   5       1891.90       2045.55        35.47 o                         
  -1   0   5      14062.53      14099.68       125.51 o                         
   0   0   5      29113.58      30222.70       218.84 o                         
   1   0   5        149.83        185.67        14.38 o                         
   2   0   5       7114.88       6997.28        82.58 o                         
   3   0   5       9880.40       9695.86        81.73 o                         
   4   0   5        225.02        160.32        16.53 o                         
   5   0   5       9089.64       8977.04        97.91 o                         
   6   0   5      10325.10      10426.59       132.36 o                         
   7   0   5        585.69        584.99        42.01 o                         
   8   0   5       1272.08       1217.81        63.21 o                         
   9   0   5       6249.70       6432.01       156.10 o                         
  10   0   5       1007.38       1089.51        75.76 o                         
  11   0   5        216.68        175.09        67.25 o                         
 -10   1   5        164.86        171.19        68.96 o                         
  -9   1   5        787.16        679.57        76.75 o                         
  -8   1   5       9455.96       9442.79       216.23 o                         
  -7   1   5       1160.60       1236.49        65.40 o                         
  -6   1   5       1582.55       1553.62        43.06 o                         
  -5   1   5      11359.19      11324.44       131.59 o                         
  -4   1   5       4744.51       4628.10        68.33 o                         
  -3   1   5         11.73         24.54        18.56 o                         
  -2   1   5      12157.07      12460.34       106.27 o                         
  -1   1   5       7047.61       6809.22        70.86 o                         
   0   1   5        765.69        806.81        19.95 o                         
   1   1   5      32238.70      33099.19       244.27 o                         
   2   1   5      18523.88      18821.91       148.98 o                         
   3   1   5         24.28         18.31        12.56 o                         
   4   1   5       9439.22       9527.80        83.31 o                         
   5   1   5       8218.73       7978.38        86.30 o                         
   6   1   5        235.43        272.98        25.02 o                         
   7   1   5       2007.81       1980.68        59.32 o                         
   8   1   5       3934.56       3975.94        97.46 o                         
   9   1   5       2855.59       2509.33        88.52 o                         
  10   1   5        673.30        692.77        66.91 o                         
  11   1   5       1949.08       2032.95       103.82 o                         
  12   1   5        647.94        607.97        75.39 o                         
 -10   2   5        881.96        811.58        95.85 o                         
  -9   2   5       3128.92       2828.40       121.84 o                         
  -8   2   5       1033.03        907.03        72.72 o                         
  -7   2   5       1554.59       1620.91        77.69 o                         
  -6   2   5       4509.98       4608.66        93.45 o                         
  -5   2   5       5986.22       5971.03        99.14 o                         
  -4   2   5        463.96        367.01        30.26 o                         
  -3   2   5       8066.17       7873.93       101.74 o                         
  -2   2   5       3258.32       3146.18        49.18 o                         
  -1   2   5        242.75        230.30        16.98 o                         
   0   2   5       8137.26       7776.57        70.44 o                         
   1   2   5      12419.73      12936.43       107.82 o                         
   2   2   5         11.81          3.07        12.43 o                         
   3   2   5       6667.04       6648.59        67.62 o                         
   4   2   5      14851.87      14670.09       119.81 o                         
   5   2   5       4816.53       4712.13        86.64 o                         
   6   2   5       2829.31       2690.42        53.33 o                         
   7   2   5       7552.64       7671.52        93.37 o                         
   8   2   5       1762.27       1813.81        72.11 o                         
   9   2   5       2172.15       2123.00        95.88 o                         
  10   2   5       5295.40       5390.27       130.28 o                         
  11   2   5        650.49        485.14        64.55 o                         
  12   2   5        227.96        172.75        65.50 o                         
  -9   3   5       1028.91        854.85        86.52 o                         
  -8   3   5        444.01        294.29        57.90 o                         
  -7   3   5       5435.59       5397.08       133.45 o                         
  -6   3   5       3373.32       3379.75        94.31 o                         
  -5   3   5        520.63        420.95        36.86 o                         
  -4   3   5      11681.29      11473.22       140.67 o                         
  -3   3   5       4270.25       4035.61        69.61 o                         
  -2   3   5        238.12        236.26        19.27 o                         
  -1   3   5       4923.65       4687.52        63.90 o                         
   0   3   5      24536.54      25747.70       201.68 o                         
   1   3   5        168.69        187.36        16.00 o                         
   2   3   5      11972.28      12439.84       102.07 o                         
   3   3   5       2812.10       2607.38        41.37 o                         
   4   3   5       3975.40       4164.23        57.40 o                         
   5   3   5      18121.44      18474.13       166.81 o                         
   6   3   5       6280.25       6289.17        85.53 o                         
   7   3   5        238.41        257.13        29.62 o                         
   8   3   5        358.20        379.08        36.40 o                         
   9   3   5       7855.77       7769.63       173.91 o                         
  10   3   5       1349.91       1296.72        92.54 o                         
  11   3   5        164.14        218.92        54.12 o                         
  12   3   5       1627.14       1542.72        97.98 o                         
  -9   4   5       1606.11       1584.69       132.75 o                         
  -8   4   5       4472.74       4647.83       148.28 o                         
  -7   4   5       1759.34       1514.83        78.01 o                         
  -6   4   5        261.14        241.23        41.45 o                         
  -5   4   5       6125.68       6026.27       108.86 o                         
  -4   4   5       7390.82       7299.34       109.87 o                         
  -3   4   5        803.55        765.65        47.37 o                         
  -2   4   5       2479.98       2352.95        58.29 o                         
  -1   4   5       8757.26       8511.51        97.69 o                         
   0   4   5         78.31        107.97        19.78 o                         
   1   4   5      13133.35      13280.73       112.38 o                         
   2   4   5        906.17        915.74        27.89 o                         
   3   4   5         80.73         63.84        18.67 o                         
   4   4   5       4219.70       3898.50        62.17 o                         
   5   4   5      17162.53      17103.35       169.22 o                         
   6   4   5       1143.60       1117.82        41.19 o                         
   7   4   5        259.42        278.40        39.34 o                         
   8   4   5       4374.34       4405.16       102.39 o                         
   9   4   5       3076.35       3126.22        90.70 o                         
  10   4   5       2850.35       2694.48       121.15 o                         
  11   4   5       2296.67       2375.50       101.72 o                         
  12   4   5       1427.42       1218.94       103.69 o                         
  -8   5   5        723.94        720.07        89.26 o                         
  -7   5   5         27.78        -22.03        47.34 o                         
  -6   5   5       1601.05       1731.52        74.63 o                         
  -5   5   5       3403.10       3300.67        93.65 o                         
  -4   5   5        944.05        925.15        48.85 o                         
  -3   5   5       7325.62       7357.51       112.26 o                         
  -2   5   5       4793.71       4594.81       101.09 o                         
  -1   5   5       3119.67       3379.54        61.44 o                         
   0   5   5      13079.07      13067.79       129.35 o                         
   1   5   5      13155.18      13202.53       127.49 o                         
   2   5   5         20.65         46.62        18.59 o                         
   3   5   5        142.23        139.64        16.18 o                         
   4   5   5      20903.03      21284.17       187.31 o                         
   5   5   5        274.11        279.33        24.38 o                         
   6   5   5       7528.39       7390.69        97.57 o                         
   7   5   5       6496.35       6517.64       106.20 o                         
   8   5   5       2636.94       2526.85        77.81 o                         
   9   5   5       2153.32       2231.44        78.22 o                         
  10   5   5       4954.87       4971.11       172.22 o                         
  11   5   5       1301.11       1317.52       105.12 o                         
  12   5   5        122.22        236.96        85.80 o                         
  -8   6   5        906.03        946.27       133.87 o                         
  -7   6   5       4510.06       4762.09       157.73 o                         
  -6   6   5       2252.54       2259.77        99.84 o                         
  -5   6   5        323.80        309.64        43.46 o                         
  -4   6   5       5500.47       5484.14       104.38 o                         
  -3   6   5       6332.56       6438.41       121.20 o                         
  -2   6   5          9.06        -30.01        30.01 o                         
  -1   6   5       3784.90       3478.66        98.90 o                         
   0   6   5       4723.10       4705.70        70.41 o                         
   1   6   5          2.73          5.88        23.55 o                         
   2   6   5       3699.55       3518.24        61.45 o                         
   3   6   5       4798.76       4437.53        68.67 o                         
   4   6   5        698.79        735.36        34.82 o                         
   5   6   5       6432.10       6275.47        94.30 o                         
   6   6   5       7563.93       7154.34       110.94 o                         
   7   6   5       2139.71       2104.65        65.46 o                         
   8   6   5       1607.77       1666.68        66.89 o                         
   9   6   5       7632.50       7478.87       142.78 o                         
  10   6   5        993.18       1020.05        71.48 o                         
  11   6   5        327.83        380.93        71.50 o                         
  12   6   5       1455.08       1543.59       125.64 o                         
  13   6   5       1506.74       1334.11       147.58 o                         
  -7   7   5        319.41        123.86        69.16 o                         
  -6   7   5        330.09        302.18        64.73 o                         
  -5   7   5       2068.20       2191.20        90.01 o                         
  -4   7   5       4343.07       4272.55        99.45 o                         
  -3   7   5        549.03        521.45        47.17 o                         
  -2   7   5       2745.85       2881.11        79.69 o                         
  -1   7   5       4940.56       4877.06        90.82 o                         
   0   7   5        769.93        753.33        38.92 o                         
   1   7   5       6790.56       6799.47        98.95 o                         
   2   7   5       9665.09       9439.57       121.88 o                         
   3   7   5        367.25        283.38        28.27 o                         
   4   7   5       2460.18       2335.09        53.51 o                         
   5   7   5      11997.65      11818.44       147.27 o                         
   6   7   5       1276.07       1284.07        53.44 o                         
   7   7   5       1632.43       1713.82        54.47 o                         
   8   7   5       7634.14       7826.54       132.54 o                         
   9   7   5       1344.37       1422.35        72.86 o                         
  10   7   5        413.42        366.16        59.66 o                         
  11   7   5       2933.15       3140.23       129.07 o                         
  12   7   5       1573.29       1729.85       121.39 o                         
  13   7   5          3.01        -99.69        99.69 o                         
  -7   8   5        767.65        758.10       133.90 o                         
  -6   8   5       2831.17       2824.99       131.22 o                         
  -5   8   5       2467.57       2435.04       116.42 o                         
  -4   8   5         24.50         95.86        46.29 o                         
  -3   8   5       8939.85       8718.54       163.97 o                         
  -2   8   5       3357.06       3560.58       104.79 o                         
  -1   8   5       1003.25        976.42        51.68 o                         
   0   8   5      10040.61      10040.33       140.09 o                         
   1   8   5       5963.38       5937.56       100.09 o                         
   2   8   5        937.32        943.09        45.92 o                         
   3   8   5       1360.39       1301.93        47.84 o                         
   4   8   5      10006.49       9993.74       137.41 o                         
   5   8   5       1948.07       1961.33        65.69 o                         
   6   8   5       3019.02       3007.95        83.83 o                         
   7   8   5       4938.96       4813.09        91.19 o                         
   8   8   5       3107.20       2963.56        99.83 o                         
   9   8   5       1292.89       1262.96        70.45 o                         
  10   8   5       6948.11       7176.60       155.89 o                         
  11   8   5       1201.79       1251.57       106.99 o                         
  12   8   5         17.07         57.32        80.54 o                         
  -6   9   5        795.79        798.54        92.53 o                         
  -5   9   5         97.34         60.40        68.37 o                         
  -4   9   5       5359.04       5709.76       183.25 o                         
  -3   9   5       2722.97       2540.23       101.26 o                         
  -2   9   5        278.10        150.81        52.51 o                         
  -1   9   5       2141.79       2341.94        92.25 o                         
   0   9   5       6345.81       6431.75       129.10 o                         
   1   9   5        108.67         87.29        31.43 o                         
   2   9   5       2895.57       2929.92        80.79 o                         
   3   9   5       7745.36       7724.59       114.80 o                         
   4   9   5       2708.73       2691.17        68.31 o                         
   5   9   5       4031.01       3990.63        90.15 o                         
   6   9   5       5789.38       5406.64       137.77 o                         
   7   9   5        672.89        608.88        50.38 o                         
   8   9   5        545.69        494.27        54.77 o                         
   9   9   5       6264.10       6180.89       147.92 o                         
  10   9   5        579.74        703.72        75.81 o                         
  11   9   5        211.13        169.64        84.51 o                         
  12   9   5       1148.67       1148.36       117.83 o                         
  -5  10   5       2502.97       2343.06       132.59 o                         
  -4  10   5       1961.42       2022.32       130.79 o                         
  -3  10   5        388.08        475.13        74.46 o                         
  -2  10   5       2740.07       2776.26       107.88 o                         
  -1  10   5       8701.97       8683.38       163.50 o                         
   0  10   5        971.14        873.77        61.35 o                         
   1  10   5       9612.65       9519.13       149.34 o                         
   2  10   5       4274.98       4390.35        97.65 o                         
   3  10   5       3096.69       3166.35        85.80 o                         
   4  10   5       1130.07       1134.28        59.08 o                         
   5  10   5       7575.67       7609.12       135.10 o                         
   6  10   5        329.57        315.88        44.37 o                         
   7  10   5        963.01        928.03        70.81 o                         
   8  10   5       4582.97       4329.46       124.09 o                         
   9  10   5       5390.00       5437.33       132.86 o                         
  10  10   5       1075.27        895.10        81.55 o                         
  11  10   5       2278.15       2196.32       145.13 o                         
  12  10   5       1257.98       1212.90       128.64 o                         
  -4  11   5         80.18         32.64        75.13 o                         
  -3  11   5       1788.92       2039.51       119.73 o                         
  -2  11   5       2634.42       2572.73       124.15 o                         
  -1  11   5        307.14        143.99        76.55 o                         
   0  11   5       3732.68       3707.64       108.26 o                         
   1  11   5       4097.47       3986.08       148.40 o                         
   2  11   5        146.88        129.48        42.06 o                         
   3  11   5        392.18        361.84        45.69 o                         
   4  11   5       5972.75       6061.91       124.62 o                         
   5  11   5        714.75        631.17        50.77 o                         
   6  11   5       2620.08       2645.86        92.88 o                         
   7  11   5       3022.94       3073.17       111.56 o                         
   8  11   5       2784.62       2396.26       102.83 o                         
   9  11   5       2219.11       2241.09       116.62 o                         
  10  11   5       4701.82       4849.67       174.55 o                         
  11  11   5        595.98        677.89        87.29 o                         
  12  11   5         21.06        -18.66        99.74 o                         
  -3  12   5       1202.17        991.83        96.40 o                         
  -2  12   5          2.65         64.36        87.30 o                         
  -1  12   5       2643.89       2904.09       132.30 o                         
   0  12   5       6087.12       6200.05       174.17 o                         
   1  12   5        549.41        606.54        76.60 o                         
   2  12   5       1080.46       1167.10        69.30 o                         
   3  12   5       2742.69       2772.63        95.04 o                         
   4  12   5       1679.65       1593.35        73.09 o                         
   5  12   5        876.13        829.33        65.04 o                         
   6  12   5       3053.77       3062.59       103.01 o                         
   7  12   5       1676.61       1607.28        91.97 o                         
   8  12   5        248.32        147.03        64.01 o                         
   9  12   5       4141.64       3863.82       181.10 o                         
  10  12   5       1053.29       1293.26       112.90 o                         
  11  12   5          5.49         68.90        85.90 o                         
  -2  13   5        697.22        750.73        90.68 o                         
  -1  13   5       2102.52       2258.27       133.61 o                         
   0  13   5        211.46         73.54        64.61 o                         
   1  13   5       2306.49       2354.07       125.19 o                         
   2  13   5       2559.26       2583.22       113.55 o                         
   3  13   5        343.42        313.93        51.70 o                         
   4  13   5        873.90       1000.95        80.09 o                         
   5  13   5       4476.09       4556.83       138.85 o                         
   6  13   5        621.11        522.60        77.83 o                         
   7  13   5        770.74        889.46        97.38 o                         
   8  13   5       2347.16       2457.86       160.16 o                         
   9  13   5       1175.00       1228.29       113.97 o                         
  10  13   5        601.87        485.74       105.23 o                         
  11  13   5       3319.56       3509.03       173.10 o                         
   0  14   5       1445.84       1531.61       111.51 o                         
   1  14   5       2664.30       2681.75       143.07 o                         
   2  14   5          7.93        -35.14        63.04 o                         
   3  14   5        270.48        103.33        72.15 o                         
   4  14   5       2722.13       3038.94       138.98 o                         
   5  14   5        328.18        235.49        68.73 o                         
   6  14   5       1312.97       1283.52       106.96 o                         
   7  14   5       1330.17       1331.43       153.54 o                         
   8  14   5       1840.78       1808.40       131.34 o                         
   9  14   5        279.75        342.72       100.05 o                         
  10  14   5       1928.84       1898.21       136.50 o                         
   2  15   5        504.76        532.73        82.10 o                         
   3  15   5       1549.86       1578.88       120.66 o                         
   4  15   5       1405.52       1313.63       126.31 o                         
   5  15   5       1303.77       1422.65       139.83 o                         
   6  15   5       2837.92       2982.47       190.27 o                         
   7  15   5        366.55        211.77        98.81 o                         
   8  15   5         14.85         29.26        80.81 o                         
  -5 -13   6       1193.99       1097.08       129.71 o                         
  -4 -13   6       2457.81       2478.26       167.55 o                         
  -3 -13   6        302.45         50.05        76.11 o                         
  -2 -13   6        800.09        699.35       101.73 o                         
  -7 -12   6        129.47        218.86       103.94 o                         
  -6 -12   6        821.81        787.25        99.67 o                         
  -5 -12   6       3322.88       3289.78       168.91 o                         
  -4 -12   6         72.75         67.71        59.84 o                         
  -3 -12   6        652.44        727.73        83.90 o                         
  -2 -12   6       2954.93       3241.14       160.68 o                         
  -1 -12   6        405.39        419.95        81.46 o                         
   0 -12   6        516.57        510.78        91.82 o                         
   1 -12   6       2941.83       3202.22       238.88 o                         
  -8 -11   6        678.75        736.01        99.50 o                         
  -7 -11   6       1720.81       1784.65       126.23 o                         
  -6 -11   6       1954.29       1989.23       127.18 o                         
  -5 -11   6        353.93        261.83        83.77 o                         
  -4 -11   6       3370.56       3356.48       127.59 o                         
  -3 -11   6       1893.41       1832.70        98.10 o                         
  -2 -11   6        809.98        801.75        77.08 o                         
  -1 -11   6        843.49        757.04        82.21 o                         
   0 -11   6       3784.84       3732.78       158.07 o                         
   1 -11   6       1051.99       1264.68       114.76 o                         
   2 -11   6        696.41        559.72        86.19 o                         
   3 -11   6        849.98        909.90       114.10 o                         
  -9 -10   6        406.65        211.90        80.36 o                         
  -8 -10   6       3275.72       3185.20       163.07 o                         
  -7 -10   6       1457.30       1434.67       198.36 o                         
  -6 -10   6        319.87        178.02        72.76 o                         
  -5 -10   6       2664.92       2806.88       123.04 o                         
  -4 -10   6       2089.12       1847.68        99.37 o                         
  -3 -10   6         13.52        -17.85        48.14 o                         
  -2 -10   6        153.84         26.05        46.36 o                         
  -1 -10   6       5526.88       5707.08       151.72 o                         
   0 -10   6        427.33        550.31        69.58 o                         
   1 -10   6       1230.22       1137.75       114.11 o                         
   2 -10   6       2492.54       2593.90       165.43 o                         
   3 -10   6       1358.75       1469.70        96.18 o                         
   4 -10   6         10.15         52.87        63.90 o                         
  -9  -9   6       4765.57       4837.28       204.31 o                         
  -8  -9   6        835.57        808.70       105.63 o                         
  -7  -9   6          7.23         81.92        66.04 o                         
  -6  -9   6       2970.97       3041.21       143.78 o                         
  -5  -9   6       4420.45       4652.12       145.28 o                         
  -4  -9   6        184.39        176.49        46.26 o                         
  -3  -9   6       3989.48       3852.45       108.77 o                         
  -2  -9   6       7558.82       7354.94       151.89 o                         
  -1  -9   6       2547.93       2499.73        82.70 o                         
   0  -9   6       1196.13       1130.53        64.84 o                         
   1  -9   6       2933.19       3139.78       110.91 o                         
   2  -9   6        780.35        805.74        71.45 o                         
   3  -9   6        172.96        177.71        54.54 o                         
   4  -9   6       1715.56       1579.99       101.62 o                         
   5  -9   6       1431.87       1431.25       106.35 o                         
 -10  -8   6       1233.94       1122.35       121.06 o                         
  -9  -8   6       2963.92       2987.29       163.09 o                         
  -8  -8   6        390.96        339.54        76.33 o                         
  -7  -8   6       2134.00       2080.51       126.91 o                         
  -6  -8   6       5201.98       5306.89       177.92 o                         
  -5  -8   6         57.71         26.70        43.03 o                         
  -4  -8   6       3032.71       2923.48       102.33 o                         
  -3  -8   6       4413.79       4322.82       101.50 o                         
  -2  -8   6       1090.98       1097.62        58.22 o                         
  -1  -8   6       1473.02       1408.81        62.76 o                         
   0  -8   6       2552.19       2806.32        75.73 o                         
   1  -8   6       2420.04       2538.18        88.61 o                         
   2  -8   6       1288.39       1343.88        70.31 o                         
   3  -8   6       3383.10       3456.55       117.40 o                         
   4  -8   6       1648.93       1684.50        93.40 o                         
   5  -8   6          7.34         -8.40        54.94 o                         
   6  -8   6       2686.87       2526.73       130.65 o                         
 -10  -7   6       2683.10       2475.97       151.25 o                         
  -9  -7   6         16.46         40.05        76.99 o                         
  -8  -7   6       3453.56       3618.15       163.60 o                         
  -7  -7   6       1571.27       1466.29        95.96 o                         
  -6  -7   6         11.57        -37.22        48.23 o                         
  -5  -7   6       3167.78       3211.49        89.87 o                         
  -4  -7   6       6865.55       6664.02       102.82 o                         
  -3  -7   6       1202.72       1190.84        46.98 o                         
  -2  -7   6       3669.40       3701.58        68.11 o                         
  -1  -7   6      10101.34       9909.92       129.78 o                         
   0  -7   6       6488.70       6232.62        90.05 o                         
   1  -7   6        704.86        678.82        34.85 o                         
   2  -7   6       4188.60       4157.04        92.45 o                         
   3  -7   6       1282.60       1308.17        69.25 o                         
   4  -7   6        269.86        315.18        55.24 o                         
   5  -7   6       3984.72       4044.70       184.33 o                         
   6  -7   6       1607.86       1574.02       103.31 o                         
   7  -7   6        105.60        204.91        68.97 o                         
 -10  -6   6         55.82        101.15        87.07 o                         
  -9  -6   6       4312.15       4226.86       160.69 o                         
  -8  -6   6       3039.26       3177.80       199.15 o                         
  -7  -6   6          6.24        -37.82        37.82 o                         
  -6  -6   6       2845.06       3016.52        90.23 o                         
  -5  -6   6       9413.83       9496.39       135.25 o                         
  -4  -6   6        383.54        300.65        29.51 o                         
  -3  -6   6       3683.91       3580.22        66.87 o                         
  -2  -6   6       5438.45       5335.80        79.02 o                         
  -1  -6   6       2081.87       1958.84        48.49 o                         
   0  -6   6        345.64        363.31        24.15 o                         
   1  -6   6       6031.04       5816.69        82.01 o                         
   2  -6   6       1185.56       1119.93        41.31 o                         
   3  -6   6         26.88          3.91        25.55 o                         
   4  -6   6       2617.21       2693.27        82.96 o                         
   5  -6   6       3776.31       4066.10       126.00 o                         
   6  -6   6        549.70        510.07        72.21 o                         
   7  -6   6       1662.43       1535.37       107.02 o                         
   8  -6   6       1548.59       1464.36       113.44 o                         
 -10  -5   6       2593.47       2466.89       137.52 o                         
  -9  -5   6       4145.82       4057.64       142.36 o                         
  -8  -5   6        112.01        163.57        51.07 o                         
  -7  -5   6        932.34       1027.74        68.74 o                         
  -6  -5   6       7552.03       7816.57       173.16 o                         
  -5  -5   6        775.59        768.45        31.99 o                         
  -4  -5   6       5611.87       5677.02        90.93 o                         
  -3  -5   6       4717.96       4663.18        70.45 o                         
  -2  -5   6       3247.60       3253.76        53.75 o                         
  -1  -5   6       2108.23       2191.63        41.93 o                         
   0  -5   6      16144.16      16240.08       166.34 o                         
   1  -5   6       1523.68       1379.11        33.78 o                         
   2  -5   6        197.75        185.21        23.89 o                         
   3  -5   6       6495.10       6496.63        91.84 o                         
   4  -5   6       8907.91       8539.60       114.51 o                         
   5  -5   6         30.51         34.01        32.69 o                         
   6  -5   6       4092.49       4374.15       148.21 o                         
   7  -5   6       1341.57       1452.60        99.44 o                         
   8  -5   6        249.22        224.01        72.90 o                         
   9  -5   6       1576.26       1576.26       116.22 o                         
 -10  -4   6       3463.95       3579.96       161.77 o                         
  -9  -4   6         49.43        -56.41        56.41 o                         
  -8  -4   6       1617.55       1807.08       117.17 o                         
  -7  -4   6       4699.20       4905.44       125.94 o                         
  -6  -4   6        597.35        528.02        44.50 o                         
  -5  -4   6       5370.51       5511.40        86.85 o                         
  -4  -4   6      11335.32      11117.79       137.55 o                         
  -3  -4   6       1215.58       1245.79        38.65 o                         
  -2  -4   6       3494.50       3525.11        51.11 o                         
  -1  -4   6       9900.00      10023.68       110.68 o                         
   0  -4   6       2471.53       2252.83        33.33 o                         
   1  -4   6       1349.80       1280.60        29.51 o                         
   2  -4   6       6480.99       6426.75        81.66 o                         
   3  -4   6       5182.67       5303.19        69.68 o                         
   4  -4   6          6.33        -19.59        19.59 o                         
   5  -4   6       4130.75       4177.59        67.76 o                         
   6  -4   6       1009.44       1040.18        56.72 o                         
   7  -4   6        198.26        222.60        50.81 o                         
   8  -4   6       1605.28       1678.01       107.56 o                         
   9  -4   6       2992.43       2590.25       140.61 o                         
 -10  -3   6        117.17        110.70        75.08 o                         
  -9  -3   6       3272.74       3458.87       131.55 o                         
  -8  -3   6       1838.73       1962.38       111.07 o                         
  -7  -3   6         36.48         31.69        44.19 o                         
  -6  -3   6       1664.47       1699.48        60.23 o                         
  -5  -3   6       8499.31       8616.34       110.62 o                         
  -4  -3   6       1589.59       1572.81        36.30 o                         
  -3  -3   6       1605.26       1583.44        49.48 o                         
  -2  -3   6       9981.31      10269.28       104.37 o                         
  -1  -3   6       1629.00       1551.42        26.29 o                         
   0  -3   6       2153.04       2019.17        49.51 o                         
   1  -3   6      17253.21      16861.71       207.45 o                         
   2  -3   6       4923.10       5087.91        63.00 o                         
   3  -3   6        196.21        143.88        17.20 o                         
   4  -3   6       7622.44       7486.03        88.81 o                         
   5  -3   6      10174.17       9972.81       105.96 o                         
   6  -3   6        212.40        213.75        36.75 o                         
   7  -3   6       2869.41       2856.33       111.99 o                         
   8  -3   6       2654.95       2616.35       104.79 o                         
   9  -3   6        605.01        618.76        83.71 o                         
  10  -3   6        767.98        738.12        95.08 o                         
 -10  -2   6       1429.77       1345.39       101.31 o                         
  -9  -2   6       3188.09       3226.49       135.29 o                         
  -8  -2   6        243.85         68.95        54.72 o                         
  -7  -2   6       1747.14       1785.36        87.46 o                         
  -6  -2   6       2497.20       2494.92        73.37 o                         
  -5  -2   6       1347.95       1253.11        52.92 o                         
  -4  -2   6      11570.37      11826.07       128.90 o                         
  -3  -2   6      14707.06      14976.66       147.56 o                         
  -2  -2   6        843.68        811.89        25.73 o                         
  -1  -2   6       5586.30       5624.39        60.83 o                         
   0  -2   6      20087.83      19523.48       197.72 o                         
   1  -2   6       8425.98       8128.72        99.01 o                         
   2  -2   6         17.51         12.27        12.82 o                         
   3  -2   6       9650.24       9512.42        90.10 o                         
   4  -2   6       8285.64       8059.41        95.64 o                         
   5  -2   6         11.92         23.48        18.27 o                         
   6  -2   6       9760.46       9902.30       138.06 o                         
   7  -2   6       2698.25       2653.68        87.92 o                         
   8  -2   6         49.64         33.11        48.27 o                         
   9  -2   6       1660.17       1710.54       138.46 o                         
  10  -2   6       2987.65       2930.25       132.90 o                         
 -10  -1   6       2548.25       2455.88       130.28 o                         
  -9  -1   6         38.78          3.44        55.84 o                         
  -8  -1   6       3149.23       3247.52       121.67 o                         
  -7  -1   6       3329.08       3575.20       116.44 o                         
  -6  -1   6        343.50        311.83        38.07 o                         
  -5  -1   6       3934.93       3764.37        79.28 o                         
  -4  -1   6       7489.40       7220.09       103.58 o                         
  -3  -1   6       1080.86       1106.59        28.45 o                         
  -2  -1   6       4491.89       4370.01        56.07 o                         
  -1  -1   6      11286.28      11661.38       104.71 o                         
   0  -1   6       5528.85       5480.55        64.37 o                         
   1  -1   6       1049.23       1016.53        38.54 o                         
   2  -1   6      13505.90      13907.96       121.65 o                         
   3  -1   6       5403.69       5016.07        63.50 o                         
   4  -1   6          2.05         14.47        16.19 o                         
   5  -1   6       5657.16       5803.34        67.01 o                         
   6  -1   6       8432.51       8727.56       121.31 o                         
   7  -1   6         91.94        122.02        31.45 o                         
   8  -1   6       1145.51       1103.41        67.27 o                         
   9  -1   6       3783.93       3763.18       118.71 o                         
  10  -1   6        682.00        686.29        76.91 o                         
  11  -1   6       1059.67        918.50        88.22 o                         
 -10   0   6         13.23        -56.51        56.51 o                         
  -9   0   6       1967.83       1901.87       141.42 o                         
  -8   0   6       2177.44       2215.25       103.14 o                         
  -7   0   6        107.00         26.68        46.08 o                         
  -6   0   6       2310.32       2398.89        85.74 o                         
  -5   0   6      10534.45      10694.15       135.13 o                         
  -4   0   6       1832.15       1856.18        47.96 o                         
  -3   0   6       8472.77       8506.08        95.90 o                         
  -2   0   6      21590.46      22132.55       176.80 o                         
  -1   0   6       5401.84       5254.63        57.98 o                         
   0   0   6       7125.62       7485.32        71.86 o                         
   1   0   6      21067.41      20899.90       163.02 o                         
   2   0   6       8712.24       8594.35        81.57 o                         
   3   0   6        258.07        244.80        19.53 o                         
   4   0   6       8030.40       7768.20        79.63 o                         
   5   0   6      18654.43      18947.49       179.96 o                         
   6   0   6        228.03        200.65        30.44 o                         
   7   0   6       3284.80       3449.89        79.00 o                         
   8   0   6       4804.19       4837.02       115.16 o                         
   9   0   6       1846.54       1738.18        84.72 o                         
  10   0   6       2762.50       2790.94       132.24 o                         
  11   0   6        923.13       1045.63        89.45 o                         
 -10   1   6       1666.26       1385.00       100.43 o                         
  -9   1   6       2201.86       2382.50       122.14 o                         
  -8   1   6         44.33         29.49        58.93 o                         
  -7   1   6       4617.78       4898.38       135.62 o                         
  -6   1   6       6493.88       6589.98       145.22 o                         
  -5   1   6       2903.90       2974.14        71.70 o                         
  -4   1   6       4990.25       4966.47        76.51 o                         
  -3   1   6      11009.95      10885.80       125.95 o                         
  -2   1   6       1982.00       1989.25        39.26 o                         
  -1   1   6       3717.41       3908.41        47.19 o                         
   0   1   6      20228.83      20640.57       159.82 o                         
   1   1   6       8192.25       8536.24        77.11 o                         
   2   1   6       2372.34       2247.41        34.24 o                         
   3   1   6       9065.99       9097.21        84.81 o                         
   4   1   6      12693.50      13160.26       113.99 o                         
   5   1   6        254.16        211.07        19.45 o                         
   6   1   6       7483.93       7597.01       105.26 o                         
   7   1   6       2407.16       2454.38        54.29 o                         
   8   1   6        872.53        955.28        63.60 o                         
   9   1   6       2516.59       2460.41        99.55 o                         
  10   1   6       3670.17       3508.48       123.07 o                         
  11   1   6         61.39        -11.69        51.02 o                         
  12   1   6        246.47        184.58        94.46 o                         
  -9   2   6          8.35        -57.62        57.62 o                         
  -8   2   6       3119.62       3065.75       124.43 o                         
  -7   2   6       1998.55       1962.71        96.49 o                         
  -6   2   6        771.86        756.79        47.04 o                         
  -5   2   6       2066.48       2059.28        67.00 o                         
  -4   2   6      14964.81      15219.01       170.18 o                         
  -3   2   6       2206.17       2191.51        50.02 o                         
  -2   2   6       1143.01       1115.64        34.29 o                         
  -1   2   6      11757.38      11388.51       106.02 o                         
   0   2   6      11016.01      11548.01        97.10 o                         
   1   2   6       3936.55       3873.52        45.30 o                         
   2   2   6      13659.33      13944.28       112.50 o                         
   3   2   6      10111.08       9775.35        85.17 o                         
   4   2   6        263.64        278.11        19.27 o                         
   5   2   6      16694.36      16535.87       156.11 o                         
   6   2   6       8790.88       8637.59       100.56 o                         
   7   2   6        226.32        228.24        21.84 o                         
   8   2   6       2020.11       2217.31        73.66 o                         
   9   2   6       6336.01       6164.38       133.12 o                         
  10   2   6         65.16         94.37        45.65 o                         
  11   2   6        806.22        660.90        63.20 o                         
  12   2   6       2116.68       2199.76       131.79 o                         
  -9   3   6       3764.82       3684.28       143.74 o                         
  -8   3   6       4886.97       4995.26       194.99 o                         
  -7   3   6          6.88         88.11        44.11 o                         
  -6   3   6       1098.64       1101.99        61.06 o                         
  -5   3   6      10282.87      10276.48       139.54 o                         
  -4   3   6       3099.30       3080.00        75.50 o                         
  -3   3   6       4545.57       4364.71        78.26 o                         
  -2   3   6      11861.21      11860.42       126.15 o                         
  -1   3   6       8421.94       8299.81        94.53 o                         
   0   3   6         60.06         58.51        15.52 o                         
   1   3   6      24228.60      24764.59       182.24 o                         
   2   3   6       7562.71       7207.98        67.03 o                         
   3   3   6        103.53         86.85        17.80 o                         
   4   3   6       5402.48       5124.76        73.15 o                         
   5   3   6      14039.04      14305.64       146.48 o                         
   6   3   6        538.32        476.88        27.84 o                         
   7   3   6       3336.45       3352.58        69.67 o                         
   8   3   6       6080.24       6276.78        97.77 o                         
   9   3   6       1041.07        934.05        64.69 o                         
  10   3   6       4944.23       4684.81       119.85 o                         
  11   3   6       2833.84       2870.45       124.27 o                         
  12   3   6        377.71        304.57        67.06 o                         
  -9   4   6       2427.14       2394.34       140.75 o                         
  -8   4   6          3.22        -59.67        59.67 o                         
  -7   4   6        495.88        621.66        68.86 o                         
  -6   4   6       3516.14       3632.28       112.42 o                         
  -5   4   6       1994.76       1879.92        69.39 o                         
  -4   4   6       2904.74       2941.99        71.35 o                         
  -3   4   6       8528.38       8519.83       117.54 o                         
  -2   4   6       1294.01       1303.27        46.27 o                         
  -1   4   6        122.04         32.08        21.56 o                         
   0   4   6      14535.43      14412.76       138.50 o                         
   1   4   6       2044.06       2254.49        39.47 o                         
   2   4   6       1540.15       1434.39        30.75 o                         
   3   4   6       5281.03       4795.81        67.23 o                         
   4   4   6      13891.67      14164.43       149.27 o                         
   5   4   6        242.27        199.46        33.18 o                         
   6   4   6       9371.84       9044.04       113.71 o                         
   7   4   6       6262.26       6427.23        99.22 o                         
   8   4   6        570.92        632.97        48.43 o                         
   9   4   6       4427.94       4776.05       103.91 o                         
  10   4   6       6077.48       6022.23       156.86 o                         
  11   4   6        288.43        276.70        66.55 o                         
  12   4   6        292.79        274.87        76.69 o                         
  -8   5   6       1327.31       1288.17        96.79 o                         
  -7   5   6       4065.57       3986.30       134.45 o                         
  -6   5   6       1246.21       1205.29        76.26 o                         
  -5   5   6       1154.60       1077.79        59.36 o                         
  -4   5   6       6393.81       6516.67       115.13 o                         
  -3   5   6       2717.14       2751.65        82.95 o                         
  -2   5   6        781.11        733.02        43.22 o                         
  -1   5   6      11983.63      11825.01       143.67 o                         
   0   5   6      16334.32      16589.91       166.01 o                         
   1   5   6        302.30        407.86        24.83 o                         
   2   5   6       4504.89       4213.11        66.29 o                         
   3   5   6       5400.56       5348.99        74.74 o                         
   4   5   6        298.99        335.85        29.11 o                         
   5   5   6      15157.12      15338.08       188.22 o                         
   6   5   6        586.27        653.20        43.45 o                         
   7   5   6        570.71        636.75        31.46 o                         
   8   5   6       3218.20       3376.77        73.89 o                         
   9   5   6       8763.16       9096.76       164.33 o                         
  10   5   6        663.02        576.26        66.69 o                         
  11   5   6        850.18        872.95        84.57 o                         
  12   5   6       3425.79       3359.28       134.68 o                         
  -8   6   6       1525.96       1336.15       113.85 o                         
  -7   6   6         53.87        -22.19        52.46 o                         
  -6   6   6        733.92        776.50        72.18 o                         
  -5   6   6       3518.14       3817.63       127.71 o                         
  -4   6   6       1773.33       1827.48        81.58 o                         
  -3   6   6       1112.72       1042.07        57.51 o                         
  -2   6   6       5310.56       5060.34       103.77 o                         
  -1   6   6       4030.12       4108.18        83.78 o                         
   0   6   6        825.39        793.52        38.29 o                         
   1   6   6      11552.69      11177.50       135.04 o                         
   2   6   6       4507.88       4614.63        77.86 o                         
   3   6   6       1054.69       1033.00        40.21 o                         
   4   6   6      14175.81      14433.48       153.94 o                         
   5   6   6      11806.30      11494.73       146.08 o                         
   6   6   6        367.71        400.56        35.10 o                         
   7   6   6       2468.01       2336.53        70.12 o                         
   8   6   6       7359.03       7769.07       157.99 o                         
   9   6   6        149.63        164.31        43.35 o                         
  10   6   6       3280.17       3324.08       141.42 o                         
  11   6   6       4233.66       4077.30       149.09 o                         
  12   6   6        645.75        579.24        86.75 o                         
  -7   7   6        529.58        528.65        90.63 o                         
  -6   7   6       1375.64       1405.46        96.40 o                         
  -5   7   6        795.74        813.72        78.71 o                         
  -4   7   6       1319.50       1248.99        73.53 o                         
  -3   7   6       5275.65       5202.47       129.39 o                         
  -2   7   6        751.57        848.16        52.83 o                         
  -1   7   6        287.70        302.59        35.34 o                         
   0   7   6       7907.71       7893.09       140.59 o                         
   1   7   6       4447.70       4324.36        79.38 o                         
   2   7   6         43.99         91.53        33.38 o                         
   3   7   6       2698.25       2589.94        60.69 o                         
   4   7   6       9409.62       9412.32       122.52 o                         
   5   7   6          4.86         13.48        18.30 o                         
   6   7   6       5844.84       5853.80       102.34 o                         
   7   7   6       1776.30       1785.59        92.01 o                         
   8   7   6       1142.82       1181.04        69.95 o                         
   9   7   6       3283.93       3299.09       109.62 o                         
  10   7   6       4391.32       4574.03       138.39 o                         
  11   7   6        887.93        808.87        90.59 o                         
  12   7   6        667.32        602.56        86.02 o                         
  -6   8   6         99.90         64.79        69.20 o                         
  -5   8   6       1183.02       1062.93        90.91 o                         
  -4   8   6       6659.35       7120.69       153.22 o                         
  -3   8   6       1505.84       1565.59        74.83 o                         
  -2   8   6        920.41        916.92        58.59 o                         
  -1   8   6       1520.91       1527.23        70.16 o                         
   0   8   6       8951.96       8856.93       134.41 o                         
   1   8   6       1290.97       1262.44        53.26 o                         
   2   8   6       7998.52       7886.70       117.63 o                         
   3   8   6       7960.64       8085.85       127.17 o                         
   4   8   6       1095.37       1126.79        43.84 o                         
   5   8   6       7584.15       7425.88       111.37 o                         
   6   8   6       6484.89       6507.04       112.05 o                         
   7   8   6        402.07        407.44        40.09 o                         
   8   8   6        538.43        562.10        52.14 o                         
   9   8   6       6950.92       7136.12       177.77 o                         
  10   8   6        195.44        157.34        56.92 o                         
  11   8   6       1622.56       1613.82       109.45 o                         
  12   8   6       2627.45       2456.76       133.59 o                         
  -6   9   6         33.84        -67.07        68.56 o                         
  -5   9   6       3042.90       3034.76       143.94 o                         
  -4   9   6        304.47        418.14        72.63 o                         
  -3   9   6       3573.99       3562.00       122.99 o                         
  -2   9   6        905.45        937.89        69.48 o                         
  -1   9   6       3212.23       3209.50       102.93 o                         
   0   9   6        730.18        649.64        47.24 o                         
   1   9   6      13733.71      13545.20       183.28 o                         
   2   9   6       1335.12       1267.16        59.34 o                         
   3   9   6        887.14        905.01        47.13 o                         
   4   9   6       5538.91       5394.29       102.07 o                         
   5   9   6       5628.69       5615.63       100.77 o                         
   6   9   6         85.86         31.41        33.73 o                         
   7   9   6       1463.86       1376.00        65.92 o                         
   8   9   6       3691.62       3807.98       109.66 o                         
   9   9   6       1705.33       1477.19       101.43 o                         
  10   9   6       1813.23       1754.20       123.30 o                         
  11   9   6       2238.92       2357.77       126.78 o                         
  12   9   6        943.65        824.08        97.56 o                         
  -5  10   6        803.94        627.69       106.79 o                         
  -4  10   6       1862.67       1811.02       133.47 o                         
  -3  10   6       2846.40       2857.38       149.73 o                         
  -2  10   6       2078.93       2082.20       101.00 o                         
  -1  10   6         59.90          7.17        44.45 o                         
   0  10   6       7567.70       7434.84       152.74 o                         
   1  10   6       4798.82       4656.21       111.06 o                         
   2  10   6        291.91        229.59        37.07 o                         
   3  10   6       1096.86       1109.21        57.77 o                         
   4  10   6      11041.72      10873.49       154.84 o                         
   5  10   6         95.61         68.28        28.32 o                         
   6  10   6        996.87        984.85        56.16 o                         
   7  10   6       3307.72       3251.08       102.81 o                         
   8  10   6        555.15        543.38        59.66 o                         
   9  10   6       2613.86       2767.28       129.35 o                         
  10  10   6       4449.48       4324.65       148.35 o                         
  11  10   6        315.20        361.00        77.98 o                         
  12  10   6        178.07        115.23        97.00 o                         
  -4  11   6       2686.70       2609.01       155.36 o                         
  -3  11   6        140.74        120.13        74.97 o                         
  -2  11   6        268.16        246.08        85.11 o                         
  -1  11   6       4521.54       4734.82       153.59 o                         
   0  11   6       1528.24       1410.08        74.84 o                         
   1  11   6        111.62         61.62        40.87 o                         
   2  11   6       6580.49       6879.15       147.90 o                         
   3  11   6       8185.09       8338.70       150.89 o                         
   4  11   6         32.38         23.39        36.48 o                         
   5  11   6       4631.22       4787.37       113.33 o                         
   6  11   6       3602.70       3496.96       102.06 o                         
   7  11   6        722.57        641.34        60.48 o                         
   8  11   6       1632.72       1670.58       157.20 o                         
   9  11   6       3373.37       3107.17       136.61 o                         
  10  11   6        337.68        210.65        81.98 o                         
  11  11   6         89.98        126.63        91.99 o                         
  12  11   6       2193.15       2102.46       137.69 o                         
  -3  12   6        974.88       1101.45       108.42 o                         
  -2  12   6       1394.30       1490.95       168.51 o                         
  -1  12   6       2319.77       2276.50       118.64 o                         
   0  12   6         50.28         62.43        63.24 o                         
   1  12   6       3475.05       3461.69       178.21 o                         
   2  12   6       3253.50       3166.78       102.86 o                         
   3  12   6        482.18        406.59        51.54 o                         
   4  12   6       1528.15       1611.79        76.21 o                         
   5  12   6       4207.33       4198.37       119.85 o                         
   6  12   6         75.32        111.14        52.30 o                         
   7  12   6        841.01        975.25        82.97 o                         
   8  12   6       4045.94       4071.31       181.80 o                         
   9  12   6        911.41        754.02       111.73 o                         
  10  12   6       1743.78       1561.68       119.88 o                         
  11  12   6       2787.57       3006.37       170.46 o                         
  -2  13   6        510.53        376.90        93.30 o                         
  -1  13   6          5.68        -63.54        63.54 o                         
   0  13   6       2881.00       2828.12       133.60 o                         
   1  13   6       1422.64       1349.01       104.10 o                         
   2  13   6         69.79        169.32        62.43 o                         
   3  13   6       2277.70       2370.90        96.95 o                         
   4  13   6       4613.85       4722.23       140.75 o                         
   5  13   6        193.08         27.68        65.48 o                         
   6  13   6       2942.02       2786.11       154.67 o                         
   7  13   6       3621.13       3700.78       172.71 o                         
   8  13   6       1481.98       1208.54       134.78 o                         
   9  13   6        574.08        525.89       118.32 o                         
  10  13   6       1682.76       1880.12       135.14 o                         
   0  14   6       2001.13       1824.69       126.27 o                         
   1  14   6        118.76        174.48        67.46 o                         
   2  14   6       1973.84       2025.33       127.67 o                         
   3  14   6       1353.51       1201.10       103.93 o                         
   4  14   6        505.20        416.33        88.93 o                         
   5  14   6       2875.97       2987.74       145.91 o                         
   6  14   6       3007.26       3064.91       163.96 o                         
   7  14   6        312.17        185.64        89.51 o                         
   8  14   6        105.89        303.30        96.75 o                         
   9  14   6       2804.75       2786.15       189.33 o                         
  10  14   6        666.90        388.76       103.52 o                         
   2  15   6       1009.32        883.37       145.87 o                         
   3  15   6         38.23        -50.86        77.91 o                         
   4  15   6       1339.88       1497.84       126.61 o                         
   5  15   6       3041.82       3109.39       172.06 o                         
   6  15   6          5.31        -74.14        91.74 o                         
   7  15   6        655.89        741.21       103.72 o                         
   8  15   6       2058.26       2208.06       207.26 o                         
  -5 -12   7         18.38         51.51        82.26 o                         
  -4 -12   7       3769.63       3651.25       197.69 o                         
  -3 -12   7        858.69        793.72        84.43 o                         
  -2 -12   7          0.55         51.34        66.61 o                         
  -1 -12   7       1134.18       1153.36       109.67 o                         
   0 -12   7       3994.83       4205.38       318.29 o                         
  -7 -11   7        708.61        645.39       108.14 o                         
  -6 -11   7          7.64         16.87        74.45 o                         
  -5 -11   7       2124.61       2197.20       164.99 o                         
  -4 -11   7       2539.77       2673.19       133.91 o                         
  -3 -11   7        596.02        583.79        72.11 o                         
  -2 -11   7       1420.49       1479.92       102.09 o                         
  -1 -11   7       2469.98       2326.91       132.16 o                         
   0 -11   7        100.38         34.29        64.97 o                         
   1 -11   7       1967.83       2068.69       127.14 o                         
   2 -11   7       2073.08       2201.78       135.46 o                         
  -8 -10   7        640.55        556.94       101.48 o                         
  -7 -10   7        454.88        488.57        83.90 o                         
  -6 -10   7       2230.32       2152.37       127.46 o                         
  -5 -10   7       3162.15       3148.99       146.40 o                         
  -4 -10   7         89.49        -48.19        51.75 o                         
  -3 -10   7       2980.29       3118.18       126.49 o                         
  -2 -10   7       1399.75       1515.87        96.64 o                         
  -1 -10   7        612.60        756.85       124.78 o                         
   0 -10   7       2173.52       2090.48       116.62 o                         
   1 -10   7       3928.25       4466.70       227.17 o                         
   2 -10   7        558.16        682.73        88.34 o                         
   3 -10   7        329.69        253.24        68.35 o                         
  -9  -9   7       1149.53       1368.75       125.44 o                         
  -8  -9   7        405.05        353.52        84.95 o                         
  -7  -9   7       1342.20       1389.75       128.56 o                         
  -6  -9   7       1725.18       1632.52       128.45 o                         
  -5  -9   7        585.40        454.37        69.09 o                         
  -4  -9   7       5316.67       5398.62       147.64 o                         
  -3  -9   7       2230.17       1987.09        84.67 o                         
  -2  -9   7        141.89         65.56        38.77 o                         
  -1  -9   7       3064.07       3137.96        99.21 o                         
   0  -9   7       5595.47       5859.86       149.04 o                         
   1  -9   7         66.59         34.55        47.81 o                         
   2  -9   7       1171.54       1286.98        89.61 o                         
   3  -9   7       2569.84       2781.62       122.49 o                         
   4  -9   7        980.38       1071.39        97.47 o                         
   5  -9   7        780.16        749.61        95.39 o                         
  -9  -8   7        110.28         59.42        79.26 o                         
  -8  -8   7       2619.22       2826.12       150.28 o                         
  -7  -8   7       1083.14       1053.73       117.29 o                         
  -6  -8   7          4.42         20.75        55.37 o                         
  -5  -8   7       3801.46       3804.41       142.32 o                         
  -4  -8   7       1899.83       1879.19        84.39 o                         
  -3  -8   7        103.36         15.57        42.72 o                         
  -2  -8   7       2383.92       2306.98        92.43 o                         
  -1  -8   7       5378.72       5340.97       112.58 o                         
   0  -8   7         68.92         53.87        30.33 o                         
   1  -8   7       1594.00       1582.11        79.31 o                         
   2  -8   7       3032.28       3186.90        97.21 o                         
   3  -8   7        556.72        517.68        60.35 o                         
   4  -8   7        885.92        951.01        74.78 o                         
   5  -8   7       2881.33       3002.30       140.94 o                         
   6  -8   7        756.77        727.36        94.73 o                         
  -9  -7   7       3366.73       3210.94       168.10 o                         
  -8  -7   7        861.90        605.88        86.72 o                         
  -7  -7   7         36.32        -37.15        65.14 o                         
  -6  -7   7       1897.32       1896.76       104.57 o                         
  -5  -7   7       4005.82       4196.84       110.60 o                         
  -4  -7   7        406.94        425.83        66.71 o                         
  -3  -7   7      10287.08      10096.22       164.68 o                         
  -2  -7   7       6134.06       5869.62        96.92 o                         
  -1  -7   7        414.49        451.49        37.23 o                         
   0  -7   7       4065.75       4094.59        75.54 o                         
   1  -7   7       8330.06       8568.06       134.07 o                         
   2  -7   7         50.97         36.20        36.71 o                         
   3  -7   7        669.67        659.58        54.36 o                         
   4  -7   7       4078.43       4319.79       155.70 o                         
   5  -7   7       1627.32       1862.52       104.18 o                         
   6  -7   7        828.71        836.95        86.03 o                         
   7  -7   7       1281.12       1207.20       139.65 o                         
 -10  -6   7       2623.35       2388.61       198.50 o                         
  -9  -6   7       1365.41       1260.98       116.34 o                         
  -8  -6   7        443.67        489.28        78.97 o                         
  -7  -6   7       2156.87       2292.40       116.96 o                         
  -6  -6   7       2860.64       2969.61       121.63 o                         
  -5  -6   7          2.28         12.66        32.68 o                         
  -4  -6   7       4191.99       4313.75        87.10 o                         
  -3  -6   7        828.20        902.11        40.66 o                         
  -2  -6   7         21.78         11.72        17.98 o                         
  -1  -6   7       2139.25       2164.32        43.35 o                         
   0  -6   7       6841.07       6750.00        87.87 o                         
   1  -6   7         17.78         -3.87        18.75 o                         
   2  -6   7       5458.47       5488.93       124.32 o                         
   3  -6   7       5294.75       5561.20       119.85 o                         
   4  -6   7       2148.44       2065.54        82.08 o                         
   5  -6   7       1366.52       1503.86        88.45 o                         
   6  -6   7       4363.65       4573.14       157.13 o                         
   7  -6   7        376.82        299.27        70.90 o                         
   8  -6   7          4.02        -41.59        58.14 o                         
 -10  -5   7       1754.95       1734.45       134.50 o                         
  -9  -5   7        281.83        250.38        75.32 o                         
  -8  -5   7       4137.06       4205.81       174.79 o                         
  -7  -5   7       1163.01       1357.51        92.24 o                         
  -6  -5   7         18.87         12.01        52.06 o                         
  -5  -5   7       4511.60       4442.30        88.01 o                         
  -4  -5   7       7920.40       7865.23       112.89 o                         
  -3  -5   7         89.09        101.64        22.85 o                         
  -2  -5   7       4349.12       4235.08        62.94 o                         
  -1  -5   7       9550.05       9249.42       114.56 o                         
   0  -5   7       1785.68       1622.99        32.78 o                         
   1  -5   7       9375.86       9377.98       106.25 o                         
   2  -5   7       4709.24       4607.81        73.75 o                         
   3  -5   7       2667.81       2551.08        59.50 o                         
   4  -5   7        684.27        685.62        46.81 o                         
   5  -5   7       3716.07       3770.09       100.14 o                         
   6  -5   7       2028.61       2093.35       107.35 o                         
   7  -5   7         84.07        117.91        59.48 o                         
   8  -5   7       2232.41       2329.25       172.38 o                         
 -10  -4   7        142.94        100.06        86.47 o                         
  -9  -4   7       3470.45       3191.46       138.70 o                         
  -8  -4   7       2087.17       2000.91       104.16 o                         
  -7  -4   7          5.80         26.51        42.49 o                         
  -6  -4   7       4957.41       5218.49       131.94 o                         
  -5  -4   7       4859.02       4676.67        95.65 o                         
  -4  -4   7         28.60         30.90        20.38 o                         
  -3  -4   7       4809.10       4775.84        77.13 o                         
  -2  -4   7       3437.60       3561.55        56.46 o                         
  -1  -4   7         42.09         91.28        18.28 o                         
   0  -4   7       5867.09       5947.27        93.44 o                         
   1  -4   7      11767.20      11812.13       164.90 o                         
   2  -4   7        145.61        114.42        15.49 o                         
   3  -4   7       2244.55       2257.79        52.59 o                         
   4  -4   7       9683.91       9765.46       122.68 o                         
   5  -4   7       2941.92       2859.20        74.67 o                         
   6  -4   7        758.00        764.75        67.52 o                         
   7  -4   7       4827.47       4606.33       198.55 o                         
   8  -4   7       2024.22       2056.84       130.74 o                         
   9  -4   7          3.18          9.66        80.56 o                         
 -10  -3   7       2600.41       2539.36       164.29 o                         
  -9  -3   7       2764.71       2659.18       128.67 o                         
  -8  -3   7         10.05        -50.31        52.59 o                         
  -7  -3   7       3116.65       3067.52       106.88 o                         
  -6  -3   7       2876.35       2886.95       100.26 o                         
  -5  -3   7        253.87        239.87        27.93 o                         
  -4  -3   7       4412.36       4326.78        75.59 o                         
  -3  -3   7       6520.59       6388.40        84.32 o                         
  -2  -3   7       2695.14       2713.14        47.79 o                         
  -1  -3   7       5977.25       5899.33       137.64 o                         
   0  -3   7      10697.08      10226.56       189.28 o                         
   1  -3   7        802.79        800.51        52.20 o                         
   2  -3   7       6000.52       6025.16        73.52 o                         
   3  -3   7       7706.80       7626.47       103.28 o                         
   4  -3   7       3585.53       3315.92        61.50 o                         
   5  -3   7       1629.54       1632.19        45.32 o                         
   6  -3   7       2619.43       2449.00        86.04 o                         
   7  -3   7       2863.00       2985.20       117.46 o                         
   8  -3   7          8.63          3.72        51.54 o                         
   9  -3   7       2492.87       2341.62       128.49 o                         
  10  -3   7       1890.77       1902.42       154.49 o                         
 -10  -2   7       2010.79       1819.74       133.29 o                         
  -9  -2   7         18.73        136.18        62.06 o                         
  -8  -2   7       3048.28       3360.65       131.38 o                         
  -7  -2   7       3415.18       3801.28       155.69 o                         
  -6  -2   7         53.28         13.86        38.46 o                         
  -5  -2   7       1840.34       1761.09        62.82 o                         
  -4  -2   7      10459.17      10113.30       126.02 o                         
  -3  -2   7        334.68        299.67        24.19 o                         
  -2  -2   7       3628.89       3422.62        49.29 o                         
  -1  -2   7      14166.76      13854.54       134.71 o                         
   0  -2   7       5017.78       4741.02       101.00 o                         
   1  -2   7       6498.01       6448.58       129.56 o                         
   2  -2   7      11677.16      11529.18       105.09 o                         
   3  -2   7       2601.40       2412.86        44.10 o                         
   4  -2   7        583.88        545.19        27.49 o                         
   5  -2   7       8431.46       8483.09       102.83 o                         
   6  -2   7       1875.86       1993.95        62.53 o                         
   7  -2   7        492.71        402.31        46.43 o                         
   8  -2   7       5338.54       5278.50       160.17 o                         
   9  -2   7       3861.13       3835.58       145.60 o                         
  10  -2   7          1.68         77.14        67.80 o                         
 -10  -1   7         53.88          2.27        67.89 o                         
  -9  -1   7       4433.67       4423.54       158.31 o                         
  -8  -1   7       1182.26       1222.47        82.25 o                         
  -7  -1   7        307.57        328.19        56.64 o                         
  -6  -1   7       2805.62       2929.67       100.10 o                         
  -5  -1   7       8030.37       7850.61       166.35 o                         
  -4  -1   7        304.60        345.00        35.78 o                         
  -3  -1   7       2366.74       2298.88        38.38 o                         
  -2  -1   7       3152.36       3084.62        53.36 o                         
  -1  -1   7       6704.56       6689.98        73.41 o                         
   0  -1   7       9824.72      10028.28       134.44 o                         
   1  -1   7      12083.57      11785.65       141.55 o                         
   2  -1   7         63.81         55.62        13.22 o                         
   3  -1   7       3587.13       3451.41        47.32 o                         
   4  -1   7      14196.07      14039.75       165.12 o                         
   5  -1   7       7010.84       6975.94        96.74 o                         
   6  -1   7        978.27        988.25        38.76 o                         
   7  -1   7       3774.47       3766.54        91.55 o                         
   8  -1   7       4560.27       4652.33       139.98 o                         
   9  -1   7         83.33         -2.64        46.74 o                         
  10  -1   7       2367.21       2299.11       121.58 o                         
  11  -1   7       1208.86       1205.12       132.67 o                         
 -10   0   7        898.64        945.85       295.08 o                         
  -9   0   7       3206.94       3344.62       161.07 o                         
  -8   0   7        484.75        459.16        77.05 o                         
  -7   0   7       2747.10       2692.80       107.22 o                         
  -6   0   7       3575.71       3590.08       111.39 o                         
  -5   0   7        342.09        309.25        29.70 o                         
  -4   0   7       7571.22       7230.36       102.05 o                         
  -3   0   7       4302.51       4190.02        62.59 o                         
  -2   0   7        176.21        159.60        26.39 o                         
  -1   0   7       1142.22       1042.36        29.32 o                         
   0   0   7      22618.02      22703.45       192.69 o                         
   1   0   7       2129.41       1996.31        32.81 o                         
   2   0   7         78.62         61.65        14.78 o                         
   3   0   7       9798.88       9819.28        98.05 o                         
   4   0   7       4149.45       3816.76        62.63 o                         
   5   0   7        360.52        337.36        19.95 o                         
   6   0   7       8442.16       8600.31       106.79 o                         
   7   0   7       1563.13       1600.47        60.26 o                         
   8   0   7          2.91        -42.79        42.79 o                         
   9   0   7       4928.30       4958.04       137.94 o                         
  10   0   7       3548.52       3646.13       142.15 o                         
  11   0   7         98.89        165.23        73.81 o                         
  -9   1   7        126.82        139.84        67.63 o                         
  -8   1   7       5500.88       5646.65       163.27 o                         
  -7   1   7       1159.67       1237.75        78.39 o                         
  -6   1   7          1.01         19.68        44.97 o                         
  -5   1   7       5834.85       5834.40        91.74 o                         
  -4   1   7       8401.71       8354.46       107.40 o                         
  -3   1   7        655.68        614.95        32.66 o                         
  -2   1   7       1227.85       1239.62        34.57 o                         
  -1   1   7       8627.01       8855.79        85.76 o                         
   0   1   7       2348.44       2451.08        39.91 o                         
   1   1   7      13179.45      13262.01       115.54 o                         
   2   1   7      13826.39      13965.69       131.44 o                         
   3   1   7        737.19        739.58        25.61 o                         
   4   1   7       4777.96       4951.48        66.33 o                         
   5   1   7      14813.84      14657.86       143.07 o                         
   6   1   7       6620.72       6744.63        88.85 o                         
   7   1   7         12.38         12.56        22.98 o                         
   8   1   7       3095.89       3165.35       104.91 o                         
   9   1   7       4740.37       4803.76       130.27 o                         
  10   1   7         42.88          5.59        53.28 o                         
  11   1   7       2359.36       2038.87       118.34 o                         
  -9   2   7       2220.01       1989.06       113.00 o                         
  -8   2   7       1890.15       1823.85       104.99 o                         
  -7   2   7        699.53        603.63        65.76 o                         
  -6   2   7       1383.41       1524.05        83.12 o                         
  -5   2   7       7830.00       7931.33       127.19 o                         
  -4   2   7         60.73         16.01        23.21 o                         
  -3   2   7       5572.00       5310.02        76.82 o                         
  -2   2   7       5452.40       5356.89        76.31 o                         
  -1   2   7       1312.76       1409.12        35.06 o                         
   0   2   7       9111.78       8808.09        86.83 o                         
   1   2   7      11193.18      11349.38        93.56 o                         
   2   2   7       1971.12       1864.56        36.37 o                         
   3   2   7        224.72        240.35        15.31 o                         
   4   2   7      13894.67      13929.26       129.96 o                         
   5   2   7       4239.22       4145.80        64.02 o                         
   6   2   7       1754.73       1608.37        48.14 o                         
   7   2   7       5759.94       5686.42        88.57 o                         
   8   2   7       5294.77       5195.62       118.51 o                         
   9   2   7         11.99        -35.32        46.19 o                         
  10   2   7       4303.86       4639.00       193.45 o                         
  11   2   7       1442.69       1383.49        95.44 o                         
  12   2   7        374.85        268.31        76.41 o                         
  -9   3   7       1579.69       1535.58       120.90 o                         
  -8   3   7        209.29        145.85        77.40 o                         
  -7   3   7       2598.22       2700.13       118.27 o                         
  -6   3   7       2106.18       2048.88        96.51 o                         
  -5   3   7        193.92        154.96        36.54 o                         
  -4   3   7       7479.21       7282.16       109.37 o                         
  -3   3   7       1602.77       1545.94        44.92 o                         
  -2   3   7       2328.19       2260.50        48.93 o                         
  -1   3   7       5675.09       5905.94        77.92 o                         
   0   3   7      21360.09      21643.55       188.24 o                         
   1   3   7       3797.39       3780.57        50.96 o                         
   2   3   7       1732.63       1648.26        31.98 o                         
   3   3   7      20243.31      20332.48       175.31 o                         
   4   3   7       3337.70       3129.71        71.13 o                         
   5   3   7       3739.41       3670.85        62.10 o                         
   6   3   7      12018.35      11901.53       138.49 o                         
   7   3   7       5011.44       5095.24        77.45 o                         
   8   3   7         51.02         98.14        34.12 o                         
   9   3   7       6034.72       6011.00       148.05 o                         
  10   3   7       3858.73       3812.74       127.50 o                         
  11   3   7        106.51          4.11        59.63 o                         
  12   3   7       1083.52       1142.57        99.59 o                         
  -8   4   7       3698.70       3572.78       166.22 o                         
  -7   4   7       1307.63       1539.83        97.63 o                         
  -6   4   7          0.86         31.00        53.25 o                         
  -5   4   7       5632.92       5801.36       136.83 o                         
  -4   4   7       5286.69       5143.15        90.17 o                         
  -3   4   7         28.80         -4.79        28.60 o                         
  -2   4   7       4037.18       3892.96        75.31 o                         
  -1   4   7      12940.92      13101.03       146.43 o                         
   0   4   7       1041.03       1213.28        40.21 o                         
   1   4   7       6502.55       6221.67        77.30 o                         
   2   4   7       6249.04       5948.38        71.76 o                         
   3   4   7       5468.71       5607.41        75.24 o                         
   4   4   7       2172.08       2206.09        56.84 o                         
   5   4   7      13979.93      13806.76       155.63 o                         
   6   4   7       6503.23       6405.00        95.09 o                         
   7   4   7        128.73        114.79        27.22 o                         
   8   4   7       7151.47       7169.17       126.46 o                         
   9   4   7       6342.75       6149.07       139.35 o                         
  10   4   7         51.38        -53.65        53.65 o                         
  11   4   7       2086.45       2220.26       109.80 o                         
  12   4   7       2178.85       1845.69       121.08 o                         
  -8   5   7       1592.51       1530.62       114.19 o                         
  -7   5   7         38.08          7.35        48.75 o                         
  -6   5   7        707.98        571.39        72.14 o                         
  -5   5   7       3853.07       3872.57       123.25 o                         
  -4   5   7         63.42         73.00        37.86 o                         
  -3   5   7       5493.75       5172.31       119.61 o                         
  -2   5   7       5149.06       5135.08       102.38 o                         
  -1   5   7       2055.50       2034.30        60.08 o                         
   0   5   7       3915.17       3804.11        68.26 o                         
   1   5   7      15548.09      15126.57       157.35 o                         
   2   5   7       4274.22       4339.42        65.22 o                         
   3   5   7        351.04        305.42        22.90 o                         
   4   5   7       9171.40       9056.06       118.50 o                         
   5   5   7      12060.14      12163.68       145.29 o                         
   6   5   7       1252.25       1236.25        54.03 o                         
   7   5   7       5399.87       5622.27        95.02 o                         
   8   5   7       4458.19       4640.99       121.96 o                         
   9   5   7          1.47         45.71        43.22 o                         
  10   5   7       6349.02       6403.60       169.14 o                         
  11   5   7       3445.28       3551.38       148.81 o                         
  12   5   7        281.87        217.96        66.99 o                         
  -7   6   7       1690.78       1541.37       104.94 o                         
  -6   6   7       2383.73       2538.17       118.74 o                         
  -5   6   7        262.54        162.23        53.99 o                         
  -4   6   7       7905.84       7971.88       178.05 o                         
  -3   6   7       6104.57       5965.75       124.58 o                         
  -2   6   7       1055.79        975.96        51.37 o                         
  -1   6   7       1769.37       1670.19        60.55 o                         
   0   6   7      12203.66      11947.92       143.10 o                         
   1   6   7         47.10         50.12        19.24 o                         
   2   6   7       3837.77       3670.14        82.52 o                         
   3   6   7      10088.53      10100.37       131.01 o                         
   4   6   7      10510.47      10754.32       143.61 o                         
   5   6   7       1738.77       1770.97        62.03 o                         
   6   6   7       9649.89       9166.05       151.84 o                         
   7   6   7       6619.68       6390.41       129.66 o                         
   8   6   7          2.55        -57.36        57.36 o                         
   9   6   7       3038.31       3436.04       132.59 o                         
  10   6   7       4438.55       4196.47       153.44 o                         
  11   6   7        118.36        127.73        67.50 o                         
  12   6   7        931.38        983.09        94.18 o                         
  -7   7   7        532.53        449.68        97.61 o                         
  -6   7   7         30.27         -9.16        55.10 o                         
  -5   7   7       1204.60       1115.60        82.26 o                         
  -4   7   7       4648.56       4762.03       136.98 o                         
  -3   7   7          9.70         37.62        36.31 o                         
  -2   7   7       1229.03       1196.23        57.51 o                         
  -1   7   7       7321.71       7335.16       145.12 o                         
   0   7   7       3788.22       3699.28        88.88 o                         
   1   7   7       2158.70       2009.23        65.90 o                         
   2   7   7       6482.92       6655.27       119.81 o                         
   3   7   7       6325.74       6226.15       109.83 o                         
   4   7   7         23.32         28.99        16.17 o                         
   5   7   7       8662.97       8704.71       144.23 o                         
   6   7   7       3980.08       3807.79        99.44 o                         
   7   7   7        129.03        104.96        41.75 o                         
   8   7   7       2886.56       3050.25       116.18 o                         
   9   7   7       3400.07       3720.09       142.92 o                         
  10   7   7         17.52          4.50        57.98 o                         
  11   7   7       2363.60       2469.82       129.02 o                         
  12   7   7       2497.00       2622.30       126.93 o                         
  -6   8   7        294.92        320.66        91.04 o                         
  -5   8   7       4345.96       4444.13       143.28 o                         
  -4   8   7         43.58         48.35        46.70 o                         
  -3   8   7       1913.49       2013.60        85.88 o                         
  -2   8   7       3538.80       3461.06        98.12 o                         
  -1   8   7       2370.91       2389.11        82.42 o                         
   0   8   7       4576.12       4482.42       100.71 o                         
   1   8   7       6815.10       6879.96       114.74 o                         
   2   8   7        969.50        989.36        52.07 o                         
   3   8   7        267.82        228.60        35.66 o                         
   4   8   7      11382.79      11594.66       154.97 o                         
   5   8   7       7421.36       7590.93       113.57 o                         
   6   8   7          6.65         23.24        24.86 o                         
   7   8   7       6316.08       6372.17       103.78 o                         
   8   8   7       4742.73       4485.87       137.15 o                         
   9   8   7          0.28         37.17        58.25 o                         
  10   8   7       3160.98       3303.33       140.37 o                         
  11   8   7       2262.78       2340.54       129.39 o                         
  12   8   7        166.10        101.96        65.76 o                         
  -5   9   7        204.52        175.78        82.01 o                         
  -4   9   7       2407.58       2571.71       117.52 o                         
  -3   9   7       1710.00       1826.31        94.82 o                         
  -2   9   7        449.74        478.76        66.28 o                         
  -1   9   7        816.41        795.55        65.32 o                         
   0   9   7       7321.70       7186.37       148.74 o                         
   1   9   7        169.97        162.56        37.07 o                         
   2   9   7        400.03        379.41        41.19 o                         
   3   9   7       3314.69       3358.64        81.09 o                         
   4   9   7       4864.77       4725.30       100.57 o                         
   5   9   7        742.60        786.27        50.67 o                         
   6   9   7       1700.55       1819.64        65.81 o                         
   7   9   7       2928.77       2943.93       105.28 o                         
   8   9   7         21.48        -21.71        57.23 o                         
   9   9   7       3770.66       3700.54       141.08 o                         
  10   9   7       2578.09       2784.02       127.14 o                         
  11   9   7         81.71        -66.37        66.37 o                         
  12   9   7        834.06        855.10        97.70 o                         
  -4  10   7       2039.83       2319.51       141.81 o                         
  -3  10   7        118.33         56.58        64.18 o                         
  -2  10   7        386.53        347.67        65.04 o                         
  -1  10   7       4848.85       4814.51       136.38 o                         
   0  10   7        347.06        298.45        54.55 o                         
   1  10   7       2900.05       2993.09       103.91 o                         
   2  10   7       5893.73       5733.77       122.98 o                         
   3  10   7       4277.24       4328.34       104.02 o                         
   4  10   7        140.90         82.71        35.46 o                         
   5  10   7       3784.26       3739.95        95.72 o                         
   6  10   7       3106.76       3163.42        97.32 o                         
   7  10   7         70.80        -38.43        45.38 o                         
   8  10   7       4999.28       4937.66       145.96 o                         
   9  10   7       2965.37       2831.91       130.16 o                         
  10  10   7        514.51        311.27        98.12 o                         
  11  10   7       1871.81       1922.83       118.20 o                         
  12  10   7       1654.65       1735.18       134.87 o                         
  -3  11   7        873.69       1048.68       100.50 o                         
  -2  11   7       1481.22       1619.90       117.83 o                         
  -1  11   7       1596.66       1345.46        92.68 o                         
   0  11   7       3151.93       3041.50       109.94 o                         
   1  11   7       1788.91       1820.99        82.93 o                         
   2  11   7        476.83        473.01        53.67 o                         
   3  11   7        302.78        293.03        45.06 o                         
   4  11   7       3986.49       4063.80       109.06 o                         
   5  11   7       1446.88       1426.27        78.84 o                         
   6  11   7        198.96        226.74        46.47 o                         
   7  11   7       5207.74       5316.26       159.21 o                         
   8  11   7       2127.47       2347.22       167.77 o                         
   9  11   7        257.86        256.19        70.39 o                         
  10  11   7       2240.99       2302.15       128.26 o                         
  11  11   7       2441.80       2344.67       183.53 o                         
  -2  12   7        337.70        350.80        71.65 o                         
  -1  12   7        483.06        396.88        78.86 o                         
   0  12   7       3038.92       3290.18       135.45 o                         
   1  12   7        683.09        579.17        63.75 o                         
   2  12   7        478.12        563.71        63.07 o                         
   3  12   7       4094.91       4157.01       120.97 o                         
   4  12   7       2239.68       2193.42        91.48 o                         
   5  12   7         39.50         63.99        53.42 o                         
   6  12   7       4724.22       5028.18       149.97 o                         
   7  12   7       3071.73       3270.29       134.42 o                         
   8  12   7         10.29        -53.40        57.22 o                         
   9  12   7       1088.94        888.92       101.57 o                         
  10  12   7       3469.34       3519.56       178.08 o                         
  11  12   7          4.13         24.92        75.53 o                         
  -1  13   7       1822.87       1839.95       117.03 o                         
   0  13   7        619.19        635.74        86.84 o                         
   1  13   7       1449.25       1546.07       110.30 o                         
   2  13   7       2408.66       2517.09       121.56 o                         
   3  13   7        653.65        736.51        72.49 o                         
   4  13   7        780.50        779.33        79.72 o                         
   5  13   7       5473.65       5765.72       184.40 o                         
   6  13   7       4525.15       4471.25       208.12 o                         
   7  13   7         14.61        -43.36        71.03 o                         
   8  13   7       1515.71       1315.58       130.66 o                         
   9  13   7       3771.74       3675.52       179.89 o                         
  10  13   7        411.81        208.16        96.72 o                         
   0  14   7       1291.86       1096.65       159.98 o                         
   1  14   7       2122.65       1983.92       114.97 o                         
   2  14   7        752.49        582.10        84.67 o                         
   3  14   7         16.28        -19.04        79.45 o                         
   4  14   7       2396.16       2359.31       142.65 o                         
   5  14   7       1584.14       1594.17       119.44 o                         
   6  14   7        124.11        139.16        90.66 o                         
   7  14   7       1661.83       1600.38       123.24 o                         
   8  14   7       2767.27       2382.73       169.60 o                         
   9  14   7        182.70         70.79        94.76 o                         
   3  15   7       2794.33       2931.22       168.22 o                         
   4  15   7       1694.14       1512.72       127.92 o                         
   5  15   7        160.70         54.02        90.77 o                         
   6  15   7       2553.73       2414.82       152.95 o                         
   7  15   7       2618.39       2502.55       219.77 o                         
   8  15   7        245.08        300.88       112.99 o                         
  -6 -11   8       2141.84       1888.35       139.18 o                         
  -5 -11   8       2102.77       2168.91       148.02 o                         
  -4 -11   8        451.16        359.37        78.07 o                         
  -3 -11   8       2145.76       1997.30       130.28 o                         
  -2 -11   8        964.61        793.47       105.02 o                         
  -1 -11   8         49.03        -17.03        66.05 o                         
   0 -11   8       3419.20       3493.65       273.69 o                         
   1 -11   8       1143.72       1117.52       128.25 o                         
  -7 -10   8       1579.75       1646.91       135.25 o                         
  -6 -10   8       1146.21       1114.24       159.89 o                         
  -5 -10   8         25.67        -21.56        69.89 o                         
  -4 -10   8       3703.14       3855.86       163.65 o                         
  -3 -10   8        861.02        618.35        72.25 o                         
  -2 -10   8         15.17         43.01        53.02 o                         
  -1 -10   8       3480.64       3341.92       199.20 o                         
   0 -10   8       3156.13       3308.97       140.54 o                         
   1 -10   8         99.02        -18.55        85.07 o                         
   2 -10   8       1663.81       1765.08       115.08 o                         
   3 -10   8       1251.36       1404.78       129.64 o                         
  -8  -9   8       2175.56       2255.89       158.59 o                         
  -7  -9   8        536.89        462.07       162.69 o                         
  -6  -9   8         57.85          7.98        68.89 o                         
  -5  -9   8       2757.85       2656.52       145.65 o                         
  -4  -9   8       1280.19       1142.24        87.40 o                         
  -3  -9   8        741.24        700.94        64.04 o                         
  -2  -9   8       3012.22       3213.08       104.28 o                         
  -1  -9   8       3040.06       2884.64       100.56 o                         
   0  -9   8         30.09         28.89        41.04 o                         
   1  -9   8       3013.88       3263.25       193.04 o                         
   2  -9   8       1589.09       1588.26        95.73 o                         
   3  -9   8         93.05         44.11        53.55 o                         
   4  -9   8       1273.73       1375.08       107.73 o                         
  -8  -8   8        292.93        189.28        77.30 o                         
  -7  -8   8        514.60        436.01        79.02 o                         
  -6  -8   8       2173.44       2209.94       124.20 o                         
  -5  -8   8       1960.28       1953.31       111.34 o                         
  -4  -8   8        569.35        458.35        54.90 o                         
  -3  -8   8       2977.55       3181.22       116.80 o                         
  -2  -8   8       1468.76       1486.40        70.72 o                         
  -1  -8   8        145.64         83.53        38.93 o                         
   0  -8   8       3557.10       3452.78        90.57 o                         
   1  -8   8       1880.58       2025.89        83.56 o                         
   2  -8   8         26.53         52.88        41.79 o                         
   3  -8   8       2164.97       2238.52       107.80 o                         
   4  -8   8       3404.21       3716.85       147.71 o                         
   5  -8   8        120.63        117.26        67.38 o                         
  -9  -7   8        992.83        910.96       106.71 o                         
  -8  -7   8        698.80        654.01        98.01 o                         
  -7  -7   8       1545.43       1511.28       111.87 o                         
  -6  -7   8       1718.17       1709.22       110.79 o                         
  -5  -7   8        301.54        335.60        57.43 o                         
  -4  -7   8       2208.10       2349.59        82.45 o                         
  -3  -7   8       1571.32       1542.34        63.86 o                         
  -2  -7   8        735.61        698.35        53.65 o                         
  -1  -7   8       4690.33       4787.10        92.65 o                         
   0  -7   8       2467.19       2528.55        66.77 o                         
   1  -7   8         76.52         13.90        55.69 o                         
   2  -7   8       5469.81       5468.51       129.50 o                         
   3  -7   8       2749.20       2868.59        98.97 o                         
   4  -7   8        320.09        356.33        61.46 o                         
   5  -7   8       1989.66       2093.40       120.88 o                         
   6  -7   8       2820.04       3008.60       238.53 o                         
  -9  -6   8        927.52        789.04        96.93 o                         
  -8  -6   8       2595.05       2481.33       134.96 o                         
  -7  -6   8        549.99        626.69        75.42 o                         
  -6  -6   8        708.66        735.33        74.11 o                         
  -5  -6   8       3857.07       3686.87       135.00 o                         
  -4  -6   8       3229.17       3227.09        90.94 o                         
  -3  -6   8        161.56        179.41        35.19 o                         
  -2  -6   8       3387.06       3390.35        68.87 o                         
  -1  -6   8       1900.46       2081.27        67.01 o                         
   0  -6   8         31.72         -7.99        32.93 o                         
   1  -6   8       4057.36       4023.34        82.23 o                         
   2  -6   8       3711.70       3703.70        84.27 o                         
   3  -6   8        277.13        268.65        34.04 o                         
   4  -6   8       3532.31       3723.21       105.78 o                         
   5  -6   8       5157.09       5187.52       168.16 o                         
   6  -6   8        194.86        142.47        56.72 o                         
   7  -6   8        972.70        874.96        97.52 o                         
  -9  -5   8       2370.73       2249.95       147.29 o                         
  -8  -5   8        263.61        199.30        80.41 o                         
  -7  -5   8        461.31        540.03        72.61 o                         
  -6  -5   8       2309.72       2434.74       108.51 o                         
  -5  -5   8       1867.21       1918.77       136.17 o                         
  -4  -5   8        660.17        727.34        50.32 o                         
  -3  -5   8       5612.47       5411.07       117.39 o                         
  -2  -5   8       1221.43       1242.00        36.53 o                         
  -1  -5   8         52.91         22.29        19.78 o                         
   0  -5   8       4931.32       5064.26        82.93 o                         
   1  -5   8       7193.32       7103.68       156.16 o                         
   2  -5   8        874.24        764.05        27.66 o                         
   3  -5   8       2436.93       2383.15        70.66 o                         
   4  -5   8      10131.06      10234.82       192.35 o                         
   5  -5   8        612.84        661.54        60.24 o                         
   6  -5   8       3436.67       3466.05       132.95 o                         
   7  -5   8       1860.11       1902.30       111.92 o                         
   8  -5   8       1017.79        946.44        92.41 o                         
  -9  -4   8        298.15        155.18        76.57 o                         
  -8  -4   8       1166.18       1381.23       105.33 o                         
  -7  -4   8       2666.72       2660.25       127.36 o                         
  -6  -4   8       2056.08       2198.20       104.85 o                         
  -5  -4   8       1313.54       1314.22        78.97 o                         
  -4  -4   8       5743.72       5844.03        95.90 o                         
  -3  -4   8       1717.67       1621.50        47.74 o                         
  -2  -4   8        114.02        148.54        19.21 o                         
  -1  -4   8       3744.07       3980.27       103.97 o                         
   0  -4   8       6143.46       5952.33        90.67 o                         
   1  -4   8        104.74         97.11        27.57 o                         
   2  -4   8       5783.28       5505.18        89.40 o                         
   3  -4   8       4648.61       4425.37        67.00 o                         
   4  -4   8        384.31        431.04        36.56 o                         
   5  -4   8       8013.75       8026.47       151.61 o                         
   6  -4   8       4166.12       4248.21       128.07 o                         
   7  -4   8        127.19        167.20        57.08 o                         
   8  -4   8        341.62        278.59        70.64 o                         
   9  -4   8       3899.38       3850.70       242.23 o                         
  -9  -3   8       1431.70       1504.60       119.06 o                         
  -8  -3   8       2823.19       2850.78       138.47 o                         
  -7  -3   8        375.86        227.43        68.61 o                         
  -6  -3   8        540.36        600.70        68.94 o                         
  -5  -3   8       8072.72       8392.23       166.59 o                         
  -4  -3   8       5772.96       5855.75        88.82 o                         
  -3  -3   8       1327.64       1233.06        40.51 o                         
  -2  -3   8       5380.88       5072.88        69.98 o                         
  -1  -3   8       5677.25       5696.31        90.20 o                         
   0  -3   8         78.82         48.89        37.88 o                         
   1  -3   8       6957.47       6915.00       141.55 o                         
   2  -3   8       3577.32       3405.83        61.49 o                         
   3  -3   8        615.40        598.78        23.74 o                         
   4  -3   8       1299.76       1251.66        47.65 o                         
   5  -3   8       8521.54       8521.02       140.18 o                         
   6  -3   8        114.02         89.34        43.16 o                         
   7  -3   8       1050.25        993.72        77.21 o                         
   8  -3   8       4296.17       4309.88       158.96 o                         
   9  -3   8       1947.44       1908.54       121.36 o                         
  -9  -2   8       2825.44       2719.68       146.87 o                         
  -8  -2   8        729.90        621.32        78.02 o                         
  -7  -2   8        147.08        200.11        56.59 o                         
  -6  -2   8       6713.31       6799.02       177.09 o                         
  -5  -2   8       2970.98       2885.08        83.05 o                         
  -4  -2   8        127.61        107.82        23.77 o                         
  -3  -2   8       9208.35       9162.86       111.81 o                         
  -2  -2   8       1834.99       1763.01        44.03 o                         
  -1  -2   8          2.32          0.18         9.36 o                         
   0  -2   8       5681.99       5437.55       106.37 o                         
   1  -2   8      11418.92      11150.55       160.99 o                         
   2  -2   8        110.91        105.71        25.50 o                         
   3  -2   8       3422.40       3362.43        59.47 o                         
   4  -2   8      10644.44      10425.15       152.00 o                         
   5  -2   8        310.22        269.66        28.59 o                         
   6  -2   8       8125.41       8328.97       158.80 o                         
   7  -2   8       3494.38       3579.77       121.66 o                         
   8  -2   8       1469.19       1520.96        94.40 o                         
   9  -2   8        602.83        610.45        80.65 o                         
  10  -2   8       3428.07       3402.33       197.08 o                         
  -9  -1   8        471.19        392.91        73.68 o                         
  -8  -1   8       1994.75       2038.12       109.93 o                         
  -7  -1   8       4286.50       4630.27       139.86 o                         
  -6  -1   8       1775.44       1931.90        87.20 o                         
  -5  -1   8        163.36        149.14        37.96 o                         
  -4  -1   8      11707.26      12102.98       130.38 o                         
  -3  -1   8      10777.21      10786.72       126.32 o                         
  -2  -1   8        179.74        189.39        19.14 o                         
  -1  -1   8       2756.83       2581.88        43.66 o                         
   0  -1   8       7843.56       7962.52       113.82 o                         
   1  -1   8        235.01        274.71        24.20 o                         
   2  -1   8       3826.10       3618.90        64.82 o                         
   3  -1   8       5591.06       5631.70        70.64 o                         
   4  -1   8        741.92        730.59        33.33 o                         
   5  -1   8       2550.72       2531.53        57.81 o                         
   6  -1   8       3323.61       3472.77        73.40 o                         
   7  -1   8        545.27        640.31        63.09 o                         
   8  -1   8        603.07        501.71        66.53 o                         
   9  -1   8       5120.81       5323.90       163.93 o                         
  10  -1   8        722.91        512.64        77.25 o                         
  -9   0   8        674.26        587.42        78.66 o                         
  -8   0   8       2683.25       2398.44       119.71 o                         
  -7   0   8        962.07        916.75        70.08 o                         
  -6   0   8         96.99         25.03        53.69 o                         
  -5   0   8       5023.62       5150.20       115.76 o                         
  -4   0   8       6066.23       6033.21        88.42 o                         
  -3   0   8        350.24        278.65        22.16 o                         
  -2   0   8       4323.57       4246.25        68.62 o                         
  -1   0   8       3636.37       3595.45        52.86 o                         
   0   0   8       2839.04       2829.81        45.07 o                         
   1   0   8       7068.32       6788.74        76.32 o                         
   2   0   8       5766.80       5463.29        77.34 o                         
   3   0   8       3106.43       3129.06        53.70 o                         
   4   0   8       3035.00       2906.24        60.70 o                         
   5   0   8      12182.55      12052.45       142.17 o                         
   6   0   8       1577.08       1634.24        47.68 o                         
   7   0   8       3913.99       3969.16        98.68 o                         
   8   0   8       4621.40       4855.15       121.29 o                         
   9   0   8       2407.68       2300.66       106.32 o                         
  10   0   8        693.82        555.67        93.48 o                         
  11   0   8       2798.62       2780.47       167.13 o                         
  -9   1   8       2408.19       2400.35       185.35 o                         
  -8   1   8        237.26        304.94        72.31 o                         
  -7   1   8        667.60        713.91        71.55 o                         
  -6   1   8       5397.57       5221.32       132.40 o                         
  -5   1   8       7204.93       7069.79       141.58 o                         
  -4   1   8        442.87        456.36        35.63 o                         
  -3   1   8       4926.87       5000.72        73.80 o                         
  -2   1   8       7052.21       7080.15        86.24 o                         
  -1   1   8        475.93        550.13        28.73 o                         
   0   1   8       4466.83       4263.71        58.63 o                         
   1   1   8       5473.10       5386.91        62.62 o                         
   2   1   8          6.18          4.05        12.66 o                         
   3   1   8       1814.88       1742.67        36.13 o                         
   4   1   8      10133.32      10273.50       113.75 o                         
   5   1   8       1137.72       1113.70        41.73 o                         
   6   1   8       4302.13       4420.31        72.80 o                         
   7   1   8       2757.20       2901.91        77.66 o                         
   8   1   8       2602.96       2533.59       109.96 o                         
   9   1   8        613.42        558.69        62.42 o                         
  10   1   8       5623.06       5390.40       161.59 o                         
  11   1   8        677.41        628.49       100.59 o                         
  -8   2   8        387.55        315.10        64.99 o                         
  -7   2   8       1475.52       1644.67        95.15 o                         
  -6   2   8       1849.99       1900.06        90.51 o                         
  -5   2   8         19.30         10.42        34.43 o                         
  -4   2   8       5462.79       5331.43        90.80 o                         
  -3   2   8        670.13        623.34        32.05 o                         
  -2   2   8        414.95        391.70        25.75 o                         
  -1   2   8       5639.73       5433.41        70.21 o                         
   0   2   8       9910.93       9889.03       105.27 o                         
   1   2   8        926.00       1085.38        32.14 o                         
   2   2   8       1274.53       1215.74        33.26 o                         
   3   2   8       3674.91       3549.52        57.60 o                         
   4   2   8       2649.56       2583.41        47.36 o                         
   5   2   8       4754.84       4700.29        66.45 o                         
   6   2   8       7822.46       7866.62       107.63 o                         
   7   2   8        494.48        483.94        31.94 o                         
   8   2   8        213.71        165.27        46.42 o                         
   9   2   8       8620.83       8925.95       186.53 o                         
  10   2   8       1857.55       1969.80       124.17 o                         
  11   2   8        466.14        418.31        79.58 o                         
  -8   3   8       1788.06       1722.44       101.00 o                         
  -7   3   8        867.73        682.80        67.13 o                         
  -6   3   8        112.34        122.08        55.70 o                         
  -5   3   8       3670.62       4033.04       117.71 o                         
  -4   3   8       4664.80       4634.71        97.46 o                         
  -3   3   8        224.86        206.41        24.69 o                         
  -2   3   8       4277.86       4274.77        67.79 o                         
  -1   3   8      10726.82      11003.79       125.24 o                         
   0   3   8         20.06         29.90        16.52 o                         
   1   3   8      11028.14      10474.69       108.05 o                         
   2   3   8       8049.09       7824.34        83.99 o                         
   3   3   8        458.10        443.38        24.49 o                         
   4   3   8       4259.13       4027.95        51.96 o                         
   5   3   8      11741.44      11778.29       117.14 o                         
   6   3   8        955.48        827.41        35.26 o                         
   7   3   8       1238.23       1196.15        46.72 o                         
   8   3   8       5708.24       5728.24       138.91 o                         
   9   3   8       4969.01       5006.94       185.44 o                         
  10   3   8        879.13        942.44       102.11 o                         
  11   3   8       2651.56       2514.30       140.79 o                         
  12   3   8       1792.32       1847.61       136.74 o                         
  -8   4   8         94.69        120.73        63.39 o                         
  -7   4   8        475.98        465.37        66.07 o                         
  -6   4   8       1117.26       1166.97        78.18 o                         
  -5   4   8       1572.20       1369.40        67.32 o                         
  -4   4   8       1374.64       1279.25        63.85 o                         
  -3   4   8       5991.11       5818.18        99.58 o                         
  -2   4   8       1766.91       1731.28        58.25 o                         
  -1   4   8        631.59        643.07        37.60 o                         
   0   4   8       5425.07       5199.27        79.78 o                         
   1   4   8       9472.86       9533.00       112.33 o                         
   2   4   8        143.52        166.05        19.67 o                         
   3   4   8       2440.14       2519.42        50.93 o                         
   4   4   8       8932.08       8910.29       108.80 o                         
   5   4   8       1267.67       1289.54        48.57 o                         
   6   4   8       4142.02       3947.07        76.84 o                         
   7   4   8       7129.45       7245.08        96.92 o                         
   8   4   8       2123.12       2063.17        92.60 o                         
   9   4   8       1178.70       1118.07        80.01 o                         
  10   4   8       6254.84       6251.99       217.60 o                         
  11   4   8        940.28        969.44        92.43 o                         
  12   4   8         10.20         27.91        67.24 o                         
  -7   5   8       1391.11       1398.52        95.98 o                         
  -6   5   8        709.96        695.53        73.24 o                         
  -5   5   8        354.67        303.65        65.99 o                         
  -4   5   8       4751.95       4854.51       125.17 o                         
  -3   5   8       2255.08       2220.70        86.15 o                         
  -2   5   8          1.65        -23.27        30.06 o                         
  -1   5   8       4738.91       4808.27        85.63 o                         
   0   5   8       8869.80       8626.99       109.35 o                         
   1   5   8        851.08       1003.39        39.87 o                         
   2   5   8      11983.39      12081.09       130.10 o                         
   3   5   8       9261.53       9139.93       113.65 o                         
   4   5   8       1539.91       1526.35        42.65 o                         
   5   5   8       1923.96       1808.96        64.42 o                         
   6   5   8      11770.07      11804.22       152.73 o                         
   7   5   8       1708.32       1629.26        61.25 o                         
   8   5   8        125.08        134.29        44.85 o                         
   9   5   8       5792.55       6065.77       160.99 o                         
  10   5   8       4616.16       4401.91       148.58 o                         
  11   5   8        337.08        393.83        75.11 o                         
  12   5   8       1895.43       1970.29       117.45 o                         
  -7   6   8         89.65          7.37        65.75 o                         
  -6   6   8        562.93        429.14        68.73 o                         
  -5   6   8       5824.70       5846.89       154.00 o                         
  -4   6   8       2730.51       2651.90       100.42 o                         
  -3   6   8       1195.22       1211.02        72.73 o                         
  -2   6   8       6082.06       6257.17       115.46 o                         
  -1   6   8       5462.84       5273.96       102.24 o                         
   0   6   8          2.55        -22.44        25.14 o                         
   1   6   8       9688.88       9284.37       114.35 o                         
   2   6   8       4372.91       4416.20        70.87 o                         
   3   6   8         20.38        -15.66        22.57 o                         
   4   6   8       3116.41       3000.12        60.92 o                         
   5   6   8      20851.11      21068.59       244.68 o                         
   6   6   8       1403.00       1404.63        66.72 o                         
   7   6   8         69.16        152.08        52.52 o                         
   8   6   8       7093.50       7361.97       154.88 o                         
   9   6   8       4032.16       3985.78       133.76 o                         
  10   6   8        968.81       1060.92        84.07 o                         
  11   6   8       4146.49       3941.68       149.58 o                         
  12   6   8       1139.12       1173.44       111.94 o                         
  -6   7   8       1430.22       1564.81        99.91 o                         
  -5   7   8       1491.24       1379.69        84.79 o                         
  -4   7   8       1039.48       1043.43        76.85 o                         
  -3   7   8       2998.67       2917.72        99.00 o                         
  -2   7   8       2050.54       1936.04        78.26 o                         
  -1   7   8        384.04        514.22        46.63 o                         
   0   7   8       8421.95       7926.87       126.38 o                         
   1   7   8       7083.87       7139.80       113.33 o                         
   2   7   8        192.30        236.39        35.57 o                         
   3   7   8       3538.61       3648.60        81.37 o                         
   4   7   8      10480.65      10415.90       122.09 o                         
   5   7   8       2579.97       2782.17        86.08 o                         
   6   7   8       3758.36       3723.63       101.40 o                         
   7   7   8       1412.24       1556.15        84.82 o                         
   8   7   8       4468.13       4708.57       134.89 o                         
   9   7   8        783.42        614.87        83.16 o                         
  10   7   8       6334.50       6859.15       191.32 o                         
  11   7   8       1897.12       2030.35       161.98 o                         
  12   7   8        149.97         81.61        73.91 o                         
  -6   8   8       2242.56       2589.02       391.46 o                         
  -5   8   8        859.51        813.52        76.87 o                         
  -4   8   8       4556.18       4450.86       125.94 o                         
  -3   8   8       3178.02       3138.87       106.99 o                         
  -2   8   8        448.07        396.31        51.38 o                         
  -1   8   8       4117.10       4291.76       117.03 o                         
   0   8   8       8029.86       7979.61       143.74 o                         
   1   8   8         45.29          8.17        35.24 o                         
   2   8   8       2255.58       2197.40        63.88 o                         
   3   8   8      10159.60      10323.85       180.57 o                         
   4   8   8       1178.15       1156.22        45.32 o                         
   5   8   8       3239.48       3182.30        95.08 o                         
   6   8   8       5592.27       5898.76       121.81 o                         
   7   8   8       3045.61       3113.61       112.72 o                         
   8   8   8         83.87         68.38        51.09 o                         
   9   8   8       7409.56       7352.62       207.98 o                         
  10   8   8       2726.72       2781.70       132.28 o                         
  11   8   8         13.65         12.42        65.16 o                         
  12   8   8       1892.22       2045.56       125.57 o                         
  -5   9   8       1644.21       1487.08       135.07 o                         
  -4   9   8        707.37        680.98        69.45 o                         
  -3   9   8          1.20        -37.83        49.67 o                         
  -2   9   8       2747.02       2858.10       106.98 o                         
  -1   9   8       1221.88       1347.78        76.31 o                         
   0   9   8        554.14        488.55        61.62 o                         
   1   9   8       5962.13       5888.48       133.93 o                         
   2   9   8       7161.88       7075.86       141.36 o                         
   3   9   8        819.39        820.18        49.24 o                         
   4   9   8       1580.67       1559.05        62.91 o                         
   5   9   8       4742.34       4735.82       119.99 o                         
   6   9   8       1292.37       1197.21        73.58 o                         
   7   9   8       1579.33       1568.28        86.51 o                         
   8   9   8       3942.90       4100.48       134.88 o                         
   9   9   8       3151.56       2970.43       134.40 o                         
  10   9   8        526.94        654.06        87.34 o                         
  11   9   8       3507.74       3770.01       156.90 o                         
  12   9   8       2159.73       2188.55       128.36 o                         
  -4  10   8         79.99         71.74        66.51 o                         
  -3  10   8       1883.26       2195.08       115.79 o                         
  -2  10   8       2659.92       2713.41       117.05 o                         
  -1  10   8        114.05         77.31        48.87 o                         
   0  10   8        925.42        943.12        75.77 o                         
   1  10   8       5304.41       5642.78       145.36 o                         
   2  10   8        144.43         79.64        45.04 o                         
   3  10   8        765.89        867.85        58.40 o                         
   4  10   8       3156.03       3287.34        93.64 o                         
   5  10   8       2060.42       2174.61        97.36 o                         
   6  10   8       1588.62       1586.69        85.57 o                         
   7  10   8       4799.55       4873.65       142.56 o                         
   8  10   8       1913.76       1942.42       101.89 o                         
   9  10   8          9.45        -25.88        55.99 o                         
  10  10   8       4513.43       4531.24       166.90 o                         
  11  10   8       2461.41       2684.57       143.95 o                         
  12  10   8          1.90        -90.80        94.55 o                         
  -3  11   8       1574.24       1446.77       115.49 o                         
  -2  11   8          4.27        -67.79        67.79 o                         
  -1  11   8        513.32        516.21        70.70 o                         
   0  11   8       3270.67       3308.43       124.09 o                         
   1  11   8        287.44        242.71        57.15 o                         
   2  11   8       2530.93       2542.10        97.61 o                         
   3  11   8       2926.56       2996.73       130.51 o                         
   4  11   8        806.20        877.75        72.59 o                         
   5  11   8       2489.60       2475.00       109.99 o                         
   6  11   8       4280.69       4391.38       145.05 o                         
   7  11   8       1055.99       1160.54        88.42 o                         
   8  11   8        129.86        121.57        62.51 o                         
   9  11   8       2637.41       2849.31       136.92 o                         
  10  11   8       2838.58       2849.95       142.00 o                         
  11  11   8        195.35        289.62        92.74 o                         
  -2  12   8        640.18        721.41        98.40 o                         
  -1  12   8       2190.80       2359.27       128.64 o                         
   0  12   8         92.55         68.83        68.85 o                         
   1  12   8       2558.60       2679.64       112.01 o                         
   2  12   8       2596.98       2629.38       111.11 o                         
   3  12   8         56.45         56.32        45.63 o                         
   4  12   8        528.36        508.76        69.39 o                         
   5  12   8       4709.03       4722.21       145.31 o                         
   6  12   8        377.21        280.51        66.49 o                         
   7  12   8        588.99        597.67        84.30 o                         
   8  12   8       2293.69       2300.53       114.17 o                         
   9  12   8       3599.70       3309.85       149.50 o                         
  10  12   8         80.99         22.70        88.73 o                         
  11  12   8       1956.55       2079.30       140.35 o                         
  -1  13   8        611.43        497.76        98.57 o                         
   0  13   8       1339.85       1241.16        96.37 o                         
   1  13   8       1492.04       1506.98       119.15 o                         
   2  13   8        329.52        201.29        64.88 o                         
   3  13   8        222.18        287.00        64.44 o                         
   4  13   8       3866.88       4267.13       144.02 o                         
   5  13   8        399.37        508.02        77.74 o                         
   6  13   8       1816.94       1839.18       121.67 o                         
   7  13   8       2231.29       2209.26       121.95 o                         
   8  13   8       1804.56       1867.27       125.58 o                         
   9  13   8         88.95         92.04        83.90 o                         
  10  13   8       3625.75       3494.06       186.15 o                         
   1  14   8         44.78        -77.22        77.22 o                         
   2  14   8       1612.24       1563.21       172.22 o                         
   3  14   8       2873.56       2673.32       157.13 o                         
   4  14   8        887.21        912.89       106.16 o                         
   5  14   8        749.99        813.02        99.64 o                         
   6  14   8       2674.31       2584.38       138.52 o                         
   7  14   8        696.95        833.14       120.48 o                         
   8  14   8         61.85        169.67        95.33 o                         
   9  14   8       2656.49       2619.12       190.04 o                         
   4  15   8        191.82        244.25        81.72 o                         
   5  15   8       2471.61       2391.51       158.20 o                         
   6  15   8        631.39        658.65       100.42 o                         
   7  15   8        332.26        357.48        94.78 o                         
  -3 -11   9         46.06        150.12        87.38 o                         
  -2 -11   9        295.30        241.90       109.22 o                         
  -5 -10   9       2893.32       3097.94       197.65 o                         
  -4 -10   9        468.72        404.88       133.93 o                         
  -3 -10   9       1416.99       1306.08       114.53 o                         
  -2 -10   9       1537.31       1512.05       108.76 o                         
  -1 -10   9       1951.20       1755.68       128.06 o                         
   0 -10   9        327.88        410.72        90.91 o                         
   1 -10   9       1852.91       1721.73       139.47 o                         
  -7  -9   9       1146.85       1084.88       112.16 o                         
  -6  -9   9       3205.89       3058.53       153.14 o                         
  -5  -9   9        652.25        582.73        80.12 o                         
  -4  -9   9       1396.86       1264.61       152.86 o                         
  -3  -9   9       3243.51       3295.12       158.22 o                         
  -2  -9   9        868.92        703.59        70.68 o                         
  -1  -9   9        414.49        530.25        72.43 o                         
   0  -9   9       4545.37       4849.50       272.66 o                         
   1  -9   9       1795.94       1693.67       131.24 o                         
   2  -9   9        170.71        370.72        92.22 o                         
   3  -9   9       2319.16       2451.60       162.10 o                         
  -7  -8   9       2350.42       1940.32       140.12 o                         
  -6  -8   9        595.07        585.48        87.77 o                         
  -5  -8   9       1003.58       1006.21       116.32 o                         
  -4  -8   9       3230.69       3341.63       190.82 o                         
  -3  -8   9        770.67        650.83        67.59 o                         
  -2  -8   9        142.53        166.48        60.70 o                         
  -1  -8   9       2642.86       2666.45       113.15 o                         
   0  -8   9       1962.83       1967.32        95.41 o                         
   1  -8   9        456.98        449.15        57.97 o                         
   2  -8   9       1825.49       1744.93        98.25 o                         
   3  -8   9       1360.59       1361.79       106.83 o                         
   4  -8   9         15.61        116.31        59.92 o                         
  -8  -7   9       2979.38       2601.42       170.03 o                         
  -7  -7   9         40.49         64.04        72.29 o                         
  -6  -7   9        797.22        879.10       103.44 o                         
  -5  -7   9       5968.93       5816.88       179.17 o                         
  -4  -7   9        679.13        648.74        60.91 o                         
  -3  -7   9       1374.03       1423.75        65.96 o                         
  -2  -7   9       4619.01       4476.31       123.94 o                         
  -1  -7   9       2372.82       2309.40        84.96 o                         
   0  -7   9        496.29        447.84        44.80 o                         
   1  -7   9       3608.70       3696.04       132.31 o                         
   2  -7   9       2494.34       2354.95       103.22 o                         
   3  -7   9         17.18         29.72        35.21 o                         
   4  -7   9       2360.24       2579.45       110.64 o                         
   5  -7   9       3986.69       4225.68       179.57 o                         
   6  -7   9         47.73         74.55        63.71 o                         
  -8  -6   9          1.64        121.76        66.73 o                         
  -7  -6   9       1342.56       1373.73       130.44 o                         
  -6  -6   9       2770.91       3006.51       123.04 o                         
  -5  -6   9       1019.81        945.56        77.96 o                         
  -4  -6   9       2212.27       2396.29        90.63 o                         
  -3  -6   9       4160.63       4093.97        97.66 o                         
  -2  -6   9       1156.68       1142.51        64.85 o                         
  -1  -6   9         70.27         52.78        35.37 o                         
   0  -6   9       4295.87       4309.29        99.63 o                         
   1  -6   9        514.04        512.69        41.71 o                         
   2  -6   9        984.10        934.06        57.33 o                         
   3  -6   9       3140.45       3045.70       116.50 o                         
   4  -6   9       2293.94       2370.63        91.28 o                         
   5  -6   9         29.51        222.98        58.47 o                         
   6  -6   9       2309.18       2437.90       133.16 o                         
   7  -6   9        909.91        932.36       114.45 o                         
  -9  -5   9        101.57        249.09       213.96 o                         
  -8  -5   9       1560.64       1626.26       124.81 o                         
  -7  -5   9        999.68        988.97        91.38 o                         
  -6  -5   9        590.63        646.20        72.98 o                         
  -5  -5   9        530.27        417.11        61.47 o                         
  -4  -5   9       5034.44       5153.62       121.92 o                         
  -3  -5   9       1349.88       1325.18        70.45 o                         
  -2  -5   9       1412.45       1421.10        59.95 o                         
  -1  -5   9       5244.32       5391.84       118.43 o                         
   0  -5   9       4873.27       4895.61       142.43 o                         
   1  -5   9        584.70        603.24        34.17 o                         
   2  -5   9       4434.71       4602.60       130.76 o                         
   3  -5   9       1164.95       1305.79        65.13 o                         
   4  -5   9        521.88        474.30        50.09 o                         
   5  -5   9       3404.76       3393.63       155.47 o                         
   6  -5   9       3057.07       2929.38       133.89 o                         
   7  -5   9         73.86         17.31        68.70 o                         
  -9  -4   9       1646.32       1623.17       135.64 o                         
  -8  -4   9       1525.72       1695.47       137.28 o                         
  -7  -4   9        135.28         31.20        56.77 o                         
  -6  -4   9        892.16        981.08        85.47 o                         
  -5  -4   9       5688.38       6022.58       141.09 o                         
  -4  -4   9        742.94        607.47        51.66 o                         
  -3  -4   9       2470.20       2456.95        64.94 o                         
  -2  -4   9       4372.71       4237.94        87.64 o                         
  -1  -4   9       3328.58       3286.02        85.30 o                         
   0  -4   9         91.03         70.58        40.62 o                         
   1  -4   9       7506.09       7416.92       128.17 o                         
   2  -4   9        796.84        850.01        36.88 o                         
   3  -4   9         28.36         22.91        18.43 o                         
   4  -4   9       3922.26       3994.46        88.40 o                         
   5  -4   9       3513.85       3483.82        99.98 o                         
   6  -4   9        148.28        140.36        50.05 o                         
   7  -4   9       2800.57       2867.23       129.13 o                         
   8  -4   9       1833.77       1871.95       128.03 o                         
  -9  -3   9       1392.70       1351.33       161.75 o                         
  -8  -3   9         17.34        146.33        73.14 o                         
  -7  -3   9       1139.61       1282.21        96.07 o                         
  -6  -3   9       1423.27       1534.32       163.27 o                         
  -5  -3   9        436.57        465.35        55.04 o                         
  -4  -3   9       1782.91       1829.91        67.10 o                         
  -3  -3   9       2381.57       2374.09        61.33 o                         
  -2  -3   9       1300.90       1245.28        34.43 o                         
  -1  -3   9       1060.72       1167.95        49.10 o                         
   0  -3   9       8356.24       8624.08       170.47 o                         
   1  -3   9       2667.33       2691.41        93.90 o                         
   2  -3   9        602.92        606.92        50.83 o                         
   3  -3   9       1238.69       1222.23        46.47 o                         
   4  -3   9       5435.47       5257.47        99.76 o                         
   5  -3   9        185.68        268.19        41.46 o                         
   6  -3   9       3352.82       3283.79       110.59 o                         
   7  -3   9       2692.28       2442.21       136.14 o                         
   8  -3   9        222.96        213.87        68.20 o                         
   9  -3   9       3151.24       3174.72       149.61 o                         
  -9  -2   9          3.60        -62.41        89.72 o                         
  -8  -2   9       1412.86       1425.78       119.36 o                         
  -7  -2   9       2501.82       2961.18       151.34 o                         
  -6  -2   9         61.42         75.04        56.49 o                         
  -5  -2   9       3351.64       3524.63       125.68 o                         
  -4  -2   9       5496.55       5455.84       111.48 o                         
  -3  -2   9       2665.52       2573.85        61.08 o                         
  -2  -2   9       1014.33       1065.50        35.56 o                         
  -1  -2   9       9781.67      10208.13       140.74 o                         
   0  -2   9       3063.97       2876.79        86.75 o                         
   1  -2   9        219.01        174.33        41.70 o                         
   2  -2   9       6324.35       6282.69       100.32 o                         
   3  -2   9       3316.01       3233.70        76.18 o                         
   4  -2   9         19.95         -6.34        20.53 o                         
   5  -2   9       3527.21       3687.92        85.14 o                         
   6  -2   9       1837.70       1985.74        83.36 o                         
   7  -2   9         29.35          2.58        48.34 o                         
   8  -2   9       2736.73       2819.10       120.17 o                         
   9  -2   9       3911.18       4002.20       160.00 o                         
  -9  -1   9       1242.02       1420.59       147.40 o                         
  -8  -1   9       1412.63       1350.37       123.49 o                         
  -7  -1   9         85.84        152.13        58.79 o                         
  -6  -1   9       2552.55       2664.23       124.66 o                         
  -5  -1   9       3593.71       3664.40       130.34 o                         
  -4  -1   9       3040.26       2961.23        71.89 o                         
  -3  -1   9       3821.36       3885.10        69.39 o                         
  -2  -1   9       3947.93       3898.56       100.31 o                         
  -1  -1   9       3273.44       3350.64        53.82 o                         
   0  -1   9       1714.78       1649.93        56.28 o                         
   1  -1   9      10753.34      10852.46       173.77 o                         
   2  -1   9       1099.56       1151.71        38.77 o                         
   3  -1   9        375.76        372.32        25.71 o                         
   4  -1   9       3220.57       3201.04        92.91 o                         
   5  -1   9       7943.02       7888.75       119.56 o                         
   6  -1   9        110.74         90.95        43.00 o                         
   7  -1   9       3005.15       2947.62       105.97 o                         
   8  -1   9       4425.14       4804.31       166.61 o                         
   9  -1   9        568.99        692.76        89.34 o                         
  10  -1   9       2066.61       2027.35       129.90 o                         
  -8   0   9         21.74        -66.75        66.75 o                         
  -7   0   9       1171.09       1267.44       117.04 o                         
  -6   0   9       2520.34       2504.58       108.55 o                         
  -5   0   9        751.59        704.58        56.93 o                         
  -4   0   9        981.42        911.30        48.17 o                         
  -3   0   9       7031.92       6779.67       102.11 o                         
  -2   0   9        599.31        556.68        29.75 o                         
  -1   0   9         21.02         34.04        19.36 o                         
   0   0   9      13046.60      13370.74       151.45 o                         
   1   0   9       8623.60       8525.71       151.50 o                         
   2   0   9        969.03        894.02        26.14 o                         
   3   0   9       2613.70       2552.89        65.81 o                         
   4   0   9       9359.25       9309.96       119.37 o                         
   5   0   9          0.85         14.32        21.77 o                         
   6   0   9       4531.98       4736.94        99.37 o                         
   7   0   9       1404.69       1566.10       126.86 o                         
   8   0   9        236.85        258.41        54.37 o                         
   9   0   9       1906.39       1826.14       100.12 o                         
  10   0   9       3941.40       3829.77       166.56 o                         
  -8   1   9       3582.52       3477.08       142.81 o                         
  -7   1   9       1236.15       1378.11       106.99 o                         
  -6   1   9        250.06        117.81        54.91 o                         
  -5   1   9       1317.27       1322.46        82.45 o                         
  -4   1   9       9817.30       9685.97       161.08 o                         
  -3   1   9        984.12        957.80        44.78 o                         
  -2   1   9        502.44        470.95        33.15 o                         
  -1   1   9       8438.52       8395.47       102.19 o                         
   0   1   9      11491.34      11546.27       124.06 o                         
   1   1   9       1726.28       1627.91        36.99 o                         
   2   1   9       5859.92       5569.06        71.27 o                         
   3   1   9       3600.36       3461.52        58.38 o                         
   4   1   9        397.87        413.53        29.95 o                         
   5   1   9       5536.17       5422.26        89.12 o                         
   6   1   9       6587.82       6611.81       104.72 o                         
   7   1   9        317.84        221.01        46.62 o                         
   8   1   9       1509.71       1472.92        95.71 o                         
   9   1   9       6667.90       6769.19       178.92 o                         
  10   1   9        310.10        331.10        81.62 o                         
  11   1   9       1029.61        814.03       105.90 o                         
  -8   2   9       2962.28       2954.82       138.76 o                         
  -7   2   9        338.67        314.75        66.17 o                         
  -6   2   9        272.60        309.74        62.08 o                         
  -5   2   9       3061.88       3306.02       122.78 o                         
  -4   2   9        335.16        429.11        46.96 o                         
  -3   2   9       2239.63       2145.61        66.70 o                         
  -2   2   9       3396.11       3488.80        61.02 o                         
  -1   2   9       2538.50       2568.86        47.17 o                         
   0   2   9        867.49        779.67        33.28 o                         
   1   2   9      11774.84      11742.04       129.93 o                         
   2   2   9       4068.42       4009.84        60.02 o                         
   3   2   9       1422.63       1417.19        41.17 o                         
   4   2   9       4688.66       4599.48        78.82 o                         
   5   2   9       9666.47       9720.69       117.82 o                         
   6   2   9          8.18          4.53        16.54 o                         
   7   2   9       2222.22       2228.49        67.21 o                         
   8   2   9       3143.14       3204.37       104.83 o                         
   9   2   9       1065.47        819.15        90.34 o                         
  10   2   9       2094.72       2156.75       142.24 o                         
  11   2   9       2536.40       2215.41       127.37 o                         
  -8   3   9        221.25        147.95        65.80 o                         
  -7   3   9       1281.56       1299.14       103.69 o                         
  -6   3   9       3578.06       3648.91       129.64 o                         
  -5   3   9       1160.60       1146.53        84.89 o                         
  -4   3   9       1278.47       1319.45        72.08 o                         
  -3   3   9       5408.96       5482.16        94.27 o                         
  -2   3   9       3495.05       3508.21        68.56 o                         
  -1   3   9        289.96        276.34        25.20 o                         
   0   3   9      11118.89      10997.30       121.19 o                         
   1   3   9       6379.36       6445.23        86.20 o                         
   2   3   9        429.33        505.45        27.91 o                         
   3   3   9       3425.69       3377.28        74.76 o                         
   4   3   9       6908.58       6690.21        83.38 o                         
   5   3   9         91.74         87.65        13.71 o                         
   6   3   9       1640.31       1759.09        40.22 o                         
   7   3   9       2749.30       2936.38        80.10 o                         
   8   3   9       2053.63       2028.69        82.45 o                         
   9   3   9       2120.20       2012.66       111.69 o                         
  10   3   9       3131.42       3213.78       133.98 o                         
  11   3   9        411.40        224.74        81.95 o                         
  -7   4   9       1569.76       1546.04       104.08 o                         
  -6   4   9        295.68        267.52        65.31 o                         
  -5   4   9        520.66        482.59        63.13 o                         
  -4   4   9       4433.07       4695.52       117.49 o                         
  -3   4   9        409.72        422.65        49.68 o                         
  -2   4   9        960.97        904.48        44.65 o                         
  -1   4   9       7255.39       7325.99       104.80 o                         
   0   4   9       4213.72       4085.54        73.96 o                         
   1   4   9        428.02        350.64        24.98 o                         
   2   4   9       6711.30       6800.01        81.08 o                         
   3   4   9       4339.86       4240.71        66.68 o                         
   4   4   9        121.53        162.52        22.62 o                         
   5   4   9       7647.15       7390.31       110.47 o                         
   6   4   9       7022.56       7100.17       110.50 o                         
   7   4   9        435.03        348.34        36.92 o                         
   8   4   9       1020.81       1067.12        63.60 o                         
   9   4   9       3673.71       3644.61       126.27 o                         
  10   4   9        416.51        327.09        75.57 o                         
  11   4   9        498.15        435.08        78.99 o                         
  -7   5   9        106.61        107.00        65.98 o                         
  -6   5   9        385.77        321.53        63.93 o                         
  -5   5   9       3740.32       4049.15       135.57 o                         
  -4   5   9       1289.13       1238.85        71.80 o                         
  -3   5   9       1064.72       1097.48        66.36 o                         
  -2   5   9       3211.71       3314.99        93.39 o                         
  -1   5   9       4290.03       4172.67        84.33 o                         
   0   5   9        142.55         98.72        27.12 o                         
   1   5   9       5728.94       5621.37        79.71 o                         
   2   5   9       3328.16       3239.93        60.71 o                         
   3   5   9        152.49        119.38        21.12 o                         
   4   5   9       3947.92       3823.14        72.17 o                         
   5   5   9       8123.70       8175.56       121.11 o                         
   6   5   9        431.99        387.65        38.13 o                         
   7   5   9       1517.05       1559.35        70.01 o                         
   8   5   9       2218.56       2366.97        92.27 o                         
   9   5   9        975.58       1063.61        79.19 o                         
  10   5   9       1579.05       1445.84        99.51 o                         
  11   5   9       2559.72       2502.10       139.17 o                         
  12   5   9        317.09        397.65        81.64 o                         
  -6   6   9       1403.37       1495.54        94.51 o                         
  -5   6   9        867.48        957.81        80.25 o                         
  -4   6   9       3183.23       3151.89       109.59 o                         
  -3   6   9       3793.88       4045.06       115.91 o                         
  -2   6   9       1193.07       1325.89        68.83 o                         
  -1   6   9        171.34        153.77        37.24 o                         
   0   6   9       4588.25       4384.95        88.42 o                         
   1   6   9       3343.46       3349.52        72.49 o                         
   2   6   9        937.81        852.64        38.26 o                         
   3   6   9       3862.58       3838.27        81.49 o                         
   4   6   9       7993.57       8202.40       108.95 o                         
   5   6   9        174.21        176.88        33.66 o                         
   6   6   9      12065.46      11773.72       168.63 o                         
   7   6   9       2899.20       2990.28       100.77 o                         
   8   6   9       1112.96       1171.19        79.02 o                         
   9   6   9       2143.33       2252.77       106.68 o                         
  10   6   9       4112.88       4138.47       147.26 o                         
  11   6   9        414.21        305.14        75.84 o                         
  12   6   9        217.65        202.98        82.68 o                         
  -6   7   9        736.84        601.27        77.43 o                         
  -5   7   9        906.73        821.86        78.95 o                         
  -4   7   9       3099.27       2903.78       132.26 o                         
  -3   7   9        786.97        732.22        60.49 o                         
  -2   7   9        591.08        600.30        56.96 o                         
  -1   7   9       4170.37       4295.96       130.88 o                         
   0   7   9       2373.47       2539.86        82.73 o                         
   1   7   9       1367.54       1241.44        58.18 o                         
   2   7   9       5074.58       4957.36        85.41 o                         
   3   7   9       3833.38       3562.04        74.21 o                         
   4   7   9        289.04        275.82        28.45 o                         
   5   7   9       3381.87       3176.82        86.97 o                         
   6   7   9       4606.17       4761.61       109.65 o                         
   7   7   9         42.24         37.41        46.75 o                         
   8   7   9        452.18        429.58        57.88 o                         
   9   7   9       6836.76       7023.91       186.54 o                         
  10   7   9        913.53        932.46        87.21 o                         
  11   7   9        937.12        905.13        93.79 o                         
  12   7   9       2247.45       2310.43       133.78 o                         
  -5   8   9       2345.62       2314.17       110.32 o                         
  -4   8   9        846.78        774.26        69.53 o                         
  -3   8   9        879.48        881.95        67.92 o                         
  -2   8   9       4496.86       4742.75       123.88 o                         
  -1   8   9       1344.08       1330.17        79.00 o                         
   0   8   9        553.71        503.43        53.92 o                         
   1   8   9       5790.99       5651.02       126.71 o                         
   2   8   9       2069.10       2169.92        65.87 o                         
   3   8   9          4.24         -8.57        31.03 o                         
   4   8   9       6368.70       6175.99       129.30 o                         
   5   8   9       8425.91       8720.00       162.63 o                         
   6   8   9          9.70         65.63        43.34 o                         
   7   8   9       3625.34       3694.47       124.70 o                         
   8   8   9       6629.80       6999.29       165.66 o                         
   9   8   9        381.95        351.67        61.96 o                         
  10   8   9       2751.11       2643.39       133.60 o                         
  11   8   9       2934.54       2889.73       132.60 o                         
  12   8   9       1969.88       2002.15       126.12 o                         
  -4   9   9        461.69        483.66        62.18 o                         
  -3   9   9       2619.63       2607.13       104.32 o                         
  -2   9   9       1350.79       1307.13        85.58 o                         
  -1   9   9       1322.72       1255.18        78.20 o                         
   0   9   9       3443.74       3504.16       110.92 o                         
   1   9   9       3813.06       4170.60       125.98 o                         
   2   9   9        513.47        450.75        55.67 o                         
   3   9   9       4329.09       4306.49       120.57 o                         
   4   9   9       5217.65       5138.17       113.09 o                         
   5   9   9         20.63         34.32        45.39 o                         
   6   9   9       4226.04       4490.62       132.04 o                         
   7   9   9       2818.90       2907.50       114.32 o                         
   8   9   9         76.87         72.92        61.01 o                         
   9   9   9       1706.14       1601.36        99.88 o                         
  10   9   9       5882.09       5808.92       182.54 o                         
  11   9   9       1249.88       1172.00       106.75 o                         
  -3  10   9       1088.83       1004.47        92.47 o                         
  -2  10   9        342.85        321.47        61.17 o                         
  -1  10   9       2785.40       2932.44       124.41 o                         
   0  10   9       2071.80       2130.20       104.94 o                         
   1  10   9         26.06         88.63        59.62 o                         
   2  10   9       4612.63       4718.03       132.64 o                         
   3  10   9       2537.62       2464.16        96.01 o                         
   4  10   9        289.12        350.41        61.23 o                         
   5  10   9       5341.85       5481.82       155.16 o                         
   6  10   9       7441.50       7910.38       175.66 o                         
   7  10   9        486.24        511.25        68.37 o                         
   8  10   9       1363.74       1191.87        88.71 o                         
   9  10   9       5807.33       5662.00       163.39 o                         
  10  10   9       1054.69        997.16       101.64 o                         
  11  10   9       1072.59       1121.77       102.52 o                         
  -2  11   9       1853.74       2027.15       133.54 o                         
  -1  11   9       1198.44       1253.71        90.95 o                         
   0  11   9         78.03         19.68        65.96 o                         
   1  11   9       6886.23       7061.54       173.04 o                         
   2  11   9       1034.11       1069.48        70.80 o                         
   3  11   9          4.40         11.15        50.00 o                         
   4  11   9       1544.26       1673.44        92.07 o                         
   5  11   9       7998.30       8375.15       190.57 o                         
   6  11   9        260.51        209.36        59.27 o                         
   7  11   9       2255.61       2476.90       120.76 o                         
   8  11   9       3942.82       3890.09       164.64 o                         
   9  11   9       2052.26       2035.18       122.27 o                         
  10  11   9       1400.20       1763.23       121.69 o                         
  11  11   9       2440.56       2548.53       138.09 o                         
  -1  12   9          3.93         16.60        73.85 o                         
   0  12   9       4094.27       4021.18       152.82 o                         
   1  12   9       1420.43       1387.21        84.36 o                         
   2  12   9         83.94         89.35        55.30 o                         
   3  12   9        872.71        977.24        77.90 o                         
   4  12   9       4069.51       4086.58       140.98 o
[truncated: 116,155 more chars]
